# Supplementary material for: In situ analysis of nanoparticle soft corona and dynamic evolution
Source: Nat Commun. 2022 Sep 14;13:5389. doi: 10.1038/s41467-022-33044-y (PMC9474507; doi:10.1038/s41467-022-33044-y)
Supplement: Supplementary file 4 — Supplementary Data 1 [file 41467_2022_33044_MOESM4_ESM.xlsx]

## Sheet: Inventory
1	The proteomics analysis of the HC and SC compositions of chiral NPs isolated by fihsing method upon incubation with 10% mouse serum at 3 and 30 min
2	The proteomics analysis of the HCC compositions of chiral NP at 3 and 30 min after incubation and 10% mouse serum
3	The proteomics analysis of the bare biosensor itself (i) and IgG-coated biosensors (ii) in 10% mouse serum
4	The top 20 most abundant proteins in mouse serum, HCC, HC, and SC on chiral NPs

## Sheet: 1
					Relative abundance, %
					SC L-NPs 3 min					HC L-NPs 3 min					SC L-NPs 30 min					HC L-NPs 30 min					SC D-NPs 3 min					HC D-NPs 3 min					SC D-NPs 30 min					HC D-NPs 30 min
Accession	Description	Classification	MW [kDa]	calc. pI	Duplicate 1	Duplicate 2	Duplicate 3	Mean	SD	Duplicate 1	Duplicate 2	Duplicate 3	Mean	SD	Duplicate 1	Duplicate 2	Duplicate 3	Mean	SD	Duplicate 1	Duplicate 2	Duplicate 3	Mean	SD	Duplicate 1	Duplicate 2	Duplicate 3	Mean	SD	Duplicate 1	Duplicate 2	Duplicate 3	Mean	SD	Duplicate 1	Duplicate 2	Duplicate 3	Mean	SD	Duplicate 1	Duplicate 2	Duplicate 3	Mean	SD
Q546G4	Albumin 1	Albumin	68.6	6.07	27.0198	21.7678	21.5283	23.4386	3.10367	25.585	29.6839	24.5651	26.6113	2.70934	31.0325	17.9454	20.8378	23.2719	6.87472	9.72149	10.4626	13.9386	11.3742	2.25154	17.6534	15.9744	27.9822	20.5367	6.50243	32.2119	34.3865	31.6785	32.7589	1.43448	22.5958	16.2454	23.8381	20.8931	4.07269	16.5192	21.4928	14.5087	17.5069	3.5953
A0A0F7QZE4	MAb 110 heavy chain	Immunoglobulins	51.7	7.53	0	22.1582	20.0005	14.0529	12.2179	0	0	0	0	0	0	0	0	0	0	31.5459	29.0603	22.8096	27.8053	4.50135	0	0	0	0	0	0	0	0	0	0	0	26.5678	27.0927	17.8868	15.4927	0	31.681	17.8514	16.5108	15.883
P51885	Lumican	Others	38.2	6.43	12.1732	11.6136	9.83574	11.2075	1.2205	12.8581	0	12.0638	8.30729	7.20528	15.4047	9.19686	9.54251	11.3813	3.48858	5.93818	6.39662	3.35014	5.22831	1.64261	9.25458	12.1487	24.57	15.3244	8.13661	16.6265	21.9955	16.2283	18.2834	3.22093	0	6.13853	7.37329	4.50394	3.94909	7.72544	8.84178	5.50365	7.35695	1.6993
Q3TSB7	Uncharacterized protein	Others	41.7	5.38	8.18781	6.4964	5.54312	6.74244	1.3394	8.2392	6.54361	6.074	6.95227	1.13898	7.81743	4.103	4.25566	5.39203	2.10185	2.49379	2.26084	2.66972	2.47478	0.205106	2.88387	2.74448	4.64682	3.42506	1.06037	5.41189	4.8294	6.06385	5.43505	0.61755	3.81676	2.80419	3.95251	3.52448	0.627479	3.30606	4.41833	2.3662	3.36353	1.02727
Q149V4	Histone H2A	Others	14	10.9	4.16718	2.75468	2.9767	3.29952	0.759571	3.21598	2.7036	1.81526	2.57828	0.70872	0	0.339564	0.323396	0.220987	0.191551	0	0.158558	0.606798	0.255119	0.314712	0.878562	1.12034	1.94871	1.31587	0.561229	1.84507	2.77852	2.85294	2.49218	0.561642	1.63165	1.54456	2.24141	1.80587	0.379693	1.29152	1.9989	1.18231	1.49091	0.443305
Q9CX22	ADF-H domain-containing protein	Others	24.8	8.34	1.26459	0	7.02961	2.76473	3.74722	0	0	0	0	0	0	0	0	0	0	0	0	0	0	0	5.28197	5.9714	0	3.75113	3.26681	0	0	0	0	0	0	0	0	0	0	0	1.08623	5.98577	2.35733	3.18891
P01027	Complement C3	Complements	186.4	6.73	0.768616	0.603781	5.58228	2.31823	2.82796	1.32452	1.4451	0.670455	1.14669	0.416817	1.17014	0.850471	0.444602	0.821738	0.363622	0.280744	0.211331	5.13694	1.87634	2.82397	0.701827	0.338751	0.773563	0.604714	0.233106	1.01341	0.111141	0.287082	0.470546	0.478297	2.01659	1.431	2.29416	1.91392	0.440647	0.66603	0.529835	0.324922	0.506929	0.171704
Q8VDD5	Myosin-9	Others	226.2	5.66	2.1551	2.62779	1.43507	2.07265	0.600617	2.59068	2.64399	1.46257	2.23242	0.667235	1.90722	1.77998	1.84649	1.84456	0.063642	1.4336	0.570523	1.14626	1.05013	0.439495	1.52016	1.13697	2.86632	1.84115	0.908262	2.63658	1.27602	2.7668	2.22647	0.825682	0.889957	0.824493	1.15608	0.956843	0.17562	1.02874	1.66033	0.499004	1.06269	0.581407
I6L985	Igh protein	Immunoglobulins	51.9	7.88	2.14607	2.29178	1.61335	2.01707	0.357141	2.63447	2.02241	1.81	2.15563	0.428075	2.63327	1.22687	1.38391	1.74802	0.770665	0.730019	0.83666	0.850742	0.805807	0.0660106	0.997032	0.822907	1.53344	1.11779	0.370342	1.87697	1.96844	2.1817	2.00904	0.156369	1.39786	1.00069	1.33491	1.24449	0.213463	0.983166	1.33842	0.781875	1.03449	0.281799
A0A0N5E3F9	Uncharacterized protein	Others	71	5.74	3.38732	0.744322	1.89882	2.01016	1.32501	0.506974	0.961744	0.862536	0.777085	0.239124	1.35263	0.546623	1.80832	1.23586	0.638901	0.956752	0.470461	0.497638	0.641617	0.273253	1.32802	1.21287	1.01315	1.18468	0.159314	1.00457	1.03193	0.965754	1.00075	0.033254	0.95191	2.01467	0.972995	1.31319	0.60759	1.69292	0.632371	1.85676	1.39402	0.664673
G3X8Q5	Ceruloplasmin	Others	124.1	5.88	2.03406	1.06613	1.68592	1.59537	0.49028	3.07771	1.29551	1.88361	2.08561	0.908105	1.74013	1.13151	1.23923	1.37029	0.324789	0.342614	0.609381	0.492094	0.481363	0.133707	0.4829	0.422044	0.770504	0.558483	0.18612	1.21603	0.981093	1.14056	1.11256	0.119944	0.789608	0.569672	0.838917	0.732732	0.14335	2.18838	0.763049	0.592633	1.18135	0.876263
G3X8T9	Serine (Or cysteine) peptidase inhibitor, clade A, member 3N, isoform CRA_a	Others	46.7	5.82	1.24087	2.09646	1.20069	1.51267	0.505975	2.91732	3.03601	1.18467	2.37933	1.03631	1.59994	2.24629	0.967586	1.60461	0.639363	0.58187	0.421117	0.738414	0.580467	0.158653	0.947312	1.25365	1.17737	1.12611	0.159473	1.6932	1.53133	3.9768	2.40044	1.36756	1.58208	1.97712	1.01793	1.52571	0.482073	0.776412	2.01147	1.0155	1.26779	0.655045
Q3TEE6	PH domain-containing protein	Others	75.6	7.05	2.35203	1.9141	0.190781	1.48564	1.14256	0.85499	1.14599	0	0.666995	0.595678	0	0	0	0	0	0.418859	0.552881	0	0.323913	0.28841	0	0	0	0	0	0	0	0	0	0	0	0	0	0	0	0	0	0	0	0
P06733	Alpha-enolase	Others	47.1	7.39	1.82492	1.39143	1.19019	1.46885	0.324368	1.8626	1.58481	1.52794	1.65845	0.179074	2.00882	1.02034	1.36952	1.46623	0.501286	0.693151	0.62151	0.652783	0.655814	0.0359165	0.754403	0.60577	1.16124	0.840472	0.287565	1.97418	1.59597	2.08468	1.88494	0.256282	1.43687	0.991772	1.65664	1.36176	0.338737	1.25094	1.49992	0.792595	1.18115	0.358789
Q64475	Histone H2B type 1-B	Others	13.9	10.32	2.00645	1.10471	0.899574	1.33691	0.58884	0.85276	1.01713	1.28755	1.05248	0.21954	1.39955	0.952204	1.10181	1.15119	0.227723	0.476888	0.481018	0.648239	0.535381	0.097759	0.902848	0.723301	1.49496	1.04037	0.403791	1.27014	1.07322	1.44742	1.26359	0.187189	1.23001	1.17386	1.34666	1.25018	0.0881462	0.694869	1.36144	0.645676	0.900662	0.399803
P28665	Murinoglobulin-1	Others	165.2	6.42	1.24497	1.49016	0.828806	1.18798	0.334341	1.05926	0.672506	0.936938	0.889568	0.19768	1.09186	0.226488	0.33474	0.551029	0.47149	0	0.167498	0.237094	0.134864	0.121869	0.14381	0.261999	0.316725	0.240845	0.0883774	1.12356	0.871278	0.900384	0.965073	0.13802	0.382308	0.369335	0.474073	0.408572	0.0570951	0.532587	0.197036	0.375016	0.368213	0.167879
Q3UDS0	Uncharacterized protein (Fragment)	Others	60.8	6.4	1.36116	1.17012	0.957862	1.16305	0.201743	1.72958	1.14473	1.17453	1.34962	0.329395	1.69007	0.832578	0.832468	1.11837	0.495108	0.46846	0.453318	0.656958	0.526245	0.113454	0.71833	0.557062	1.0837	0.786365	0.269833	1.46756	0.742045	1.36607	1.19189	0.392869	1.06183	0.600537	0	0.554122	0.532434	0.731309	0.372519	0.649157	0.584328	0.187975
P06909	Complement factor H	Complements	139	6.99	1.34616	0.924037	0.928379	1.06619	0.242468	2.04076	0.99279	0.696698	1.24342	0.706211	0	0.557526	0.509036	0.35552	0.308843	0.276715	0.303135	0	0.193283	0.167909	0	0	0	0	0	0	0	0	0	0	0	0	0	0	0	0	0	0	0	0
A0A4Y9FUY0	Response regulator transcription factor	Others	23.3	5.24	1.53577	1.06721	0.530873	1.04462	0.502831	0.956735	0.6894	0.922797	0.856311	0.145542	1.86141	1.10907	1.341	1.43716	0.385279	0.565644	0.661042	0.768576	0.665088	0.101526	0.867697	0.714575	1.25813	0.946802	0.28028	1.71598	1.72046	1.71555	1.71733	0.00271988	1.21628	0.941735	1.61268	1.2569	0.33731	0.918389	1.48544	0.616863	1.0069	0.441001
P07309	Transthyretin	Others	15.8	6.16	1.17179	1.40333	0.472612	1.01591	0.484545	0	0	0	0	0	2.2855	2.43243	0.741029	1.81965	0.937	0	0	0	0	0	1.41546	1.84612	2.09143	1.78434	0.342191	0	0	0	0	0	1.08092	1.67341	1.56069	1.43834	0.314623	0.0641404	0	0.0522711	0.0388038	0.0341251
A0A1D5RLD8	Glyceraldehyde-3-phosphate dehydrogenase	Others	35.8	8.25	1.68847	0	1.24485	0.977772	0.875344	1.94144	1.84352	2.03903	1.94133	0.0977592	2.00349	1.19366	1.16399	1.45371	0.476349	0.575794	0.525104	0.543741	0.548213	0.0256396	0.653858	0.665666	1.07436	0.79796	0.239439	1.35461	1.33583	1.45449	1.38165	0.0637836	1.31731	0.826674	1.12553	1.08984	0.247256	0.673958	1.09736	0.786327	0.852549	0.219332
M7PGV1	Glyceraldehyde-3-phosphate dehydrogenase	Others	36.9	6.57	1.68847	0	1.24485	0.977772	0.875344	1.94144	1.84352	2.03903	1.94133	0.0977592	2.00349	1.19366	1.16399	1.45371	0.476349	0.575794	0.525104	0.543741	0.548213	0.0256396	0.653858	0.665666	1.07436	0.79796	0.239439	1.35461	1.33583	1.45449	1.38165	0.0637836	1.31731	0.826674	1.12553	1.08984	0.247256	0.673958	1.09736	0.786327	0.852549	0.219332
Q6LD55	APOAII	Lipoproteins	11.3	7.18	1.0915	0.868885	0.866192	0.942194	0.129314	0	0	0	0	0	0.799002	1.05305	0.74974	0.867265	0.162771	0.298545	0.306785	0.268528	0.291286	0.0201351	0.635448	0.600561	0.784026	0.673345	0.0974267	1.28372	0	0.249481	0.511068	0.680666	0.859473	0.119622	0.193995	0.39103	0.407384	0	0	0	0	0
A0A4E9FT70	IgG3 (Fragment)	Immunoglobulins	41.2	7.9	0.908526	0.939538	0.794259	0.880775	0.076512	0.361653	0.440937	0.673524	0.492038	0.162094	0.542866	0.575265	0.530876	0.549669	0.0229628	0.288868	0.182857	0.292906	0.254877	0.0624038	0.335915	0	0.198403	0.178106	0.168875	0	0	0	0	0	0	0.183602	0.351681	0.178428	0.175898	0	0	0	0	0
Q3TCF1	Uncharacterized protein	Others	252.8	6.07	1.58485	0.323415	0.691553	0.866606	0.648681	0	0	0	0	0	0.458485	0.458567	0.36738	0.428144	0.0526231	0.596703	0.656503	0.518091	0.590432	0.0694189	0.420144	0.423301	0	0.281148	0.243487	0	0	0	0	0	0.48991	0.397589	0.529829	0.472443	0.0678285	0.47819	0.335802	0.417322	0.410438	0.0714428
Q04447	Creatine kinase B-type	Others	42.7	5.67	1.0302	0.886632	0.611123	0.842651	0.212971	1.0697	0.811458	0.794287	0.891815	0.154292	1.08469	0.570941	0.577216	0.744284	0.29482	0.306396	0.348819	0.456881	0.370699	0.0775913	0.42463	0.381471	0.533832	0.446644	0.0785299	1.28719	0	1.14788	0.81169	0.706387	0.721241	0.467128	0	0.396123	0.365826	0.541429	0.69222	0	0.411216	0.364017
P01872	Immunoglobulin heavy constant mu	Immunoglobulins	49.9	7.01	1.38519	0.354986	0.615558	0.785244	0.535654	1.30169	0	0.744801	0.682163	0.6531	0	0.836135	0.665835	0.500656	0.441863	0.320068	0.338138	0.290872	0.316359	0.0238503	0.719546	0.787653	0.733126	0.746775	0.036047	0.878681	1.06147	1.5333	1.15782	0.33778	1.72249	0.998256	1.00613	1.24229	0.415884	0.717937	1.18591	0.877903	0.927249	0.237856
A0A2I3BRQ1	Expressed sequence AI182371	Others	40	6.65	0.860514	0.683162	0.581874	0.708517	0.14104	1.21586	0.797421	0.602375	0.871886	0.313448	0.99964	0.48048	0.504883	0.661668	0.292947	0.240525	0.227426	0.310403	0.259451	0.0446091	0.489669	0.336077	0.60468	0.476809	0.134762	0.862287	0.809472	0.841127	0.837629	0.0265809	0.799171	0.367305	0.651132	0.605869	0.219462	0.245869	0.743555	0.499829	0.496418	0.248861
E9Q5F6	Polyubiquitin-C (Fragment)	Others	22.6	7.4	0.687939	0.638288	0.565853	0.630693	0.0613962	1.04542	0.659316	0.668184	0.790972	0.220399	0.75381	0.415326	0.622641	0.597259	0.170663	0.241274	0.297454	0.161432	0.233386	0.0683531	0.386466	0	0.510079	0.298848	0.266088	0	0	0	0	0	0.553633	0.277671	0.531536	0.45428	0.153346	0.454606	0.657565	0.222652	0.444941	0.217618
Q60574	Haptoglobin	Acute Phase	38.8	6.14	0.839119	0.703477	0.277911	0.606836	0.29282	0.519265	0.678716	0.639669	0.61255	0.0831128	0.965443	0.55749	0.550609	0.691181	0.237543	0.265206	0.301354	0.343988	0.303516	0.0394357	0.374535	0.329906	0.597279	0.433907	0.143233	0.591081	0.749548	0.835042	0.725224	0.123786	0.590496	0.435409	0.580527	0.535478	0.0868051	0.3905	0.564212	0.321951	0.425555	0.124877
P21614	Vitamin D-binding protein	Others	53.6	5.5	0.679333	0.654417	0.457612	0.597121	0.121459	0.773329	0	0.796049	0.523126	0.453183	0	0	0	0	0	0.385372	0.241011	0.310492	0.312292	0.0721975	0.319239	0.278368	0.558761	0.385456	0.151471	0.84107	0.658379	0.713532	0.73766	0.0937052	0.937601	0.735177	1.03983	0.904204	0.15505	0.303087	0.389648	0.0616655	0.251467	0.169975
A0A4P8K4A0	Putative ornithine decarboxylase	Others	78.4	6.27	0.819907	0.819253	0	0.546387	0.473185	0	0.593219	0.579083	0.390767	0.338488	1.0012	0.475274	0.495635	0.657368	0.297937	0.304003	0.327772	0.383657	0.338477	0.0408921	0.36883	0.310408	0.693125	0.457454	0.206176	0.847794	0.799019	0.930893	0.859235	0.0666774	0.617057	0.469837	0.588521	0.558472	0.0780748	0.507033	0.53161	0.365226	0.467956	0.0898117
Q91X72	Hemopexin	Others	51.3	7.8	1.48615	0	0.120898	0.535682	0.825345	0.293486	0.171244	0.110059	0.191596	0.0933922	0.260452	0.108807	0.11162	0.160293	0.0867519	0	0	0	0	0	0.0917391	0	0.328855	0.140198	0.169699	0.153477	0.164068	0	0.105849	0.0918204	0	0	0	0	0	0	0	0	0	0
P02746	Complement C1q subcomponent subunit B	Complements	26.7	8.63	0.601301	0.513945	0.482179	0.532475	0.0616848	0.682979	0.526163	0.459263	0.556135	0.11483	0.583771	0.328823	0.379215	0.430603	0.135019	0.185776	0.192723	0.212584	0.197027	0.0139127	0.252817	0.18353	0.451688	0.296012	0.1392	0.540652	0.636306	0.745138	0.640699	0.102314	0.291677	0.442178	0.423131	0.385662	0.0819486	0.291824	0.737829	0.24752	0.425724	0.271197
Q7TMM9	Tubulin beta-2A chain	Others	49.9	4.89	0.655133	0.518983	0.361779	0.511965	0.146803	0.551111	0.503242	0.474869	0.50974	0.0385341	0.616556	0.32918	0.367981	0.437906	0.155927	0.173459	0.189301	0.209441	0.190734	0.0180333	0.246869	0.206214	0	0.151028	0.132364	0.540117	0.489948	0.703125	0.57773	0.111455	0	0.261393	0.293312	0.184901	0.160923	0.377062	0.548648	0.274852	0.400187	0.138355
Q8VCU2	Glycosylphosphatidylinositol specific phospholipase D1	Others	93.6	6.8	0.274665	0.717715	0.472624	0.488335	0.221943	0.385245	0.43798	0.686203	0.503142	0.160713	0	0	0	0	0	0.0769904	0.0867158	0	0.0545687	0.0475074	0	0	0	0	0	0	0	0	0	0	0.466583	0	0.277074	0.247886	0.234657	0	0	0	0	0
Q3TKB9	HATPase_c domain-containing protein (Fragment)	Others	64.7	4.98	0.424843	0.413391	0.223015	0.35375	0.113364	1.19013	1.04926	0.707784	0.98239	0.248028	1.12416	0.955571	1.09463	1.05812	0.0900278	0.53318	0.685463	0.585903	0.601515	0.077333	0.525787	0.507252	1.06625	0.699763	0.317522	1.34293	1.14379	1.31531	1.26734	0.10789	0.875457	0.381392	0.463987	0.573612	0.264648	0.687394	0.578032	0.476298	0.580575	0.105571
Q91X17	Uromodulin	Others	70.8	4.88	0	0.567544	0.47154	0.346361	0.303774	0	0	0	0	0	0	0	0	0	0	0	0	0	0	0	0.130429	0.130202	0.253902	0.171511	0.071353	0	0	0	0	0	0	0.171528	0.258089	0.143206	0.131355	0.1779	0	0.0755328	0.0844776	0.0892867
Q00724	Retinol-binding protein 4	Others	23.2	5.99	0	0.390311	0.59778	0.329364	0.303515	1.00558	0.540628	0	0.515402	0.503264	0.604983	0.761869	0	0.455617	0.402298	0	0.12899	0.151221	0.0934038	0.0816502	0	0	0	0	0	0.674636	0.516133	0	0.396923	0.352763	0	0	0	0	0	0	0	0	0	0
V9GXC1	Peptidyl-prolyl cis-trans isomerase	Others	8.5	5.38	0.369496	0.365715	0.231018	0.322076	0.0788812	0	0.233922	0.283753	0.172558	0.151503	0	0.19212	0.203344	0.131821	0.114298	0	0.113623	0.133809	0.0824776	0.0721372	0	0	0	0	0	0.315286	0.317597	0	0.210961	0.182701	0.257442	0.199953	0.322802	0.260066	0.0614667	0.171981	0.274921	0.13022	0.192374	0.0744747
Q01279	Epidermal growth factor receptor	Others	134.8	6.86	0.644591	0	0.28232	0.30897	0.323121	0	0	0	0	0	0.664956	0.36403	0.460099	0.496362	0.153705	0.162829	0.202944	0.219325	0.195033	0.0290669	0.27527	0.296591	0.463969	0.345277	0.103342	0.560004	0.717718	0.920183	0.732635	0.180552	0.536152	0.390269	0.529734	0.485385	0.0824357	0.32383	0.41556	0.230103	0.323164	0.0927302
Q3TIZ0	Tubulin alpha chain	Others	49.9	5.1	0.33342	0.456699	0	0.263373	0.23627	0.391852	0.708497	0.578667	0.559672	0.159175	0.455213	0.514693	0.434295	0.468067	0.0417121	0.121102	0.178323	0.153715	0.151047	0.0287037	0.359605	0.263748	0.429202	0.350852	0.0830734	0.328032	0.51508	0.393551	0.412221	0.0949116	0.256719	0.305496	0.311958	0.291391	0.0302	0.35728	0.348078	0.191527	0.298962	0.0931548
Q9JJN5	Carboxypeptidase N catalytic chain	Others	51.8	8.28	0.228817	0.317221	0.226569	0.257536	0.051701	0.328049	0.238459	0.241051	0.269186	0.0509928	0.302317	0.168	0.18919	0.219836	0.0722127	0.0874922	0.129785	0.136484	0.11792	0.0265635	0.127672	0.124344	0.257883	0.169966	0.0761562	0.211729	0.338778	0.272274	0.27426	0.0635477	0.146358	0.141153	0.21092	0.166144	0.0388649	0.164442	0.204753	0.100325	0.156507	0.052664
Q8CD23	Uncharacterized protein	Others	76.8	4.79	0.295118	0.244831	0.187027	0.242325	0.054089	0.838653	0.198194	0.181002	0.40595	0.37483	0.340531	0.15761	0.14902	0.215721	0.108175	0.0578971	0.0893005	0.124865	0.0906877	0.0335056	0.0829468	0	0.156715	0.0798871	0.078402	0.190727	0	0.234902	0.141876	0.124838	0	0.0866966	0.18565	0.0907821	0.0928923	0	0	0	0	0
Q3TWF2	Uncharacterized protein	Others	72.4	5.22	0.26042	0.273555	0.189686	0.24122	0.0451107	0.601422	0	0.253955	0.285126	0.30192	0.556428	0	0.365416	0.307281	0.282733	0.104296	0.0720342	0.1086	0.0949767	0.019985	0.102613	0.105932	0.201453	0.136666	0.0561321	0.17319	0.33491	0.463941	0.324014	0.145681	0.199264	0.141868	0.155359	0.165497	0.030011	0.166045	0.623947	0.114094	0.301362	0.280572
B8JJN0	Predicted gene 20547	Others	142.2	7.36	0.341174	0.376544	0	0.239239	0.207941	0.540691	0.595066	0.357601	0.497786	0.124411	0.513271	0.144373	0.234193	0.297279	0.19237	0.0820794	0	0.223932	0.102004	0.113288	0.238511	0.059145	0.360985	0.219547	0.151811	0.335368	0.210862	0	0.182077	0.169527	0.51373	0.186265	0.473304	0.3911	0.17854	0.351729	0.541147	0.110513	0.334463	0.215836
P40429	60S ribosomal protein L13a	Others	23.6	10.93	0.253907	0.27155	0.185841	0.237099	0.0452596	0.317535	0.236291	0.232513	0.262113	0.0480341	0.324352	0	0.182329	0.168894	0.162593	0.07496	0.0613403	0.117752	0.084684	0.029436	0.124698	0.11798	0.220934	0.154537	0.0575988	0.251044	0.227451	0.339016	0.272504	0.0587965	0.172177	0.146371	0.23576	0.184769	0.0460055	0.150333	0.223919	0.130547	0.168266	0.049202
Q9JL74	Anti-myosin immunoglobulin light chain variable region (Fragment)	Others	10.9	8.44	0.349969	0.337082	0	0.229017	0.198439	0.895896	0.639467	0	0.511788	0.461394	0	0.256355	0.327665	0.194673	0.172321	0	0	0	0	0	0.0938881	0	0.933132	0.34234	0.51379	0.690686	1.49531	0	0.728666	0.748379	0.968826	0.316144	0.832067	0.705679	0.344208	0	0.465495	0.218035	0.227843	0.232902
Q6PAC1	Gelsolin, isoform CRA_c	Others	80.7	5.76	0	0.166076	0.511018	0.225698	0.260674	0.412787	0.551423	0	0.321403	0.286845	0	0.0908436	0.0845005	0.058448	0.0507167	0.0440168	0	0.062821	0.0356126	0.0322427	0.117629	0.178542	0	0.0987236	0.09076	0.120643	0.204429	0.226716	0.183929	0.055929	0.192648	0.0742893	0	0.0889791	0.0971605	0	0	0	0	0
Q61703	Inter-alpha-trypsin inhibitor heavy chain H2	Others	105.9	7.27	0.422018	0.188825	0	0.203614	0.211397	0.395921	0.111296	0.180265	0.229161	0.148479	0	0	0	0	0	0	0	0	0	0	0	0	0	0	0	0	0	0	0	0	0	0	0	0	0	0	0	0	0	0
Q9CR57	60S ribosomal protein L14	Others	23.5	11.02	0.29046	0.318153	0	0.202871	0.176236	0	0.19484	0.178145	0.124328	0.107994	0.359918	0.186551	0.198953	0.248474	0.0967123	0.0852189	0.134223	0.138418	0.119287	0.029578	0.125651	0.0868284	0.211547	0.141342	0.0638226	0.233199	0.285519	0.481428	0.333382	0.130853	0.364062	0.201904	0.342193	0.30272	0.0879907	0.225755	0.196326	0.0673057	0.163129	0.08428
Q8BUD1	Integrin_b_cyt domain-containing protein	Others	10.1	6.54	0.332112	0.24223	0	0.191447	0.171781	0	0.318609	0.133539	0.150716	0.159998	0	0.0979042	0.209984	0.102629	0.105072	0	0	0	0	0	0.0866866	0.0637588	0.196249	0.115565	0.0708086	0.199105	0.277436	0.156378	0.210973	0.0613957	0	0	0	0	0	0	0	0	0	0
E9Q5L2	Inter alpha-trypsin inhibitor, heavy chain 4	Others	102.8	6.37	0.155878	0.23542	0.176759	0.189352	0.041239	0.641463	0	0.238242	0.293235	0.324248	0.512121	0.276898	0.387239	0.392086	0.117686	0	0	0	0	0	0	0.30573	0.215901	0.173877	0.157138	0.251222	0.233247	0.315603	0.266691	0.043302	0	0.126826	0.171016	0.0992807	0.0887733	0	0	0	0	0
M7NTW4	40S ribosomal protein S5	Others	23.9	9.33	0.319129	0.230994	0	0.183374	0.164808	0	0.275089	0.335921	0.20367	0.178987	0.351829	0.183903	0.187583	0.241105	0.0959072	0.122817	0.145868	0.128528	0.132404	0.0120045	0.132185	0.147414	0.309614	0.196404	0.0983377	0.30655	0.320034	0.474429	0.367004	0.0932764	0.270848	0.211534	0.290401	0.257594	0.0410697	0.333908	0.273502	0.153432	0.253614	0.0918672
Q8C290	Uncharacterized protein	Others	87.9	6.24	0.201898	0.179909	0.125162	0.16899	0.0395159	0.240463	0.215977	0.169962	0.2088	0.0357939	0.256445	0.148156	0.146079	0.18356	0.0631288	0.0582944	0.0708133	0.089092	0.0727332	0.0154883	0.0787631	0.0800163	0.144458	0.101079	0.0375724	0.256837	0.219083	0.196748	0.224223	0.0303728	0.130933	0	0.179663	0.103532	0.0929129	0	0.129323	0.0578056	0.0623762	0.0647825
P06728	Apolipoprotein A-IV	Lipoproteins	45	5.47	0	0.275044	0.219457	0.164833	0.145431	0.673402	0.168543	0.33867	0.393539	0.256863	0	0	0	0	0	0	0	0	0	0	0	0	0	0	0	0	0	0	0	0	0	0	0	0	0	0	0	0	0	0
P08032	Spectrin alpha chain, erythrocytic 1	Others	279.7	5.03	0	0.364949	0.103962	0.156304	0.188021	0	0	0	0	0	0	0	0	0	0	0	0	0	0	0	0	0	0	0	0	0	0	0	0	0	0	0	0	0	0	0	0	0	0	0
P00751	Complement factor B	Complements	85.5	7.06	0.280283	0	0.168529	0.149604	0.141097	0.459136	0	0.197144	0.21876	0.23033	0.288456	0.172273	0	0.153576	0.145134	0	0	0	0	0	0	0	0	0	0	0	0	0	0	0	0.152816	0	0.198172	0.116996	0.103828	0.127245	0.184226	0.249777	0.187083	0.061316
P34928	Apolipoprotein C-I	Lipoproteins	9.7	9.09	0.19964	0.204083	0	0.134574	0.116566	0.402108	0.213824	0.34719	0.321041	0.0968277	0.244107	0.126164	0	0.123424	0.122077	0.0702742	0.0878895	0.135065	0.097743	0.0335007	0.128502	0.0948557	0.177053	0.13347	0.0413233	0	0.217081	0.381153	0.199411	0.19119	0	0	0	0	0	0	0	0	0	0
Q921I1	Serotransferrin	Others	76.7	7.18	0.257909	0	0.122633	0.126847	0.129006	0.4674	0.312221	0	0.259874	0.238057	0.391983	0.975961	0.284239	0.550728	0.372182	0	0	0	0	0	0	0	0	0	0	0	0	0	0	0	0.377288	1.69722	1.05956	1.04469	0.660094	0	0	0	0	0
A0A2P9DUN6	Serpina1 DOM-7	Acute Phase	46	5.36	0.174227	0	0.173359	0.115862	0.10034	0	0.164667	0.187397	0.117355	0.102265	0	0	0	0	0	0	0	0	0	0	0	0	0	0	0	0	0	0	0	0	0	0	0	0	0	0	0	0	0	0
P97298	Pigment epithelium-derived factor	Others	46.2	6.98	0.195564	0.113191	0	0.102918	0.0981861	0	0.124428	0.137978	0.0874685	0.0760523	0.216456	0	0.136266	0.117574	0.109432	0	0.0656717	0.0969115	0.0541944	0.0494647	0	0	0	0	0	0	0	0	0	0	0.110789	0	0.27355	0.128113	0.137596	0	0	0	0	0
Q3UE51	Uncharacterized protein (Fragment)	Others	96.4	6.52	0	0.15795	0.0859944	0.0813149	0.0790791	0.212546	0.194763	0.179666	0.195658	0.0164582	0	0	0	0	0	0	0	0	0	0	0	0	0	0	0	0.161925	0	0.202703	0.121543	0.107216	0.207673	0.214215	0	0.140629	0.121832	0	0.239486	0.147416	0.128967	0.120804
O35945	Aldehyde dehydrogenase, cytosolic 1	Others	54.6	7.71	0	0	0	0	0	0	0.328621	0.11175	0.14679	0.167089	0	0	0	0	0	0	0	0	0	0	0	0	0	0	0	0	0	0	0	0	0	0	0	0	0	0	0	0	0	0
P07758	Alpha-1-antitrypsin 1-1	Acute Phase	46	5.72	0	0	0	0	0	0	0	0	0	0	0	0	0	0	0	0	0	0	0	0	0.113116	0	0.46416	0.192425	0.24203	0	0	0	0	0	0	0	0	0	0	0	0	0	0	0
Q9JIL0	Als splice variant 2 (Fragment)	Others	76.3	6.29	0	0	0	0	0	0.89696	0.158383	0	0.351781	0.478734	0	0.111864	0.104686	0.0721833	0.0626155	0	0.170087	0.14721	0.105766	0.0923073	0	0	0	0	0	0	0	0	0	0	0	0	0	0	0	0	0	0	0	0
Q7TS98	Anti-colorectal carcinoma light chain	Others	26.4	7.15	0	0	0	0	0	0	0	0	0	0	0	0	0	0	0	0	0	0	0	0	0	0	0	0	0	0	0	0	0	0	0	0.169247	0.1459	0.105049	0.0917208	0	0	0	0	0
Q543J5	Antithrombin	Others	52	6.46	0	0	0	0	0	0	0	0	0	0	0	0	0	0	0	0.0417098	0	0.0502884	0.0306661	0.0269017	0.0732878	0	0.104359	0.0592155	0.0535836	0	0	0	0	0	0	0	0	0	0	0	0	0	0	0
Q4FK40	Apoe protein	Lipoproteins	35.8	5.67	0	0	0	0	0	0.460989	0.536352	0	0.332447	0.290363	0	0	0	0	0	0.311364	0.373675	0.161666	0.282235	0.108965	0	0.710822	0.788798	0.499873	0.434655	0.726377	0	0.7949	0.507092	0.440489	0	0.383489	1.38896	0.590816	0.717315	0.612873	0.366338	0	0.326404	0.308382
A8DUK0	Beta-globin	Others	15.8	7.65	0	0	0	0	0	0	0.236006	0.158517	0.131508	0.120299	0.265831	0.173996	0	0.146609	0.135015	0	0.0619977	0.0851448	0.0490475	0.0440249	0.115155	0.0740463	0	0.0630671	0.0583573	0	0	0	0	0	0	0	0	0	0	0	0	0	0	0
D3Z5G7	Carboxylic ester hydrolase	Others	62.2	5.22	0	0	0	0	0	0	0	0	0	0	0	0	0	0	0	0	0	0	0	0	0.892309	2.73199	1.84168	1.82199	0.92	0	0	0	0	0	0	0	0	0	0	0	0	0	0	0
Q9DBB9	Carboxypeptidase N subunit 2	Others	60.4	5.88	0	0	0	0	0	0	0	0	0	0	0	0	0	0	0	0.0441415	0	0.0790916	0.0410777	0.0396347	0	0	0	0	0	0	0.18461	0.223068	0.135893	0.119247	0	0	0	0	0	0	0	0	0	0
Q9QWK4	CD5 antigen-like	Others	38.8	5.16	0	0	0	0	0	0	0	0	0	0	0	0	0	0	0	0	0	0	0	0	0	0	0	0	0	0	0	0	0	0	0.335681	0	0.218614	0.184765	0.170381	0	0	0	0	0
Q8CG16	Complement C1r-A subcomponent	Complements	80	5.66	0	0	0	0	0	0	0	0	0	0	0.456203	0	0.087035	0.181079	0.242206	0	0	0	0	0	0	0	0	0	0	0	0	0	0	0	0	0	0	0	0	0	0	0	0	0
B2RXW7	Complement component 4B (Childo blood group)	Complements	192.8	7.47	0	0	0	0	0	0	0	0	0	0	0	0	0	0	0	0.0586111	0.046925	0.105746	0.0704273	0.0311399	0.0906608	0.135846	0.220308	0.148938	0.0658077	0.324	0.503578	0	0.27586	0.255217	0	0	0	0	0	0.172845	0	0.0883646	0.0870699	0.0864298
E9Q6D8	Complement component 6	Complements	104.6	6.24	0	0	0	0	0	0.226857	0.209739	0	0.145532	0.126325	0	0.165288	0.911168	0.358819	0.485435	0	0	0	0	0	0	0.0932647	1.2447	0.445989	0.693276	0	0	0	0	0	0	0.276565	0.159754	0.14544	0.138837	0.134885	0.128641	0	0.0878423	0.0761377
Q3T9L1	Coronin	Others	51	6.48	0	0	0	0	0	0	0	0	0	0	0	0	0	0	0	0.0482233	0.0560274	0.0567681	0.0536729	0.00473401	0	0	0	0	0	0.202585	0	0.244895	0.14916	0.130897	0	0.10703	0.108107	0.0717123	0.062107	0	0	0	0	0
Q05639	Elongation factor 1-alpha 2	Others	50.4	9.03	0	0	0	0	0	0	0	0	0	0	0.888156	0.637782	0.582871	0.702936	0.162738	0.279631	0.28716	0.321693	0.296161	0.0224294	0.43954	0.366487	0.586811	0.464279	0.112226	0.795621	0.808017	0.912691	0.838776	0.0643114	0.49224	0.432721	0.667127	0.530696	0.121843	0.407261	0.570135	0.411532	0.462976	0.0928272
F8WI14	Extracellular matrix protein 1	Others	62.7	6.89	0	0	0	0	0	0	0	0	0	0	0	0	0	0	0	0.0387499	0	0.0726618	0.0371372	0.0363577	0	0	0	0	0	0	0	0	0	0	0	0	0	0	0	0	0	0	0	0
A0A0N5DDX9	Histone H4	Others	11.4	11.19	0	0	0	0	0	2.45054	0.927163	0.727744	1.36848	0.942376	1.98506	0	1.58362	1.18956	1.04956	0.651286	0.950018	0.903512	0.834939	0.160739	0.849231	0	2.10027	0.983165	1.05652	2.13871	2.11674	2.13995	2.1318	0.013056	0.931542	0.927363	1.10414	0.98768	0.100875	1.45188	1.39328	1.09371	1.31296	0.192123
Q6S9I2	HMW-kininogen-II variant	Others	51	6.47	0	0	0	0	0	0	0	0	0	0	0	0	0	0	0	0	0	0	0	0	0	0	0	0	0	0	0	0	0	0	0	0	0	0	0	0.426688	0.143684	0	0.190124	0.217102
A2NHM3	If kappa light chain (Fragment)	Others	24.2	7.33	0	0	0	0	0	0	0	0	0	0	0.216601	0	0.0924288	0.10301	0.108688	0.0589741	1.47353	0	0.510833	0.834237	1.58598	1.75153	2.80452	2.04734	0.660938	3.21812	2.07706	0	1.76506	1.63159	0	0	0	0	0	0	0	0	0	0
P18524	Ig heavy chain V region RF	Immunoglobulins	12.9	9.29	0	0	0	0	0	0	0	0	0	0	0	0	0	0	0	0.0645089	0.0569713	0	0.0404934	0.0352702	0	0	0	0	0	0.629284	0	0.644854	0.424713	0.367894	0	0	0	0	0	0	0	0	0	0
Q99LA6	Igh protein	Immunoglobulins	52.5	5.15	0	0	0	0	0	0	0	0	0	0	0	0	0	0	0	0	0.0427886	0.0563364	0.0330417	0.0294058	0	0	0	0	0	0	0	0	0	0	0	0	0	0	0	0	0	0	0	0
Q3TB21	Ig-like domain-containing protein	Immunoglobulins	58.8	6.13	0	0	0	0	0	0	0	0	0	0	0.30606	0	2.01709	0.774382	1.08704	0.647567	0.127372	0	0.258313	0.343067	0.702918	0.352027	0.334999	0.463315	0.207677	0	0	0	0	0	0	0	0	0	0	0	0	0	0	0
Q61704	Inter-alpha-trypsin inhibitor heavy chain H3	Others	99.3	6.05	0	0	0	0	0	0	0.132503	0.150237	0.0942468	0.0821004	0	0	0	0	0	0.0510832	0	0.0686882	0.0399238	0.035678	0.0589745	0.0634334	0	0.0408026	0.0354064	0	0	0	0	0	0	0	0	0	0	0	0	0	0	0
G3UY13	Interleukin-1 receptor accessory protein	Others	39.9	6.7	0	0	0	0	0	0	0	0	0	0	0	0	0	0	0	0	0	0	0	0	0	0	0	0	0	0	0	0	0	0	0	0	0	0	0	1.02859	0	0.0893955	0.372662	0.569807
O08677	Kininogen-1	Others	73.1	6.54	0	0	0	0	0	0.314796	0	0.246514	0.187103	0.165594	0	0	0	0	0	0.0667561	0	0.0739951	0.046917	0.0407922	0	0	0	0	0	0	0	0	0	0	0	0	0	0	0	7.96821	0.410895	0	2.79304	4.48654
P14174	Macrophage migration inhibitory factor	Others	12.5	7.88	0	0	0	0	0	0	0	0	0	0	0	0	0	0	0	0.121236	0	0.161032	0.0940893	0.0838781	0.171914	0.0781526	0	0.0833555	0.086075	0	0	0	0	0	0.166433	0.214299	0.262108	0.21428	0.0478372	0.217304	0.330301	0	0.182535	0.167873
Q91WP0	Mannan-binding lectin serine protease 2	Others	75.5	6.07	0	0	0	0	0	0	0	0	0	0	0	0	0	0	0	0	0	0	0	0	0	0	0	0	0	0	0	0	0	0	0	0	0	0	0	0.124709	0.171535	0	0.0987481	0.0886654
M7NQE6	Phosphoglycerate kinase	Others	45.8	7.15	0	0	0	0	0	0	0	0	0	0	0.135559	0.136097	0.144149	0.138602	0.00481185	0.0864598	0	0.0773538	0.0546045	0.0475076	0.100822	0	0.115347	0.0720561	0.0628236	0	0.154731	0.137294	0.0973419	0.0847502	0	0	0	0	0	0	0	0	0	0
V9GXK0	Predicted gene 12117	Others	16.3	8.66	0	0	0	0	0	0	0	0	0	0	0	0	0	0	0	0	0	0	0	0	0	0	0	0	0	0.312295	0	0.403644	0.238646	0.211661	0	0	0	0	0	0	0	0	0	0
Q8R121	Protein Z-dependent protease inhibitor	Others	51.8	5.67	0	0	0	0	0	0	0	0	0	0	0	0	0	0	0	0	0	0	0	0	0.0964062	0.140451	0	0.0789525	0.071834	0	0.326952	0.294857	0.20727	0.180217	0	0	0	0	0	0	0	0	0	0
Q3TJ94	Prothrombin	Others	70.2	6.43	0	0	0	0	0	0.940276	0.317023	0.389668	0.548989	0.340806	1.17093	0.587163	0.582427	0.780173	0.338413	0.368589	0.435026	0.476248	0.426621	0.0543194	0.654227	0.577205	0.963993	0.731808	0.204732	1.27027	1.21252	1.56464	1.34914	0.18885	0.985183	0.672244	1.29225	0.983226	0.310008	0.394142	1.12391	0.651812	0.723288	0.370097
P31532	Serum amyloid A-4 protein	Acute Phase	15.1	9.26	0	0	0	0	0	0	22.8337	22.5102	15.1146	13.0906	0	37.2882	31.3679	22.8853	20.0391	33.6972	34.3063	34.4488	34.1508	0.399175	38.1643	37.2321	0	25.1321	21.7701	0	0	0	0	0	38.2933	18.0019	0	18.7651	19.1581	37.4294	0	34.6746	24.0347	20.8602
P52430	Serum paraoxonase/arylesterase 1	Acute Phase	39.5	5.22	0	0	0	0	0	0.305322	0.145124	0	0.150149	0.152723	0	0.0524893	0.120873	0.0577875	0.0606105	0	0	0	0	0	0	0	0	0	0	0.156821	0.108604	0	0.0884749	0.0803249	0	0.144759	0.16506	0.103273	0.0900114	0.140139	0.188071	0	0.109403	0.0977303
Q3UGY4	Spectrin beta chain	Others	267.9	5.48	0	0	0	0	0	0	0	0	0	0	0	0	0	0	0	0	0	0	0	0	0	0	0	0	0	0	0	0	0	0	0	0	0	0	0	0.142642	0.37556	0	0.172734	0.18958
Q545J3	Uncharacterized protein	Acute Phase	70.5	7.03	0	0	0	0	0	0	0	0	0	0	0	0	0	0	0	0	0	0	0	0	0	0	0	0	0	0	0	0	0	0	0.298035	0	0.512358	0.270131	0.257316	0.0850342	0.146332	0.0757393	0.102368	0.0383561

## Sheet: 2
					Relative abundance, %
					10% MS					HCC L-NPs 3 min					HCC D-NPs 3 min					HCC L-NPs 30 min					HCC D-NPs 30 min
Accession	Description	Classification	MW, kDa	calc. pI	Duplicate 1	Duplicate 2	Duplicate 3	Mean	SD	Duplicate 1	Duplicate 2	Duplicate 3	Mean	SD	Duplicate 1	Duplicate 2	Duplicate 3	Mean	SD	Duplicate 1	Duplicate 2	Duplicate 3	Mean	SD	Duplicate 1	Duplicate 2	Duplicate 3	Mean	SD
P01872	Immunoglobulin heavy constant mu	Immunoglobulins	49.9	7.01	0.374529	0.578806	0.53815	0.497162	0.108131	70.8105	68.7199	69.5334	69.6879	1.05383	56.216	62.7149	49.8098	56.2469	6.45263	69.8811	71.4693	78.2277	73.1927	4.43215	74.1765	74.492	74.0139	74.2274	0.243119
Q3TR40	Uncharacterized protein	Others	129.5	4.94	0.142185	0.196439	0.14947	0.162698	0.0294468	7.22833	8.56598	8.43718	8.07716	0.737927	14.0239	11.7155	15.3361	13.6919	1.83301	3.97034	4.98486	4.06346	4.33955	0.56079	5.68375	6.07914	6.43027	6.06439	0.373478
Q546G4	Albumin 1	Albumin	68.6	6.07	66.5149	62.5344	64.0158	64.355	2.01178	3.60182	3.45382	3.92394	3.65986	0.240375	1.73528	1.40495	1.74825	1.62949	0.194569	4.91529	3.88479	2.20018	3.66675	1.37062	2.50125	2.46526	1.77613	2.24755	0.408659
P01027	Complement C3	Complements	186.4	6.73	1.63309	1.65036	1.70776	1.66374	0.039091	3.0129	3.24889	2.84112	3.0343	0.204723	3.65994	3.63778	4.02209	3.77327	0.215771	2.57387	2.73102	2.12095	2.47528	0.31676	1.63609	1.71419	2.01021	1.78683	0.197356
B8JJN0	Predicted gene 20547	Others	142.2	7.36	0.269432	0.307104	0.325074	0.300537	0.028396	1.89297	2.01603	1.83	1.913	0.0946227	5.92809	5.22575	7.189	6.11428	0.994784	1.79817	1.74997	1.54889	1.69901	0.132223	2.65106	2.58471	2.71585	2.65054	0.0655698
Q6PAC1	Gelsolin, isoform CRA_c	Others	80.7	5.76	0.500144	0.475143	0.404658	0.459982	0.0495154	1.00095	1.05085	1.11862	1.05681	0.0590635	1.90128	2.04072	2.02192	1.98797	0.0756653	1.13202	1.14119	1.12868	1.13396	0.0064774	1.03473	1.02669	1.16476	1.0754	0.0774983
Q3TXB1	C1q domain-containing protein	Complements	26	8.91	0.0324228	0.0302416	0.0372289	0.0332978	0.00357486	0.844792	0.866834	0.756606	0.822744	0.0583279	2.01475	1.86178	2.45024	2.10893	0.305325	0.75792	0.79599	0.713661	0.755857	0.0412033	1.17644	1.13613	1.43694	1.24983	0.163287
Q61838	Pregnancy zone protein	Others	165.7	6.68	6.55455	6.67967	6.22096	6.48506	0.237116	0.657427	0.762609	0.774728	0.731588	0.0645105	0.459816	0.318082	0.438485	0.405461	0.0764203	1.46999	0.958911	0.400462	0.943122	0.53494	0.640882	0.470077	0.532803	0.547921	0.0864
G0YP42	Anti-human Langerin 2G3 lambda chain	Others	25	6.07	0.0254295	0.0281166	0.0284723	0.0273395	0.00166363	0.612405	0.757833	0.774724	0.714987	0.0892393	0.565915	0.533042	0.648676	0.582544	0.0595833	0.529606	0.665207	0.593003	0.595939	0.0678478	0.632905	0.712889	0.671755	0.672516	0.0399977
O35930	Platelet glycoprotein Ib alpha chain	Others	80	5.87	0.036097	0.049195	0.0408064	0.0420328	0.00663456	0.743782	0.656783	0.632101	0.677555	0.0586666	0.424597	0.495381	0.426704	0.448894	0.0402726	1.10994	1.09402	0.907933	1.0373	0.112315	0.204478	0.222214	0.318266	0.248319	0.0612212
A0A075B5L2	Immunoglobulin kappa chain variable 4-91 (Fragment)	Immunoglobulins	12.7	7.12	0	0	0	0	0	0.694695	0.591585	0.586829	0.62437	0.0609501	0.564452	0.553552	0.57272	0.563575	0.0096141	0.48086	0.549394	0.535034	0.521763	0.0361428	0.509781	0.531356	0.563699	0.534945	0.0271378
Q9QWK4	CD5 antigen-like	Others	38.8	5.16	0.0549899	0.0675227	0.0649584	0.0624904	0.00662092	0.738355	0.510387	0.43821	0.562318	0.156666	0.567838	0.355684	0.634787	0.519436	0.145711	0.639118	0.53331	0.349753	0.507394	0.146413	0.562675	0.441753	0.443599	0.482675	0.0692875
P34928	Apolipoprotein C-I	Lipoprotiens	9.7	9.09	0.0117193	0.0149902	0.00952129	0.012077	0.00275195	0.495863	0.593784	0.526657	0.538768	0.0500714	0.704383	0.675315	0.787422	0.722373	0.0581785	0.821106	0.850881	0.687794	0.786594	0.0868487	0.660717	0.68786	0.747489	0.698689	0.0443881
A2NMA3	Anti-carcinoma embryonic antigen light chain variable region (Fragment)	Others	11.6	7.28	0.0174919	0.0312783	0.022337	0.0237024	0.00699387	0.552542	0.425031	0.450708	0.476094	0.0674398	0.661898	0.554641	0.738203	0.65158	0.0922149	0.504455	0.528515	0.486062	0.506344	0.0212892	0.483028	0.445389	0.51482	0.481079	0.0347567
P07758	Alpha-1-antitrypsin 1-1	Acute Phase	46	5.72	0.035164	0.0297797	0.0369498	0.0339645	0.00373251	0.2497	0.521484	0.556385	0.442523	0.167899	0.206326	0.215447	0.194848	0.20554	0.0103217	0.79463	0.778763	0.297684	0.623693	0.282443	0.419607	0.398086	0.419387	0.41236	0.0123625
Q3TIU3	Uncharacterized protein	Others	37.3	6.4	0.249162	0.324022	0.423806	0.33233	0.087618	0.362992	0.35944	0.475885	0.399439	0.0662276	0.420864	0.548703	0.498984	0.489517	0.064443	0.383141	0.419276	0.295505	0.365974	0.0636462	0.379965	0.437035	0.481108	0.432703	0.0507108
Q3TSB7	Uncharacterized protein	Others	41.7	5.38	0.0340917	0.0480153	0.0468273	0.0429781	0.00771872	0.208198	0.610487	0.311855	0.376847	0.208871	0.414756	0.376001	0.530231	0.440329	0.080232	0.826026	0.22517	0.238623	0.42994	0.343087	0.133688	0.114232	0.162406	0.136775	0.0242352
P06909	Complement factor H	Complements	139	6.99	0.225655	0.258162	0.278748	0.254188	0.0267686	0.208807	0.551982	0.356734	0.372508	0.17213	0.464765	0.471863	0.54183	0.492819	0.042593	0.484963	0.204154	0.160264	0.283127	0.176167	0.154327	0.147975	0.197316	0.16654	0.0268422
A2NHM3	If kappa light chain (Fragment)	Others	24.2	7.33	0.187558	0.19858	0.163942	0.18336	0.0176965	0.424427	0.333615	0.31274	0.356927	0.0593814	0.595437	0.232286	0.531339	0.453021	0.19383	0.135984	0.0970652	0.0828458	0.105298	0.027509	0.297635	0.272365	0.0836504	0.217884	0.116934
A8DUK0	Beta-globin	Others	15.8	7.65	1.0309	0.970969	0.89066	0.964178	0.0703678	0.457853	0.273992	0.306073	0.345973	0.0982102	0.792093	0.392106	1.14484	0.776346	0.376614	1.00917	0.545379	0.356306	0.636952	0.335928	0.665407	0.428704	0.49152	0.528544	0.122618
B2RXW7	Complement component 4B (Childo blood group)	Complements	192.8	7.47	0.0143271	0.0151104	0.0126858	0.0140411	0.00123737	0.295143	0.374418	0.305795	0.325119	0.0430257	0.253519	0.215591	0.235831	0.23498	0.0189783	0.1701	0.208717	0.19386	0.190893	0.0194791	0.132336	0.155541	0.159564	0.149147	0.0146967
D3Z5G7	Carboxylic ester hydrolase	Others	62.2	5.22	0.800145	0.876971	0.592385	0.7565	0.147228	0.200379	0.337375	0.356976	0.298243	0.0853176	0.153828	0.134817	0.154628	0.147758	0.0112143	0.651897	0.538764	0.148926	0.446529	0.263866	0.332629	0.275941	0.280563	0.296378	0.0314792
Q921I1	Serotransferrin	Others	76.7	7.18	0.295399	0.366818	0.330971	0.331063	0.03571	0.25221	0.280574	0.348542	0.293775	0.0495042	0.147589	0.187174	0.154926	0.16323	0.0210585	0.552615	0.617715	0.270827	0.480386	0.184379	0.317941	0.281503	0.256489	0.285311	0.0309023
Q3U6I5	C1q domain-containing protein	Complements	26.7	8.15	0.0531863	0.0587299	0.0498221	0.0539128	0.00449813	0.230301	0.307212	0.313747	0.283753	0.0464061	0.830665	0.549017	1.22715	0.868945	0.340685	0.259872	0.315303	0.240588	0.271921	0.0387877	0.463859	0.488232	0.453671	0.468587	0.0177592
Q3TCF1	Uncharacterized protein	Others	252.8	6.07	0.198631	0.27642	0.299007	0.258019	0.0526571	0.29835	0.26729	0.272407	0.279349	0.0166528	0.459698	0.320633	0.556995	0.445775	0.118795	0.231055	0.27162	0.219797	0.240824	0.0272578	0.277613	0.307965	0.277224	0.287601	0.0176371
A0A0M3KL48	Fab4201 heavy chain	Others	25.3	8.56	0.00143733	0.00179844	0.00137832	0.00153803	0.000227446	0.235154	0.246221	0.198905	0.22676	0.0247499	0.200194	0.228393	0.225519	0.218035	0.0155176	0.171141	0.187811	0.187218	0.182057	0.00945785	0.184309	0.184156	0.206627	0.191697	0.0129297
Q811U5	Anti-human Fc gamma receptor III 3G8 gamma heavy chain variable region (Fragment)	Others	13	8.47	0.00553757	0.00810299	0.00765941	0.00709999	0.00137115	0.234343	0.207104	0.202089	0.214512	0.017356	0.288511	0.269631	0.447135	0.335093	0.09749	0.213892	0.237906	0.203142	0.218314	0.0177986	0.197726	0.182479	0.219794	0.199999	0.0187612
I6L985	Igh protein	Immunoglobulins	51.9	7.88	0.133335	0.198574	0.142031	0.15798	0.0354233	0.254671	0.1513	0.16072	0.188897	0.0571561	0.406757	0.151187	0.463113	0.340352	0.166227	0.25497	0.188522	0.128555	0.190682	0.0632355	0.179437	0.117152	0.0905471	0.129045	0.0456231
Q80TM2	MKIAA1027 protein (Fragment)	Others	272	6.27	0.000585566	0.0021533	0.00278166	0.00184018	0.00113104	0.130403	0.147092	0.103826	0.127107	0.0218202	0.194751	0.198454	0.20267	0.198625	0.00396214	0.079053	0.080536	0.142952	0.100847	0.0364717	0.081134	0.0989954	0.140962	0.107031	0.0307129
Q9EQI5	Chemokine (C-X-C motif) ligand 7, isoform CRA_b	Others	12.2	8.72	0.000544522	0.00100304	0	0.000515853	0.000502132	0.173556	0.105032	0.0941357	0.124241	0.0430537	0.386607	0.225047	0.532477	0.381377	0.153782	0.209362	0.132667	0.127268	0.156433	0.0459179	0.159465	0.126503	0.153179	0.146382	0.0175003
Q14DT6	Complement component 1, s subcomponent	Complements	77.4	5.12	0.570775	0.643614	0.354084	0.522824	0.150603	0.12038	0.11383	0.135474	0.123228	0.0110996	0.261796	0.239105	0.363556	0.288152	0.0662793	0.172646	0.209708	0.213253	0.198536	0.0224908	0.237148	0.236165	0.264337	0.245883	0.015989
Q3TJ94	Prothrombin	Others	70.2	6.43	0.201192	0.222607	0.267108	0.230302	0.0336249	0.105611	0.11266	0.121637	0.113303	0.00803219	0.114712	0.144656	0.145519	0.134962	0.0175423	0.131189	0.121488	0.16834	0.140339	0.0247297	0.122304	0.144126	0.153069	0.139833	0.0158258
Q8VDD5	Myosin-9	Others	226.2	5.66	0.000364985	0.000314401	0.00103005	0.000569813	0.000399382	0.0972541	0.10627	0.118249	0.107258	0.0105325	0.114959	0.0847918	0.130152	0.109968	0.0230883	0.0923701	0.118623	0.0915461	0.100846	0.0154005	0.125552	0.112362	0.120074	0.119329	0.00662619
Q8C872	Transferrin receptor protein 1	Others	57.3	6.48	0	0	0	0	0	0.0950034	0.120567	0.0984267	0.104666	0.013877	0.143026	0.14461	0.178348	0.155328	0.0199516	0.0651615	0.0673433	0.0472859	0.0599303	0.0110045	0.0535933	0.0558731	0.0770238	0.0621634	0.0129198
B7FAV1	Filamin, alpha (Fragment)	Others	274.5	5.97	0	0	0	0	0	0.103743	0.0797453	0.0714309	0.0849729	0.0167782	0.184146	0.135815	0.22652	0.18216	0.0453847	0.086276	0.0773254	0.0774593	0.0803536	0.00512943	0.0803936	0.0731702	0.0897626	0.0811088	0.00831928
A2N494	Aberrantly recombined kappa chain Vk8/J1 region (Fragment)	Others	12.6	9.01	0	0.00279498	0.00971298	0.00416932	0.00500021	0.0832441	0.0807971	0.074078	0.0793731	0.00474608	0.0819169	0.0709153	0.0995288	0.0841203	0.0144335	0.0663646	0.0764576	0.0701243	0.0709822	0.0051009	0.0670195	0.06679	0.0713137	0.0683744	0.00254811
Q00623	Apolipoprotein A-I	Lipoprotiens	30.6	5.73	3.85724	4.7353	4.72853	4.44035	0.505002	0.0965348	0.0602561	0.0678088	0.0748666	0.0191415	0.040352	0.021319	0.0418572	0.0345094	0.011448	0.0931166	0.083045	0.0572826	0.0778147	0.0184807	0.0589963	0.0469016	0.0363144	0.0474041	0.0113493
O88783	Coagulation factor V	Coagulations	247.1	6.05	0.00482629	0.00861835	0.0120327	0.00849244	0.00360483	0.107819	0.0524121	0.0583798	0.0728701	0.030413	0.154015	0.114455	0.239363	0.169278	0.0638372	0.0353453	0.037889	0.0225632	0.0319325	0.00821315	0.0353009	0.03519	0.0409743	0.0371551	0.00330802
Q4FK40	Apoe protein	Lipoprotiens	35.8	5.67	0.170759	0.181194	0.173719	0.175224	0.00537795	0.0756252	0.0688654	0.0672031	0.0705646	0.00446072	0.0427295	0.0305121	0.0243584	0.0325333	0.00935084	0.0693001	0.0752009	0.0482932	0.0642648	0.0141429	0.0439482	0.038559	0.0435117	0.0420063	0.00299343
P04940	Ig kappa chain V-VI region NQ2-17.4.1	Immunoglobulins	11.6	9.36	0.00355538	0.00397792	0.00316646	0.00356659	0.000405843	0.0602793	0.0820805	0.0670924	0.0698174	0.0111531	0.076952	0.0632505	0.0905294	0.0769106	0.0136395	0.0629369	0.0988894	0.0610853	0.0743039	0.0213118	0.0797714	0.0750313	0.0681588	0.0743205	0.00583884
Q6LD55	APOAII	Lipoprotiens	11.3	7.18	1.65587	1.5084	1.4358	1.53336	0.112137	0.0550759	0.0707365	0.0809365	0.0689163	0.013026	0.0421482	0.0284188	0.0367296	0.0357655	0.00691525	0.0732914	0.0896199	0.0781334	0.0803482	0.00838656	0.0557335	0.0609753	0.0402631	0.052324	0.0107688
P49722	Proteasome subunit alpha type-2	Others	25.9	7.43	0	0	0	0	0	0.0710622	0.0554557	0.0563222	0.0609467	0.00877097	0.0971007	0.0769017	0.0850508	0.0863511	0.0101621	0.0227177	0.0252143	0.0288413	0.0255911	0.00307911	0.0448657	0.0423221	0.0415882	0.0429253	0.00172001
Q80YX1	Tenascin	Others	231.7	4.89	0	0	0	0	0	0.05385	0.0614803	0.0604077	0.0585793	0.00413067	0.0207936	0.0299198	0.0194088	0.023374	0.00571091	0.0453364	0.0493917	0.0625341	0.0524207	0.00899009	0.042302	0.0502536	0.0464142	0.0463232	0.00397659
P39039	Mannose-binding protein A	Others	25.4	7.61	0	0	0	0	0	0.057972	0.0661455	0.0500882	0.0580686	0.00802909	0.0683446	0.073964	0.0730755	0.0717947	0.00302072	0.0450911	0.0472221	0.0417127	0.0446753	0.00277816	0.0518234	0.0544551	0.0543345	0.0535377	0.0014858
Q549D9	Beta-globin	Others	15.9	8.05	0.767958	1.15854	1.17559	1.03403	0.230581	0.0752079	0.0420605	0.0479882	0.0550855	0.0176767	0.11699	0.0430899	0.131799	0.097293	0.0475217	0.0916442	0.0720505	0.0931171	0.0856039	0.0117607	0.122164	0.0875189	0.0612892	0.0903241	0.0305343
E9Q5L2	Inter alpha-trypsin inhibitor, heavy chain 4	Others	102.8	6.37	0.254727	0.265795	0.242943	0.254489	0.0114279	0.0534136	0.0530069	0.0562976	0.0542394	0.00179405	0.0794585	0.0677219	0.111235	0.0861386	0.0225127	0.0614671	0.077439	0.0825774	0.0738278	0.0110087	0.0497885	0.0562425	0.0531007	0.0530439	0.00322736
Q5R3T5	G8(Anti-MRBC hybridoma) light chain (Fragment)	Others	8.9	7.17	0.0165874	0.0216106	0.0146359	0.0176113	0.00359833	0.0506762	0.0437538	0.0495856	0.0480052	0.00372202	0.112079	0.0556547	0.135855	0.101196	0.0411926	0.0749894	0.0558549	0.0391029	0.056649	0.0179564	0.0570778	0.0492705	0.0412698	0.049206	0.00790416
O35522	Proteasome subunit beta type-9	Others	23.4	5.22	0	0	0	0	0	0.034634	0.0597614	0.0432944	0.0458966	0.0127642	0.0416889	0.0458048	0.0433991	0.043631	0.00206774	0.021416	0.0138203	0.0145383	0.0165915	0.00419351	0.010472	0.0107354	0.0176373	0.0129483	0.00406301
Q91X72	Hemopexin	Others	51.3	7.8	2.17203	2.31766	1.92313	2.13761	0.199505	0.0418478	0.0463502	0.0487477	0.0456485	0.00350307	0.0636072	0.0522779	0.0796073	0.0651642	0.013731	0.0408765	0.0392178	0.0216389	0.0339111	0.0106604	0.0345979	0.0323278	0.0319108	0.0329455	0.00144616
Q549A5	Clusterin	Lipoprotiens	51.6	5.67	0.149585	0.135369	0.127926	0.137627	0.0110043	0.0375377	0.047436	0.0474976	0.0441571	0.00573267	0.0587249	0.0522428	0.0887089	0.0665589	0.0194544	0.0567423	0.0517498	0.0341229	0.0475383	0.0118832	0.05999	0.0561563	0.0568645	0.0576703	0.00203993
Q61129	Complement factor I	Complements	67.2	7.46	0.0475633	0.0655241	0.10095	0.0713459	0.0271654	0.0430443	0.0408796	0.0421726	0.0420322	0.00108917	0.0421019	0.0467515	0.0046161	0.0311565	0.0231019	0.0587491	0.0633489	0.052309	0.0581357	0.00554544	0.0303656	0.0341862	0.0329437	0.0324985	0.00194885
Q01339	Beta-2-glycoprotein 1	Others	38.6	8.22	0.142639	0.206597	0.24015	0.196462	0.0495393	0.0474135	0.0365228	0.0333055	0.0390806	0.00739364	0.120088	0.069502	0.152802	0.114131	0.0419682	0.0484793	0.0346006	0.0506119	0.0445639	0.00869416	0.0404135	0.0370916	0.0306485	0.0360512	0.00496493
Q91WP0	Mannan-binding lectin serine protease 2	Others	75.5	6.07	0.00311766	0.0491481	0.00503395	0.0190999	0.0260402	0.0794515	0.0168612	0.0178011	0.0380379	0.0358683	0.311704	0.156967	0.956872	0.475181	0.424271	0.0138796	0.0161981	0.0114777	0.0138518	0.00236031	0.293708	0.341231	0.0128343	0.215924	0.177479
P06728	Apolipoprotein A-IV	Lipoprotiens	45	5.47	0.73078	1.00551	0.899042	0.878443	0.138518	0.0469555	0.0311035	0.0351869	0.0377486	0.00823065	0.0191414	0.0211756	0.0201517	0.0201562	0.00101707	0.0249955	0.0326005	0.0405735	0.0327231	0.00778973	0.0282394	0.0268198	0.0258927	0.026984	0.00118193
P06684	Complement C5	Complements	188.8	6.81	0.12666	0.141947	0.111567	0.126724	0.0151897	0.0383183	0.0389441	0.0358573	0.0377065	0.00163181	0.0394007	0.0290921	0.0526678	0.0403869	0.0118188	0.0524904	0.0436819	0.0373879	0.0445201	0.00758608	0.0388913	0.0350224	0.0357036	0.0365391	0.00206537
Q8R0I8	BC026782 protein	Others	58	7.34	0.0135981	0.0139543	0.00792156	0.0118247	0.00338488	0.0308923	0.0406931	0.0414637	0.0376831	0.00589356	0.0406962	0.0334979	0.0491646	0.0411196	0.00784194	0.0226979	0.0272117	0.0229743	0.0242946	0.00253005	0.01808	0.0170654	0.0193621	0.0181692	0.00115091
Q8BND5	Sulfhydryl oxidase 1	Others	82.7	7.17	0.0129565	0.0114115	0.00600696	0.010125	0.00364905	0.0146662	0.0518107	0.0448641	0.0371137	0.0197479	0.016871	0.0139645	0.0222335	0.0176897	0.00419483	0.156749	0.0312021	0.0145906	0.0675138	0.0777248	0.0221027	0.0221818	0.019374	0.0212195	0.00159874
Q61408	Complement factor H-related protein	Complements	91.6	7.53	0.00026757	0.000469137	0.000491598	0.000409435	0.000123371	0.0305432	0.0357164	0.0424335	0.0362311	0.00596183	0.0349678	0.0376228	0.0334609	0.0353505	0.00210718	0.0122586	0.0152377	0.0120938	0.0131967	0.00176949	0.0132834	0.0139274	0.0137936	0.0136681	0.000339842
O08677	Kininogen-1	Others	73.1	6.54	1.52144	1.47732	1.40449	1.46775	0.0590599	0.0363796	0.0351825	0.0345815	0.0353812	0.000915359	0.045753	0.0356125	0.0512135	0.044193	0.0079166	0.0617965	0.0463892	0.0718061	0.0599973	0.0128036	0.0411547	0.0323665	0.0439642	0.0391618	0.00605022
P21614	Vitamin D-binding protein	Others	53.6	5.5	0.225363	0.254703	0.309503	0.26319	0.0427074	0.0315287	0.0347529	0.036628	0.0343032	0.00257921	0.0168901	0.0187811	0.0189619	0.018211	0.00114752	0.0648232	0.0605736	0.0337873	0.0530614	0.0168265	0.0396067	0.0338012	0.0316591	0.0350223	0.00411211
P29387	Guanine nucleotide-binding protein subunit beta-4	Others	37.4	6.16	0	0	0	0	0	0.0341985	0.0355229	0.0317276	0.0338163	0.00192626	0.0625918	0.0594171	0.0741817	0.0653969	0.00777169	0.0257331	0.0277167	0.0336283	0.029026	0.00410722	0.0355592	0.0336872	0.0465364	0.0385943	0.00694151
Q5R3X4	CH2 domain (Fragment)	Others	12.3	6.29	0.00579849	0.00482967	0.00483789	0.00515535	0.000556988	0.030626	0.0343242	0.0333873	0.0327792	0.00192266	0.0882785	0.0282812	0.0794042	0.0653213	0.0323831	0.0139679	0.0140224	0.00977294	0.0125878	0.00243785	0.0185298	0.0170056	0.00954084	0.0150254	0.00481055
P28665	Murinoglobulin-1	Others	165.2	6.42	1.5297	1.58295	1.56227	1.55831	0.0268453	0.0296922	0.0329524	0.0353928	0.0326791	0.00286011	0.0612634	0.0452595	0.0657367	0.0574199	0.0107661	0.0280044	0.0308726	0.00529924	0.0213921	0.0140104	0.0320273	0.0252748	0.0372446	0.0315156	0.00600125
P07309	Transthyretin	Others	15.8	6.16	0.264411	0.307943	0.276066	0.282807	0.022535	0.0298412	0.0319525	0.0352809	0.0323582	0.00274243	0.028784	0.0222439	0.0234443	0.0248241	0.00348152	0.0494341	0.0646533	0.0394721	0.0511865	0.0126817	0.0416274	0.0291443	0.0381598	0.0363105	0.00644376
P26262	Plasma kallikrein	Others	71.3	8.02	0.128048	0.10563	0.149967	0.127882	0.022169	0.033857	0.0287801	0.0267542	0.0297971	0.00365897	0.0303683	0.0216289	0.0343742	0.0287905	0.00651753	0.0545738	0.0495062	0.0288161	0.0442987	0.0136456	0.0403129	0.035286	0.0377803	0.0377931	0.00251347
Q00724	Retinol-binding protein 4	Others	23.2	5.99	0.00249605	0.00580088	0.0113936	0.0065635	0.00449751	0.0255803	0.0243508	0.0203627	0.0234313	0.00272762	0.0123105	0.0108348	0	0.00771511	0.0067221	0.0232099	0.016202	0.0107358	0.0167159	0.00625289	0.00705164	0.00668559	0.00823181	0.00732302	0.000808041
G3X8Q5	Ceruloplasmin	Others	124.1	5.88	0.524053	0.494472	0.572139	0.530221	0.0391992	0.0225147	0.0214675	0.0253186	0.0231003	0.00199121	0.0117083	0.0131588	0.0131509	0.0126727	0.000835193	0.0387941	0.0241453	0.0316376	0.0315257	0.00732505	0.0136774	0.015892	0.0126781	0.0140825	0.00164482
A0A140T8M6	Immunoglobulin kappa chain variable 3-5 (Fragment)	Immunoglobulins	13	4.72	0.0150758	0.00928734	0.00694192	0.010435	0.00418663	0.0257615	0.0218916	0.021388	0.0230137	0.00239295	0.0394668	0.0212829	0.05231	0.0376866	0.0155899	0.0295872	0.0258201	0.0163905	0.0239326	0.00679783	0.0293503	0.018634	0.0219039	0.0232961	0.00549213
Q6P8R3	C-X-C motif chemokine	Others	11.2	8.79	0.0346459	0.0422174	0.0319416	0.0362683	0.00532653	0.0123443	0.0227581	0.0326382	0.0225802	0.0101481	0.0566806	0.00249107	0.0225537	0.0272418	0.0273973	0	0	0	0	0	0	0	0	0	0
Q9CX22	ADF-H domain-containing protein	Others	24.8	8.34	0.00461557	0.00572606	0.00333148	0.0045577	0.00119834	0.0222896	0.0223104	0.0203521	0.0216507	0.00112465	0.0360828	0.0355898	0.0487064	0.0401263	0.00743467	0.0187744	0.0248626	0.0258734	0.0231701	0.00384022	0.0200152	0.0254578	0.024079	0.023184	0.00282955
A0A0R4IZW5	Cadherin 1, isoform CRA_b	Others	98.2	4.84	0	4.30687e-05	0.000235346	9.2805e-05	0.000125309	0.0200746	0.0181909	0.0240039	0.0207564	0.00296586	0.0210045	0.0230323	0.0179445	0.0206604	0.00256126	0	0.0103468	0.00965626	0.00666767	0.00578468	0.0103586	0.0117819	0.0145554	0.012232	0.00213427
Q99JC1	Ig lambda-2 chain C region (Fragment)	Immunoglobulins	11.3	6.27	0.0178622	0.0154833	0.010882	0.0147425	0.00354857	0.0268277	0.0168054	0.017371	0.0203347	0.0056302	0.0322398	0.0098644	0.0291316	0.0237453	0.0121212	0.0195615	0.0133973	0.00818968	0.0137162	0.00569262	0.0173503	0.0117798	0.0102534	0.0131278	0.00373557
D3Z6I8	Tropomyosin alpha-3 chain	Others	28.7	4.79	0	0.115194	0.0903463	0.0685133	0.0606209	0.0194596	0.0238701	0.0153141	0.0195479	0.00427867	0.0236372	0.0184401	0.0340284	0.0253686	0.00793709	0.0507468	0.0375921	0.0191921	0.0358436	0.0158498	0.028918	0.0272992	0.031746	0.0293211	0.0022506
Q66VB7	Lacrein	Others	10.5	4.72	0.000619167	0.00064078	0.000294834	0.00051826	0.000193794	0.0221067	0.0176211	0.0180792	0.019269	0.00246816	0.0247319	0.0118881	0.0214636	0.0193612	0.00667499	0.0168601	0.0158385	0.0125995	0.0150994	0.00222436	0.0170218	0.0151596	0.0115578	0.0145797	0.00277778
O54890	Integrin beta-3	Others	86.7	5.24	0	0	0	0	0	0.0232038	0.0182102	0.0162896	0.0192346	0.00356909	0.0388861	0.0232779	0.0450268	0.0357303	0.0112126	0.0180657	0.0142011	0	0.0107556	0.00951293	0.0216313	0.0140538	0.0162438	0.0173096	0.00389954
P63104	14-3-3 protein zeta/delta	Others	27.7	4.79	0.00130395	0.0013652	0.00124489	0.00130468	6.01568e-05	0.0216502	0.0171765	0.0161798	0.0183355	0.00291354	0.0401261	0.0227724	0.0409388	0.0346124	0.0102618	0.0142115	0.013898	0.0070354	0.011715	0.00405566	0.0114366	0.00912166	0.0123548	0.010971	0.00166609
Q3UEK1	Mannose binding lectin (C), isoform CRA_b	Others	25.9	5.06	0.0179102	0.0263806	0.0134662	0.0192523	0.006561	0.0273074	0.0130888	0.0145445	0.0183136	0.00782283	0.0325847	0.0119662	0.036052	0.0268676	0.0130209	0.0131844	0.016458	0.0092808	0.0129744	0.0035932	0.0147774	0.0186781	0.00839035	0.0139486	0.00519372
P11680	Properdin	Others	50.3	7.84	0.00771858	0.00606468	0.00622524	0.0066695	0.00091207	0.0218414	0.0165432	0.0151265	0.017837	0.00353948	0.025726	0.0131114	0.0252147	0.0213507	0.00714004	0.0105323	0.0123588	0.00633776	0.00974297	0.00308717	0.0110694	0.0107767	0.00750448	0.00978352	0.00197912
C5H0E9	Rap1A-retro2	Others	21	6.67	0	0	0	0	0	0.0173883	0.0151182	0.0170642	0.0165236	0.00122786	0.0344016	0.0325845	0.0396176	0.0355346	0.00365083	0.0106018	0.0145526	0.0147535	0.0133026	0.00234117	0.0155602	0.0162755	0.0161785	0.0160048	0.000388022
A0A0F7QZE4	MAb 110 heavy chain	Immunoglobulins	51.7	7.53	0.160819	0.232371	0.251303	0.214831	0.0477239	0.0139269	0.0172773	0.0162543	0.0158195	0.001717	0.0568913	0.0205791	0.0533091	0.0435932	0.0200111	0	0	0	0	0	0.0315264	0.0224413	0.0145219	0.0228299	0.00850888
E9Q6D8	Complement component 6	Complements	104.6	6.24	0.00038952	0.000459738	0.000349373	0.000399544	5.58612e-05	0.0136814	0.0161829	0.0146965	0.0148536	0.00125809	0.0206171	0.0175477	0.0445437	0.0275695	0.01478	0.035226	0.0296695	0.0396214	0.034839	0.00498722	0.0249731	0.02645	0.0184375	0.0232869	0.0042641
Q9Z2U1	Proteasome subunit alpha type-5	Others	26.4	4.79	0	0	0	0	0	0.0173202	0.0140245	0.0123377	0.0145608	0.00253418	0.0174519	0.0148676	0.022429	0.0182495	0.0038433	0.00670891	0.00883545	0.00672017	0.00742151	0.00122452	0.00870217	0.00876659	0.00984158	0.00910345	0.000640055
Q9JL74	Anti-myosin immunoglobulin light chain variable region (Fragment)	Others	10.9	8.44	0.00156089	0.00325596	0.00471092	0.00317592	0.00157654	0.0180402	0.00888827	0.0162364	0.0143883	0.00484779	0.0429949	0.0190304	0.0405039	0.0341764	0.0131758	0.014913	0.010608	0.0115487	0.0123565	0.00226332	0.0271489	0.0233353	0.0131712	0.0212184	0.00722528
A0A0N5E3F9	Uncharacterized protein	Others	71	5.74	0	0.000232539	0.000447701	0.000226747	0.000223907	0.0133979	0.0114735	0.0154588	0.0134434	0.00199304	0.0107067	0.0139384	0.0183941	0.0143464	0.00385993	0.0349946	0.0372196	0.0450641	0.0390928	0.00528966	0.0174563	0.0180679	0.0167794	0.0174345	0.000644523
Q9JIL0	Als splice variant 2 (Fragment)	Others	76.3	6.29	0.642066	1.01551	0.801583	0.819718	0.187379	0.00696097	0.0143584	0.0183728	0.0132307	0.00578888	0.00658243	0.00447878	0.00607055	0.00571059	0.00109705	0.0301456	0.0199393	0.00841778	0.0195009	0.0108705	0.0189949	0.0160548	0.00795936	0.0143364	0.00571495
P01791	Ig heavy chain V region HPCM6	Immunoglobulins	13.9	6.06	0.0437714	0.026805	0.0248987	0.031825	0.0103897	0.0214673	0.0115537	0.00496513	0.0126621	0.00830674	0.0326623	0.00857593	0.0255426	0.0222603	0.0123741	0	0	0	0	0	0.0100927	0.00599066	0.00205714	0.00604683	0.00401807
A0A0B4J1H8	Immunoglobulin kappa variable 1-133 (Fragment)	Immunoglobulins	13.2	7.97	0.0090549	0.0203969	0.0160706	0.0151741	0.00572391	0.0155262	0.0103863	0.0110548	0.0123224	0.00279462	0.0252476	0.00866027	0.027436	0.0204479	0.0102669	0.0151872	0.0119718	0	0.00905301	0.00800328	0.0162459	0.0121594	0.00488681	0.0110974	0.00575354
Q3UGY4	Spectrin beta chain	Others	267.9	5.48	0	0	0	0	0	0.0122982	0.0114738	0.0110657	0.0116126	0.000627864	0.0201597	0.0216522	0.0204422	0.0207514	0.000792858	0.00934823	0.0106615	0.0123301	0.0107799	0.00149444	0.0117895	0.0165684	0.0200005	0.0161195	0.00412388
Q8BUD1	Integrin_b_cyt domain-containing protein	Others	10.1	6.54	0	0	0	0	0	0.019049	0.0155559	0	0.011535	0.0101411	0.0391122	0	0.0099087	0.0163403	0.0203338	0	0.0259197	0.0277691	0.0178963	0.0155262	0.00703698	0.0302909	0.00994413	0.0157573	0.0126701
A2A842	Protein 4.1	Others	85.6	5.39	0	0	0	0	0	0.0115714	0.0117445	0.0111717	0.0114959	0.00029378	0.0223159	0.0210071	0.0309632	0.024762	0.00541007	0.00725093	0.00991819	0.0126976	0.00995557	0.00272353	0.0146873	0.0155166	0.0176649	0.0159563	0.00153672
P54116	Erythrocyte band 7 integral membrane protein	Others	31.4	6.93	0	0	0	0	0	0.00754072	0.0130429	0.0126493	0.0110776	0.00306935	0.020628	0.0164374	0.0214388	0.0195014	0.00268431	0.00725901	0.0095371	0.00934333	0.00871315	0.00126304	0.0111402	0.0108622	0.0145133	0.0121719	0.00203249
Q3TI99	L-lactate dehydrogenase	Others	36.5	7.74	0.00336003	0.00366603	0.00296926	0.00333177	0.000349244	0.0120717	0.0107581	0.00979981	0.0108765	0.00114057	0.0234707	0.0177598	0.0261073	0.0224459	0.00426705	0.00945439	0.00941497	0	0.00628979	0.00544715	0.0104298	0.0085901	0.00994723	0.00965572	0.000953881
Q149V4	Histone H2A	Others	14	10.9	0.00165881	0.00135848	0	0.00100576	0.000883867	0.0101763	0.00983244	0.0117588	0.0105892	0.00102742	0.00905044	0.00863809	0.00949451	0.00906101	0.000428304	0.0171746	0.0271527	0.0367233	0.0270169	0.00977505	0.0114793	0.014407	0.00975564	0.0118807	0.00235149
A0A0B4J1J2	Immunoglobulin kappa chain variable 5-43 (Fragment)	Immunoglobulins	12.6	6.51	0.00827608	0.0109962	0.0105896	0.00995397	0.00146725	0.0097934	0.0102092	0.00890012	0.00963423	0.000668888	0.0164293	0.00703646	0.0129283	0.0121314	0.00474688	0.0125123	0.00618001	0	0.00623077	0.0062563	0.00929256	0.00631557	0.00724898	0.00761904	0.0015226
A0A1D5RLD8	Glyceraldehyde-3-phosphate dehydrogenase	Others	35.8	8.25	0	0	0	0	0	0.0101709	0.00843255	0.0102268	0.00961008	0.00102016	0.00601012	0.00856219	0.00658261	0.00705164	0.00133912	0.0172293	0.019292	0.0266396	0.0210536	0.00494627	0.00982594	0.010083	0.00856154	0.00949014	0.000814398
M7PGV1	Glyceraldehyde-3-phosphate dehydrogenase	Others	36.9	6.57	0	0	0	0	0	0.0101709	0.00843255	0.0102268	0.00961008	0.00102016	0.00601012	0.00856219	0.00658261	0.00705164	0.00133912	0.0172293	0.019292	0.0266396	0.0210536	0.00494627	0.00982594	0.010083	0.00856154	0.00949014	0.000814398
Q61703	Inter-alpha-trypsin inhibitor heavy chain H2	Others	105.9	7.27	0.121283	0.135954	0.11822	0.125152	0.00947879	0.0121135	0.00893924	0.00727083	0.00944118	0.00246004	0.0127358	0.00800526	0.0180954	0.0129455	0.00504832	0.00430764	0.00767421	0.00484474	0.00560887	0.00180869	0.00630456	0.00768673	0.00545236	0.00648122	0.00112761
A0A4Y9FUY0	Response regulator transcription factor	Others	23.3	5.24	0	0	0	0	0	0.0101734	0.00818234	0.00965613	0.0093373	0.00103313	0.00650157	0.00793914	0.00802709	0.00748926	0.000856498	0.0142791	0.0245596	0.0334268	0.0240885	0.00958256	0.00986883	0.0108026	0.00968615	0.0101192	0.000598857
A0A0N5DDX9	Histone H4	Others	11.4	11.19	0	0	0	0	0	0.00938749	0.00822837	0.00960607	0.00907398	0.000740427	0.00760925	0.00882521	0.00518252	0.00720566	0.00185458	0.00539963	0.0188513	0.0174329	0.0138946	0.00739095	0.0153247	0.00753414	0.00582232	0.0095604	0.00506491
P68510	14-3-3 protein eta	Others	28.2	4.89	0	0	0	0	0	0.00948307	0.00962282	0.0079271	0.009011	0.00094128	0.0147876	0.0142025	0.0196032	0.0161977	0.00296367	0.00939684	0.0097387	0.00623923	0.00845826	0.00192932	0.00671595	0.00740523	0.0105876	0.00823627	0.0020653
Q60790	Ras GTPase-activating protein 3	Others	95.9	7.34	0	0	0	0	0	0.011646	0.00719843	0.00714308	0.00866249	0.00258391	0.0136796	0.0110379	0.0164867	0.0137348	0.00272482	0.00976977	0.0106631	0.0059088	0.00878057	0.00252682	0.00641273	0.00734997	0.00706203	0.00694158	0.000480093
E9Q4S7	Receptor-type tyrosine-protein phosphatase eta	Others	148.5	7.17	0.00287332	0.00165967	0.00304421	0.00252573	0.000754883	0.0102161	0.00735006	0.0073636	0.00830993	0.00165083	0.0189098	0.0162528	0.000933486	0.012032	0.009703	0.0095572	0.0071593	0.00693729	0.00788459	0.00145277	0	0.00116293	0.00815749	0.00310681	0.0044125
Q9QUM9	Proteasome subunit alpha type-6	Others	27.4	6.76	0	0	0	0	0	0.00876154	0.00768337	0.0079128	0.00811923	0.000567958	0.0111928	0.00795318	0.0149851	0.011377	0.00351957	0.00335107	0.00380283	0	0.00238463	0.00207747	0.0060969	0.0050602	0.00554458	0.00556723	0.000518724
Q64475	Histone H2B type 1-B	Others	13.9	10.32	0	0	0	0	0	0.0101442	0.00716679	0.00616186	0.00782429	0.00207099	0.00517988	0.00652279	0.00645691	0.00605319	0.000757025	0.0100641	0.0155542	0.026167	0.0172618	0.00818614	0.00737849	0.00863935	0.00646449	0.00749411	0.00109203
Q3U234	Uncharacterized protein	Others	122.5	6.04	0.0324901	0.0291722	0.0298795	0.0305139	0.00174761	0.00407166	0.00914702	0.0102306	0.00781643	0.00328801	0.00549495	0.00248864	0.00575472	0.00457943	0.00181533	0.012572	0.00781709	0.0037677	0.00805227	0.00440688	0.00188866	0.00147561	0.00120642	0.00152356	0.000343638
Q91VB8	Alpha globin 1	Others	15.1	8.22	0.314767	0.532594	0.633118	0.493493	0.162738	0.0115177	0.00571162	0.00613261	0.00778732	0.00323747	0.0145821	0.00857215	0.0167658	0.0133067	0.00424312	0.0126262	0.0131187	0.0101723	0.0119724	0.00157829	0.0203149	0.0170446	0.0164339	0.0179311	0.00208686
P06733	Alpha-enolase	Others	47.1	7.39	7.70264e-05	0.000174903	0.000572843	0.000274924	0.000262605	0.00763648	0.00607684	0.00960483	0.00777272	0.00176794	0.00563194	0.00711368	0.00618734	0.00631099	0.000748565	0.0106363	0.0187922	0.0289401	0.0194562	0.00916994	0.00755484	0.00971737	0.0069179	0.00806337	0.00146738
Q6S9I2	HMW-kininogen-II variant	Others	51	6.47	0.0184492	0.023832	0.0180016	0.0200943	0.00324468	0	0.013797	0.0092595	0.0076855	0.00703189	0	0.00250746	0.00134438	0.00128394	0.00125482	0	0	0	0	0	0.00635028	0.00525842	0.00329918	0.00496929	0.00154596
X5J4T2	IgG1 heavy chain VDJ region (Fragment)	Immunoglobulins	11.5	8.4	0	0	0	0	0	0.00879645	0.00673741	0.00629532	0.00727639	0.00133484	0.0138224	0.00785776	0.0172696	0.0129832	0.0047617	0.00707695	0.0069396	0.00419388	0.00607014	0.00162634	0.00636308	0.00605065	0.0047791	0.00573094	0.000838993
Q3TNL6	Anion exchange protein	Others	103	5.5	0	0	0	0	0	0.00723792	0.00754566	0.00584102	0.00687487	0.000908465	0.0141169	0.0113822	0.0167461	0.0140817	0.00268214	0.00763493	0.00758272	0.00687873	0.00736546	0.000422328	0.00762965	0.00691992	0.00719774	0.0072491	0.00035764
Q4V9Z4	Igh protein	Immunoglobulins	51.4	5.15	0.0124192	0.0164002	0.0165225	0.015114	0.00233458	0.0106654	0.00496752	0.00431238	0.00664842	0.00349416	0.00946868	0.00434591	0.00962233	0.00781231	0.00300297	0.0109888	0.00545022	0	0.00547968	0.00549448	0.00484233	0.00343052	0.00252384	0.0035989	0.00116838
Q91WU7	Inter-alpha trypsin inhibitor, heavy chain 1 (Fragment)	Others	101.3	7.25	0.0417205	0.0513008	0.0788679	0.0572964	0.0192858	0.00766973	0.00581399	0.00605728	0.00651367	0.00100854	0.0167841	0.00776444	0.0187135	0.0144207	0.00584465	0	0	0	0	0	0.00787602	0.00692201	0.00571469	0.00683757	0.00108313
B7ZMT5	Mmrn1 protein	Others	135.9	7.78	0	0	0	0	0	0.00979037	0.00836393	0	0.00605143	0.005289	0.0131802	0.0113717	0.0139504	0.0128341	0.0013237	0	0	0	0	0	0.00722027	0.00640019	0	0.00454015	0.00395321
Q2WFW2	Splicing variant form of ficolin A (Fragment)	Others	33.5	6.52	0.00370984	0.00988364	0.0065	0.00669783	0.00309165	0.00597009	0.00577812	0.00626012	0.00600278	0.000242655	0.00995545	0.0108757	0.00866708	0.00983275	0.00110943	0.00258771	0.00380186	0.00417041	0.00351999	0.000828141	0.00461253	0.00313478	0.0061371	0.00462813	0.00150122
P63038	60 kDa heat shock protein, mitochondrial	Others	60.9	6.18	0.00123543	0.00221196	0.00376535	0.00240424	0.00127588	0.00587076	0.00532091	0.00570092	0.00563087	0.00028154	0.00701166	0.00823538	0	0.00508234	0.00444376	0.0048606	0.00698469	0.00789866	0.00658131	0.00155868	0.00484146	0.00618062	0.00621861	0.0057469	0.000784362
A0A1W2P6Z4	Ras-related protein Rab-21	Others	9.8	9.42	0	0	0	0	0	0.00779822	0.00465651	0.00442725	0.00562733	0.00188354	0.00610318	0.00764627	0.0071656	0.00697169	0.000789612	0.00535633	0.00474365	0.00545268	0.00518422	0.000384577	0.00366616	0.00345909	0.00571571	0.00428032	0.00124739
Q543J5	Antithrombin	Others	52	6.46	0.171932	0.143489	0.177839	0.16442	0.018366	0.0106434	0.00611745	0	0.00558695	0.00534149	0	0	0	0	0	0	0	0	0	0	0	0	0	0	0
E9PV24	Fibrinogen alpha chain	Coagulations	87.4	6.11	0.0010958	0.000487032	0	0.000527611	0.000549026	0.00623756	0.0050828	0.00512594	0.0054821	0.0006546	0.0243472	0.00619378	0.0296099	0.0200503	0.0122852	0.00488588	0.00415128	0	0.00301239	0.00263453	0.00724081	0.00511555	0.00410411	0.00548682	0.00160097
P52430	Serum paraoxonase/arylesterase 1	Acute Phase	39.5	5.22	0.141648	0.155511	0.181831	0.159663	0.0204106	0.00669799	0.00501343	0.00459347	0.00543496	0.00111379	0.00436557	0.00138907	0.00427859	0.00334441	0.00169394	0.0109795	0.0040426	0	0.00500737	0.00555297	0.00390579	0.00447758	0.00334813	0.0039105	0.000564738
Q3TEE6	PH domain-containing protein	Others	75.6	7.05	0.000172697	0.000429611	0.000449928	0.000350745	0.000154529	0.00459765	0.00654306	0.00456811	0.00523627	0.00113181	0.0117897	0.0101193	0.0248701	0.0155931	0.00807747	0	0.0074594	0.00243354	0.00329765	0.00380403	0	0	0	0	0
Q02105	Complement C1q subcomponent subunit C	Complements	26	8.54	0.00524774	0.00977264	0.0107592	0.0085932	0.00293894	0.0073499	0.00407614	0.00414988	0.00519197	0.00186918	0.0185359	0.00926792	0.0160222	0.0146087	0.00479297	0	0	0	0	0	0.00592713	0.00498914	0.00301595	0.00464407	0.00148595
Q9DBD0	Inhibitor of carbonic anhydrase	Others	76.7	7.25	0.05625	0.0778115	0.0618281	0.0652965	0.0111914	0.00477524	0.00542472	0.00531254	0.00517084	0.000347155	0.00566526	0.0049376	0.00559086	0.00539791	0.000400373	0	0	0	0	0	0.00595479	0.0068949	0.00578792	0.00621253	0.000596804
P97298	Pigment epithelium-derived factor	Others	46.2	6.98	0.00675933	0.00873063	0.0114799	0.00898996	0.00237096	0.00402894	0.00652338	0.0048572	0.0051365	0.00127046	0.0165606	0.0127899	0.0191171	0.0161559	0.00318294	0.0085304	0.00640779	0.00461598	0.00651806	0.00195954	0.0102502	0.0103513	0.00985051	0.0101507	0.000264811
C6KIA0	Albumin (Fragment)	Others	8.1	7.62	0.0143013	0.0211428	0.0163464	0.0172635	0.00351174	0.00529265	0.0060953	0.00394684	0.0051116	0.00108561	0.00296082	0.00265801	0.00222072	0.00261318	0.000372077	0.00743113	0.00685342	0.00415982	0.00614813	0.00174598	0.00581877	0.00881906	0.00627475	0.00697086	0.00161675
Q3V1T9	Plasminogen	Others	90.7	6.77	0.422928	0.46754	0.540611	0.477026	0.0594126	0.006076	0.00405257	0.00504697	0.00505852	0.00101177	0.00388394	0.00346283	0.00518356	0.00417678	0.000896965	0.0577153	0.00960306	0.00910336	0.0254739	0.027923	0.00383482	0.00521346	0.00231952	0.00378927	0.00144751
Q3UE51	Uncharacterized protein (Fragment)	Others	96.4	6.52	0	0	0	0	0	0.00542569	0.00512686	0.00429403	0.00494886	0.000586454	0.00640463	0.00791983	0.00804441	0.00745629	0.00091289	0.00447603	0.00453162	0.00508441	0.00469735	0.000336353	0.0045406	0.00544364	0.00635433	0.00544619	0.000906868
E9Q1Y3	Apolipoprotein B-100 (Fragment)	Lipoprotiens	503.6	6.83	0.00483471	0.00704232	0.00539178	0.00575627	0.00114805	0.00411811	0.00451544	0.00564443	0.00475933	0.000791846	0	0	0	0	0	0.00661149	0.00173578	0.00329611	0.00388113	0.00248994	0	0	0	0	0
A0A4P8K4A0	Putative ornithine decarboxylase	Others	78.4	6.27	0	0	0	0	0	0.00463436	0.0046613	0.00487818	0.00472461	0.000133674	0.00312188	0.00388508	0.00317081	0.00339259	0.000427209	0.00665638	0.0106491	0.0183574	0.0118876	0.00594803	0.00464673	0.00603017	0.00484767	0.00517486	0.000747503
Q05639	Elongation factor 1-alpha 2	Others	50.4	9.03	0	0	0	0	0	0.00529087	0.00367074	0.00520063	0.00472075	0.000910449	0.0045351	0.00463002	0.00477891	0.00464801	0.000122897	0.00748625	0.0123608	0.0178042	0.0125504	0.00516156	0.00672288	0.00649321	0.00505573	0.00609061	0.000903556
O88792	Junctional adhesion molecule A	Others	32.4	6.77	0	0	0	0	0	0.00448658	0.00463828	0.00489493	0.00467326	0.000206412	0.00865084	0.00736226	0.0103837	0.00879893	0.00151615	0.00311466	0.00482175	0.00332689	0.00375443	0.000930394	0.00413399	0.00448483	0.00536068	0.00465984	0.000631791
Q91Z72	Beta-2-microglobulin (Fragment)	Others	8.9	6.77	0.0530828	0.0567092	0.0308191	0.0468704	0.0140186	0.00444722	0.00401467	0.00462786	0.00436325	0.000315104	0.00889978	0.00449926	0.0106547	0.00801792	0.00317107	0.00667369	0.00547964	0	0.00405111	0.0035588	0	0	0	0	0
Q9D3G5	Syntaxin-11	Others	33.3	7.06	0	0	0	0	0	0.00352456	0.00400826	0.00481344	0.00411542	0.000651087	0.0115819	0.0098713	0.0140478	0.0118336	0.00209958	0	0	0	0	0	0	0	0	0	0
Q8C2E6	MFS domain-containing protein	Others	53.2	7.47	0	0	0	0	0	0.00449662	0.00344446	0.00399967	0.00398025	0.000526349	0.0071854	0.00495087	0.00872069	0.00695232	0.00189569	0.00350194	0.0029016	0	0.00213451	0.00187276	0.00331099	0.00327551	0.00523289	0.0039398	0.00111999
Q60574	Haptoglobin	Acute Phase	38.8	6.14	0.0495366	0.0656958	0.0378563	0.0510295	0.0139797	0.0043915	0.00345804	0.00376252	0.00387069	0.000476038	0.00276097	0.00390055	0.00343842	0.00336665	0.000573167	0.00611043	0.0106573	0.014098	0.0102886	0.00400655	0.00467611	0.0047547	0.00406155	0.00449745	0.000379547
Q3TXE5	Uncharacterized protein	Others	67.2	4.65	0	0	0	0	0	0.00475148	0.00384742	0.00265522	0.00375137	0.00105143	0.00776704	0.00515399	0.00981871	0.00757992	0.00233798	0.00328328	0.00383547	0	0.00237292	0.00207347	0.00417335	0.00380827	0	0.00266054	0.00231131
Q99LA6	Igh protein	Immunoglobulins	52.5	5.15	0.0770516	0.136704	0.180342	0.131366	0.0518519	0.00594953	0.00248169	0.00258663	0.00367262	0.00197257	0.00633547	0.0027344	0.00701731	0.00536239	0.0023013	0.00968024	0.00439825	0	0.00469283	0.00484684	0.00274212	0.00176273	0.00156024	0.0020217	0.000632069
Q8BTU5	Proteasome subunit alpha type	Others	29.4	6.18	0.00259232	0.00277779	0	0.00179003	0.00155299	0.00588139	0.00144654	0.0034389	0.00358894	0.00222123	0.00612939	0	0.00889139	0.00500693	0.00455073	0	0	0	0	0	0.00266595	0.00183252	0.00137831	0.00195893	0.000653065
O35945	Aldehyde dehydrogenase, cytosolic 1	Others	54.6	7.71	0	0	0	0	0	0	0.00440283	0.00591807	0.0034403	0.0030742	0.0154057	0.0155639	0.0216011	0.0175236	0.00353214	0.005757	0	0.0127174	0.00615815	0.00636821	0.0100258	0	0.0108696	0.00696511	0.0060467
E9Q5F6	Polyubiquitin-C (Fragment)	Others	22.6	7.4	0	0	0	0	0	0.00390314	0.00312534	0.0031944	0.00340763	0.000430514	0.00256825	0.00258929	0.00290553	0.00268769	0.000188948	0.00487539	0.00946737	0.0125065	0.00894976	0.0038418	0.00392141	0.00404268	0.00332743	0.00376384	0.000382774
P29788	Vitronectin	Others	54.8	5.88	0.0717212	0.0977754	0.120461	0.0966526	0.0243894	0.00339332	0.00360812	0.00194472	0.00298206	0.000904755	0	0	0	0	0	0	0.00447959	0.00849909	0.00432623	0.00425162	0	0	0	0	0
A0A2I3BRQ1	Expressed sequence AI182371	Others	40	6.65	0.0144949	0.0151687	0.0169222	0.0155286	0.001253	0.00147357	0	0.00698924	0.00282093	0.00368428	0.00136241	0.00210435	0.00327506	0.00224728	0.0009643	0.00253054	0.0181476	0.020024	0.0135674	0.00960411	0.0117535	0.0117179	0	0.00782379	0.00677562
Q3UDS0	Uncharacterized protein (Fragment)	Others	60.8	6.4	0.000228183	0.000666043	0	0.000298075	0.000338478	0	0.00172938	0.00636776	0.00269904	0.00329276	0.00420998	0.00597168	0.00454053	0.0049074	0.000936398	0.008922	0.0158242	0.0217416	0.0154959	0.00641608	0.00599123	0.00780558	0.0060313	0.00660937	0.00103614
Q06318	Uteroglobin	Others	10.5	6.49	0.00427818	0.00156255	0.000750339	0.00219702	0.00184752	0.00209095	0.00229575	0.00360107	0.00266259	0.000819177	0.00865273	0.00879022	0.00527086	0.00757127	0.0019934	0	0	0	0	0	0.00591904	0.00719706	0.0049498	0.00602197	0.00112716
Q3UFM4	alpha-1,2-Mannosidase (Fragment)	Others	57.4	9.31	0	0.000331659	0.000583703	0.000305121	0.000292755	0.00265652	0.00152962	0.00276573	0.00231729	0.000684326	0.00133511	0	0.00159967	0.000978259	0.000857462	0.00376996	0.0115195	0.0166555	0.0106483	0.00648678	0.00452863	0.00522467	0.00332202	0.00435844	0.000962675
P23953	Carboxylesterase 1C	Others	61	5.06	0.232283	0.397711	0.454899	0.361631	0.115611	0.00457956	0.00141686	0.000950202	0.00231554	0.00197453	0.00265943	0.0033233	0.00406961	0.00335078	0.000705493	0.0186855	0.00566369	0	0.00811638	0.00958115	0.00153286	0.00102541	0.00177121	0.00144316	0.000380906
A0A140T8M5	Immunoglobulin kappa variable 6-15 (Fragment)	Immunoglobulins	12.7	4.96	0.00172368	0.00140626	0.000829212	0.00131971	0.000453468	0.00255308	0.0024322	0.00171125	0.00223218	0.000455164	0.00134092	0.00130724	0	0.000882718	0.000764642	0	0	0	0	0	0.00359687	0.00209347	0.00182371	0.00250468	0.000955427
A0A4E9FT70	IgG3 (Fragment)	Immunoglobulins	41.2	7.9	0	0	0	0	0	0.00247064	0	0.00397348	0.00214804	0.00200629	0.00151001	0.00337837	0	0.00162946	0.00169235	0.00603005	0.00757061	0.00806706	0.00722257	0.00106216	0.0017269	0.00247251	0.00139112	0.00186351	0.000553487
P55284	Cadherin-5	Others	87.8	5.3	0	0	0	0	0	0.00182259	0.0016724	0.00272199	0.00207233	0.000567614	0.00531765	0.00840868	0.00648327	0.00673653	0.001561	0	0	0	0	0	0.00218318	0.00254923	0	0.00157747	0.00137834
Q7TMM9	Tubulin beta-2A chain	Others	49.9	4.89	0	0	0	0	0	0.00357486	0.00264141	0	0.00207209	0.00185419	0.00197621	0.00275496	0.00268093	0.0024707	0.000429836	0.00439821	0.00753911	0.0104396	0.00745897	0.00302149	0.00323804	0.0035488	0.00279966	0.0031955	0.000376376
Q61247	Alpha-2-antiplasmin	Acute Phase	54.9	6.3	0.0903762	0.112697	0.123264	0.108779	0.0167902	0	0.00314786	0.00242935	0.00185907	0.0016496	0.00514527	0.00541367	0.00484066	0.0051332	0.000286695	0	0	0	0	0	0.00234109	0.00149782	0.0020608	0.00196657	0.000429463
F8WGM5	Syntaxin-binding protein 2 (Fragment)	Others	66.4	6.74	0	0	0	0	0	0.00247811	0.00133502	0.00129	0.00170104	0.000673333	0.00392242	0.00198055	0.005459	0.00378732	0.00174315	0.00206783	0.00122338	0	0.00109707	0.00103968	0.00104814	0.00083987	0.0012088	0.00103227	0.000184978
M7NTW4	40S ribosomal protein S5	Others	23.9	9.33	0	0	0	0	0	0.00192329	0.00149375	0.00130436	0.0015738	0.000317136	0.00115579	0.00137173	0.00129645	0.00127466	0.00010961	0.00207976	0.00408777	0.00493985	0.00370246	0.00146846	0.00150383	0.00157445	0.00182186	0.00163338	0.000167001
P07759	Serine protease inhibitor A3K	Others	46.9	5.16	0.00108894	0.0029872	0.00908103	0.00438572	0.00417556	0.00138178	0.0011173	0.00202819	0.00150909	0.000468605	0	0.00134017	0.00121051	0.000850224	0.000739164	0	0	0	0	0	0	0	0	0	0
P55065	Phospholipid transfer protein	Others	54.4	6.62	0.00579165	0.00594715	0.00522358	0.00565413	0.000380889	0.00273534	0.00147243	0	0.00140259	0.00136901	0	0.00294123	0.00570336	0.00288153	0.00285215	0	0	0	0	0	0.00338367	0.00188268	0	0.00175545	0.00169542
P40429	60S ribosomal protein L13a	Others	23.6	10.93	0	0	0	0	0	0.00137293	0.000933031	0.00169859	0.00133485	0.000384196	0.000871093	0.00130568	0.0010659	0.00108089	0.00021768	0.00214938	0.00241533	0.005337	0.00330057	0.0017686	0.00111087	0.00126123	0.00126232	0.00121147	8.71243e-05
Q5D862	Filaggrin-2	Others	247.9	8.31	0	0	0	0	0	0.00159735	0.00141489	0.000938005	0.00131675	0.000340454	0.00369852	0.00193742	0.00882812	0.00482135	0.00357994	0	0	0	0	0	0.00415975	0.00187117	0	0.00201031	0.00208336
Q3TIZ0	Tubulin alpha chain	Others	49.9	5.1	0	0	0	0	0	0.00157218	0.00234909	0	0.00130709	0.00119677	0.000744137	0.00102891	0.000998644	0.000923897	0.00015641	0	0	0	0	0	0	0	0	0	0
O35598	Disintegrin and metalloproteinase domain-containing protein 10	Others	83.9	7.94	0	0	0	0	0	0.00201652	0	0.00181923	0.00127858	0.00111167	0.00539821	0.00668828	0.00572884	0.00593844	0.000670089	0	0	0	0	0	0	0	0	0	0
Q9JKC1	Carboxylic ester hydrolase	Others	67.7	6.64	0.00341971	0.0024563	0.00423337	0.00336979	0.000889587	0.000935582	0	0.0023129	0.00108283	0.00116346	0.0014779	0.00140088	0	0.000959595	0.000831925	0	0	0	0	0	0	0	0	0	0
Q545J3	Uncharacterized protein	Acute Phase	70.5	7.03	0.0216869	0.0223447	0.0266916	0.0235744	0.0027195	0.00131638	0.00093444	0.000721595	0.000990804	0.00030137	0	0	0	0	0	0	0	0	0	0	0	0	0	0	0
V9GXC1	Peptidyl-prolyl cis-trans isomerase	Others	8.5	5.38	0	0	0	0	0	0.00117997	0	0.00114546	0.00077514	0.000671513	0	0	0	0	0	0	0.00210859	0.00307726	0.00172862	0.00157342	0	0	0	0	0
S4R2J8	Bridging integrator 2	Others	50.9	4.88	0.000347846	7.82244e-05	0	0.000142024	0.000182488	0.00142534	0.000778135	0	0.000734491	0.000713671	0.00178284	0.00118374	0.00179524	0.00158728	0.000349525	0	0	0	0	0	0.000558951	0	0.000403603	0.000320852	0.000288518
Q9CR57	60S ribosomal protein L14	Others	23.5	11.02	0	0	0	0	0	0	0	0	0	0	0.000712929	0.00095518	0	0.000556036	0.000496542	0	0	0	0	0	0	0	0	0	0
Q9ERF8	Actin-related protein 3 (Fragment)	Others	9.8	9.25	0	0	0	0	0	0	0	0	0	0	0.00104517	0.0011108	0	0.000718658	0.000623241	0	0	0	0	0	0.000944082	0.00101033	0.000886073	0.000946827	6.21723e-05
P40124	Adenylyl cyclase-associated protein 1	Others	51.5	7.52	0.0007564	0.000496284	0.000850621	0.000701102	0.000183527	0	0	0	0	0	0	0	0	0	0	0	0	0	0	0	0	0	0	0	0
O89020	Afamin	Others	69.3	5.78	0.248647	0.261531	0.301963	0.270714	0.0278188	0	0	0	0	0	0.0135705	0.00115304	0	0.00490786	0.00752422	0	0	0	0	0	0	0	0	0	0
A0PJF4	Ahnak protein (Fragment)	Others	164.5	6.74	0	0	0	0	0	0	0	0	0	0	0.00178061	0.00318464	0.0025963	0.00252052	0.000705078	0.00390625	0	0.00500525	0.0029705	0.00263056	0.0115092	0.0109885	0.0039088	0.00880217	0.00424577
P07361	Alpha-1-acid glycoprotein 2	Others	23.8	5.45	0.12562	0.126279	0.127616	0.126505	0.00101701	0	0	0	0	0	0	0	0	0	0	0	0	0	0	0	0	0	0	0	0
P22599	Alpha-1-antitrypsin 1-2	Acute Phase	45.9	5.54	0.00185765	0	0.00159048	0.00114938	0.00100431	0	0	0	0	0	0	0.000913331	0.00216503	0.00102612	0.00108691	0	0	0	0	0	0	0.000951269	0.00138327	0.000778181	0.000707695
Q19LI2	Alpha-1B-glycoprotein	Others	56.5	6.79	0.000238787	0	0.00019403	0.000144272	0.000126932	0	0	0	0	0	0	0	0	0	0	0	0	0	0	0	0	0	0	0	0
Q6GQT1	Alpha-2-macroglobulin-P	Acute Phase	164.2	6.61	0.00221908	0.00130163	0.00039392	0.00130487	0.000912584	0	0	0	0	0	0	0	0	0	0	0	0	0	0	0	0	0	0	0	0
P00687	Alpha-amylase 1	Others	57.6	6.96	0.00418114	0.00523946	0.00504778	0.00482279	0.000563894	0	0	0	0	0	0	0	0	0	0	0	0	0	0	0	0	0	0	0	0
Q61649	Alpha-globin mRNA (Fragment)	Others	6.2	7.52	0.00964266	0.0315636	0.0274815	0.022896	0.0116577	0	0	0	0	0	0	0	0	0	0	0	0	0	0	0	0	0	0	0	0
Q3U3Q7	Angiotensin-converting enzyme	Others	150.8	6.55	0.000348023	0.000709456	0.000422077	0.000493185	0.000190921	0	0	0	0	0	0	0	0	0	0	0	0	0	0	0	0	0	0	0	0
P11859	Angiotensinogen	Others	52	5.44	0.0128655	0.023544	0.0313553	0.0225883	0.00928185	0	0	0	0	0	0	0	0	0	0	0	0	0	0	0	0	0	0	0	0
Q7TS98	Anti-colorectal carcinoma light chain	Others	26.4	7.15	0.0111954	0.0057246	0.00319138	0.0067038	0.00409088	0	0	0	0	0	0.0224444	0.0248176	0.00156686	0.0162763	0.0127939	0	0	0	0	0	0	0	0	0	0
Q58EV2	Apoa1 protein	Lipoprotiens	23	7.62	0.203867	0.217555	0.430268	0.283896	0.126946	0	0	0	0	0	0	0	0	0	0	0	0	0	0	0	0	0	0	0	0
E9QP56	Apolipoprotein C-III	Lipoprotiens	15.2	5.57	0	0.000448725	0.0100847	0.00351115	0.00569731	0	0	0	0	0	0	0	0	0	0	0	0	0	0	0	0	0	0	0	0
P51910	Apolipoprotein D	Lipoprotiens	21.5	4.91	0.000491576	0.00147062	0.00167109	0.00121109	0.000631131	0	0	0	0	0	0	0	0	0	0	0	0	0	0	0	0	0	0	0	0
G3X9D6	Apolipoprotein N	Lipoprotiens	27.9	5.69	0.0194233	0.0198337	0.0154228	0.0182266	0.00243681	0	0	0	0	0	0	0	0	0	0	0	0	0	0	0	0	0	0	0	0
Q9M0I7	At4g28200	Others	74.6	6.01	0.00852042	0.00969355	0.010776	0.00966331	0.00112807	0	0	0	0	0	0	0	0	0	0	0	0	0	0	0	0	0	0	0	0
A0A0R4J131	Biotinidase	Others	59.2	5.97	0.00411782	0.00464415	0.00150677	0.00342291	0.00168017	0	0	0	0	0	0	0	0	0	0	0	0	0	0	0	0	0	0	0	0
B7ZCG3	BPI fold-containing family A member 2 (Fragment)	Others	22.3	5.01	0	0.0010433	0.00140786	0.000817055	0.000730692	0	0	0	0	0	0	0	0	0	0	0	0	0	0	0	0	0	0	0	0
Q80SX2	C4b-binding protein alpha-chain	Complements	46.6	6.37	0.00899775	0.0158273	0.00655159	0.0104589	0.00480736	0	0	0	0	0	0	0	0	0	0	0	0	0	0	0	0	0	0	0	0
P0DP27	Calmodulin-2	Others	16.8	4.22	0.000186379	0.000338179	0.000681512	0.000402023	0.000253665	0	0	0	0	0	0	0	0	0	0	0	0	0	0	0	0	0	0	0	0
Q9JHH6	Carboxypeptidase B2	Others	48.8	7.97	0.000819434	0.00128572	0.0013027	0.00113595	0.000274244	0	0	0	0	0	0	0	0	0	0	0	0	0	0	0	0	0	0	0	0
Q9JJN5	Carboxypeptidase N catalytic chain	Others	51.8	8.28	0.00924376	0.020102	0.0307193	0.0200217	0.010738	0	0	0	0	0	0	0	0	0	0	0	0	0	0	0	0	0	0	0	0
Q9DBB9	Carboxypeptidase N subunit 2	Others	60.4	5.88	0.0386717	0.0584105	0.0820461	0.0597094	0.0217163	0	0	0	0	0	0	0	0	0	0	0	0	0	0	0	0	0	0	0	0
D3Z6T3	Cathepsin E	Others	39.2	4.78	0.000347904	0.000614632	0.000424801	0.000462446	0.000137291	0	0	0	0	0	0	0	0	0	0	0	0	0	0	0	0	0	0	0	0
B7ZNS9	Cfd protein	Others	28	6.67	0.00032064	0.00147928	0.00425512	0.00201835	0.00202187	0	0	0	0	0	0	0	0	0	0	0	0	0	0	0	0	0	0	0	0
O88947	Coagulation factor X	Coagulations	54	5.66	0.0305062	0.0345588	0.0358717	0.0336456	0.00279688	0	0	0	0	0	0	0	0	0	0	0	0	0	0	0	0	0	0	0	0
Q80YC5	Coagulation factor XII	Coagulations	65.7	6.84	0.00726008	0.00853304	0.00945864	0.00841726	0.00110384	0	0	0	0	0	0	0	0	0	0	0	0	0	0	0	0	0	0	0	0
P02746	Complement C1q subcomponent subunit B	Complements	26.7	8.63	0	0	0	0	0	0	0	0	0	0	0	0	0	0	0	0.00389314	0.00760889	0.0145617	0.0086879	0.00541549	0	0	0	0	0
Q8CG16	Complement C1r-A subcomponent	Complements	80	5.66	0.00492329	0.0114932	0.0154493	0.0106219	0.00531681	0	0	0	0	0	0	0	0	0	0	0	0	0	0	0	0	0	0	0	0
D3YXF5	Complement component 7	Complements	93.3	6.38	0.00243297	0.00278345	0.00209599	0.00243747	0.000343754	0	0	0	0	0	0	0	0	0	0	0	0	0	0	0	0	0	0	0	0
Q9DAC2	Complement component 8, gamma subunit, isoform CRA_b	Complements	18.9	8.32	0.00247345	0.00311468	0.00546505	0.00368439	0.00157507	0	0	0	0	0	0	0	0	0	0	0	0	0	0	0	0	0	0	0	0
Q8K182	Complement component C8 alpha chain	Complements	66	6.54	0.00183904	0.00446416	0.00640239	0.00423519	0.00229028	0	0	0	0	0	0	0	0	0	0	0	0	0	0	0	0	0	0	0	0
Q8BH35	Complement component C8 beta chain	Complements	66.2	7.77	0.0229345	0.0247654	0.0213463	0.0230154	0.00171099	0	0	0	0	0	0	0	0	0	0	0	0	0	0	0	0	0	0	0	0
P06683	Complement component C9	Complements	62	5.78	0.000623864	0.00163816	0.0023589	0.00154031	0.000871647	0	0	0	0	0	0	0	0	0	0	0	0	0	0	0	0	0	0	0	0
P00751	Complement factor B	Complements	85.5	7.06	0.00885609	0.0200216	0.0370947	0.0219908	0.0142219	0	0	0	0	0	0	0	0	0	0	0	0	0	0	0	0	0	0	0	0
Q61406	Complement factor H-related 1	Complements	38.4	7.93	0.00106992	0.0016676	0	0.000912505	0.000844869	0	0	0	0	0	0	0	0	0	0	0	0	0	0	0	0	0	0	0	0
Q3T9L1	Coronin	Others	51	6.48	0.000415797	0.000659497	0.000541298	0.000538864	0.000121868	0	0	0	0	0	0	0	0	0	0	0	0	0	0	0	0	0	0	0	0
Q06770	Corticosteroid-binding globulin	Others	44.7	5.24	0.274897	0.340193	0.187678	0.267589	0.0765198	0	0	0	0	0	0	0	0	0	0	0	0	0	0	0	0	0	0	0	0
Q04447	Creatine kinase B-type	Others	42.7	5.67	0	0	0	0	0	0	0	0	0	0	0	0	0	0	0	0	0	0	0	0	0	0	0	0	0
Q8CFZ6	C-type lectin domain family 3, member b	Others	22.2	5.66	0.00073165	0.000994192	0.000445635	0.000723826	0.000274362	0	0	0	0	0	0	0	0	0	0	0	0	0	0	0	0	0	0	0	0
P97399	Dentin sialophosphoprotein	Others	93.9	3.9	0.000248822	0.00675066	0	0.00233316	0.00382769	0	0	0	0	0	0	0	0	0	0	0	0	0	0	0	0	0	0	0	0
Q8VCE3	Desmoglein-2	Others	32.8	5.55	0.000186596	0.000366751	0.000506377	0.000353241	0.000160318	0	0	0	0	0	0	0	0	0	0	0	0	0	0	0	0	0	0	0	0
A2NW55	E8 variable heavy chain (Fragment)	Others	12.9	5.14	0.0101515	0.0125912	0.0100341	0.0109256	0.00144362	0	0	0	0	0	0	0	0	0	0	0	0	0	0	0	0	0	0	0	0
Q8BPB5	EGF-containing fibulin-like extracellular matrix protein 1	Others	54.9	5.14	0.00153985	0.00190121	0.00231188	0.00191765	0.000386277	0	0	0	0	0	0	0	0	0	0	0	0	0	0	0	0	0	0	0	0
Q01279	Epidermal growth factor receptor	Others	134.8	6.86	3.46006e-05	0.000546965	0.00133738	0.000639647	0.000656314	0	0	0	0	0	0.00613581	0.00219334	0.00820437	0.00551117	0.00305381	0	0	0	0	0	0.00476979	0.0051724	0	0.00331406	0.00287711
F8WI14	Extracellular matrix protein 1	Others	62.7	6.89	0.00642683	0.00732619	0.00836431	0.00737244	0.000969566	0	0	0	0	0	0.00579493	0.00189028	0	0.00256174	0.00295524	0	0	0	0	0	0.00307442	0.00525954	0.00169477	0.00334291	0.00179749
A0JLY3	F9 protein (Fragment)	Others	52.8	5.44	0.000331099	0.00102426	0.000781943	0.000712433	0.000351768	0	0	0	0	0	0	0	0	0	0	0	0	0	0	0	0	0	0	0	0
A0A0M3KL49	Fab4201 heavy chain	Others	24.1	6.19	0.00699044	0.006988	0.00594568	0.00664137	0.000602487	0	0	0	0	0	0	0	0	0	0	0	0	0	0	0	0	0	0	0	0
P04117	Fatty acid-binding protein, adipocyte	Others	14.6	8.4	7.7951e-05	0.000188238	0.000271856	0.000179348	9.72576e-05	0	0	0	0	0	0	0	0	0	0	0	0	0	0	0	0	0	0	0	0
Q3TUE2	Fibrillar collagen NC1 domain-containing protein (Fragment)	Others	116.8	9.14	0.0029206	0.00458841	0.00282097	0.00344333	0.000992918	0	0	0	0	0	0	0	0	0	0	0	0	0	0	0	0	0	0	0	0
Q3UEM7	Fibrinogen C-terminal domain-containing protein	Coagulations	49.4	5.86	0.00346191	0.00444465	0.00345669	0.00378775	0.000568898	0	0	0	0	0	0.00673265	0.00219806	0.00614554	0.00502542	0.0024661	0	0	0	0	0	0.0017683	0	0.00142443	0.00106424	0.000937561
Q3TGR2	Fibrinogen, B beta polypeptide, isoform CRA_a	Coagulations	54.7	7.08	0	0	0	0	0	0	0	0	0	0	0.011782	0.00174504	0.0162774	0.00993482	0.0074402	0	0	0	0	0	0	0	0	0	0
Q5F2I8	Gamma heavy chain variable region (Fragment)	Others	13.3	7.91	0	0.00232874	0.00389976	0.00207617	0.00196211	0	0	0	0	0	0	0	0	0	0	0	0	0	0	0	0	0	0	0	0
P46412	Glutathione peroxidase 3	Others	25.4	8.22	0.0605896	0.0618656	0.0690595	0.0638382	0.00456652	0	0	0	0	0	0	0	0	0	0	0	0	0	0	0	0	0	0	0	0
Q3TA66	Glycoprotein 5 (Platelet)	Others	63.4	8.84	0.000443509	0.00126266	0.00246468	0.00139029	0.00101661	0	0	0	0	0	0	0	0	0	0	0	0	0	0	0	0	0	0	0	0
Q8VCU2	Glycosylphosphatidylinositol specific phospholipase D1	Others	93.6	6.8	0.0379957	0.0557771	0.0540303	0.0492677	0.00980086	0	0	0	0	0	0.00109002	0	0.00131394	0.00080132	0.000702938	0	0.00287358	0.00437111	0.00241489	0.00222136	0	0	0	0	0
Q6YJU2	GUGU alpha	Others	44.3	6.77	0.174493	0.186495	0.184036	0.181675	0.0063398	0	0	0	0	0	0.00568154	0.0048498	0.00442175	0.00498436	0.000640582	0	0	0	0	0	0	0	0	0	0
P01898	H-2 class I histocompatibility antigen, Q10 alpha chain	Others	37.2	5.25	0.00734605	0.0111793	0.0093289	0.00928474	0.00191699	0	0	0	0	0	0	0	0	0	0	0	0	0	0	0	0	0	0	0	0
Q3TKB9	HATPase_c domain-containing protein (Fragment)	Others	64.7	4.98	0.000130905	0.00143668	0	0.000522527	0.000794377	0	0	0	0	0	0.00166845	0.00428067	0.00179675	0.00258196	0.00147253	0.00312211	0.00893631	0.0124384	0.00816559	0.00470569	0.00685563	0.00639583	0.00293428	0.00539525	0.00214363
P68871	Hemoglobin subunit beta	Others	16	7.28	0	0	0	0	0	0	0	0	0	0	0	0	0	0	0	0	0	0	0	0	0	0	0	0	0
P49182	Heparin cofactor 2	Others	54.5	7.34	0.0241523	0.035545	0.0284825	0.0293933	0.00575071	0	0	0	0	0	0	0	0	0	0	0.00804674	0.00932237	0.00305226	0.00680713	0.00331377	0.000967795	0	0.00393208	0.00163329	0.00204878
A0A0R4J039	Histidine-rich glycoprotein	Others	60.4	7.61	0.0965809	0.143346	0.164525	0.134817	0.0347656	0	0	0	0	0	0	0	0	0	0	0	0	0	0	0	0	0	0	0	0
E9QM92	Hyaluronan-binding protein 2	Others	61.8	6.29	0.00433911	0.00429625	0.00349088	0.00404208	0.000477834	0	0	0	0	0	0	0	0	0	0	0	0	0	0	0	0	0	0	0	0
P06336	Ig epsilon chain C region	Immunoglobulins	47.3	7.44	0.00189064	0.00227284	0.00224165	0.00213504	0.000212235	0	0	0	0	0	0	0	0	0	0	0	0	0	0	0	0	0	0	0	0
P20762	Ig gamma-2C chain C region	Immunoglobulins	36.5	8.22	0.000868333	0.00136399	0.00110805	0.00111346	0.000247871	0	0	0	0	0	0	0	0	0	0	0	0	0	0	0	0	0	0	0	0
P18524	Ig heavy chain V region RF	Immunoglobulins	12.9	9.29	0.00362932	0.00490979	0.0033013	0.0039468	0.000849948	0	0	0	0	0	0.00328511	0.00218175	0.00350952	0.00299213	0.000710718	0	0	0	0	0	0	0	0	0	0
P01656	Ig kappa chain V-III region MOPC 70	Immunoglobulins	11.9	5.34	0	0.00175421	0.00289758	0.00155059	0.00145948	0	0	0	0	0	0	0	0	0	0	0	0	0	0	0	0	0	0	0	0
P01642	Ig kappa chain V-V region L7 (Fragment)	Immunoglobulins	12.6	5.94	0.00556575	0.00637588	0.00740487	0.00644883	0.000921728	0	0	0	0	0	0	0	0	0	0	0	0	0	0	0	0	0	0	0	0
A0A4U9FKB1	IgG3 (Fragment)	Immunoglobulins	36.2	8.27	0.0515358	0.0622603	0.0747088	0.0628349	0.0115972	0	0	0	0	0	0.0211185	0	0.019711	0.0136098	0.0118075	0	0	0	0	0	0	0	0	0	0
Q66K04	Igh protein	Immunoglobulins	52.2	7.88	0.000569471	0.000595143	0.00157825	0.000914288	0.000575151	0	0	0	0	0	0	0	0	0	0	0	0	0	0	0	0	0	0	0	0
Q3TB21	Ig-like domain-containing protein	Immunoglobulins	58.8	6.13	0.000357211	0.000537893	0.000278442	0.000391182	0.00013302	0	0	0	0	0	0	0	0	0	0	0	0	0	0	0	0	0	0	0	0
K7THH7	IgM heavy chain variable region (Fragment)	Immunoglobulins	11.9	7.96	0.000183038	0.00033417	0.000335087	0.000284098	8.75219e-05	0	0	0	0	0	0	0	0	0	0	0	0	0	0	0	0	0	0	0	0
A0A075B5S9	Immunoglobulin heavy variable 9-4	Immunoglobulins	10.9	9.07	0.000602538	0.00304827	0.00275826	0.00213635	0.00133622	0	0	0	0	0	0	0	0	0	0	0	0	0	0	0	0	0	0	0	0
A0A075B5T5	Immunoglobulin heavy variable V1-5	Immunoglobulins	10.8	9.07	0.0135618	0.0181189	0.0159558	0.0158789	0.00227957	0	0	0	0	0	0	0	0	0	0	0	0	0	0	0	0	0	0	0	0
P01592	Immunoglobulin J chain	Immunoglobulins	18	4.89	0.0635921	0.0826029	0.102427	0.082874	0.0194188	0	0	0	0	0	0.00414665	0.00191457	0.00213601	0.00273241	0.00122977	0	0	0	0	0	0	0	0	0	0
A0A0G2JDR3	Immunoglobulin kappa chain variable 9-124 (Fragment)	Immunoglobulins	13	6.01	0.00033825	0.000500998	0.00100054	0.000613262	0.000345122	0	0	0	0	0	0	0	0	0	0	0	0	0	0	0	0	0	0	0	0
A0A0G2JFA8	Immunoglobulin kappa variable 17-121 (Fragment)	Immunoglobulins	12.9	4.36	0.00743077	0.0102799	0.0140103	0.0105737	0.00329956	0	0	0	0	0	0	0	0	0	0	0	0	0	0	0	0	0	0	0	0
A0A075B677	Immunoglobulin kappa variable 4-53	Immunoglobulins	10.4	5.1	0.000838182	0.00246067	0	0.00109962	0.00125099	0	0	0	0	0	0	0	0	0	0	0	0	0	0	0	0	0	0	0	0
A0A075B5L5	Immunoglobulin kappa variable 4-86	Immunoglobulins	12.3	7.97	0.00282676	0.00317604	0.00249358	0.00283213	0.000341261	0	0	0	0	0	0	0	0	0	0	0	0	0	0	0	0	0	0	0	0
Q61704	Inter-alpha-trypsin inhibitor heavy chain H3	Others	99.3	6.05	0.0346543	0.0387336	0.0309718	0.0347866	0.00388262	0	0	0	0	0	0.00231198	0	0.00168039	0.00133079	0.00119498	0	0	0	0	0	0	0	0	0	0
G3UY13	Interleukin-1 receptor accessory protein	Others	39.9	6.7	0.0284282	0.0421923	0.0495965	0.0400724	0.0107422	0	0	0	0	0	0	0	0	0	0	0	0	0	0	0	0	0	0	0	0
Q91XL1	Leucine-rich HEV glycoprotein	Others	37.4	6.61	0.00880449	0.0233749	0.0323183	0.0214992	0.0118686	0	0	0	0	0	0	0	0	0	0	0	0	0	0	0	0	0	0	0	0
P18337	L-selectin	Others	42.3	6.67	0.00108723	0.002025	0.00234769	0.00181997	0.000654764	0	0	0	0	0	0	0	0	0	0	0	0	0	0	0	0	0	0	0	0
P51885	Lumican	Others	38.2	6.43	0.050789	0.0519566	0.0481274	0.050291	0.0019626	0	0	0	0	0	0	0	0	0	0	0	0	0	0	0	0	0	0	0	0
P08905	Lysozyme C-2	Others	16.7	8.81	0.000179096	0.000349766	0.000744263	0.000424375	0.000289876	0	0	0	0	0	0	0	0	0	0	0	0	0	0	0	0	0	0	0	0
P09581	Macrophage colony-stimulating factor 1 receptor	Others	109.1	6.21	0.00611401	0.0130204	0.0152289	0.0114544	0.00475495	0	0	0	0	0	0	0	0	0	0	0	0	0	0	0	0	0	0	0	0
P14174	Macrophage migration inhibitory factor	Others	12.5	7.88	0.000201305	0.000516349	0	0.000239218	0.000260254	0	0	0	0	0	0	0	0	0	0	0	0	0	0	0	0	0	0	0	0
Q91XG8	Macrophage stimulating 1 (Hepatocyte growth factor-like)	Others	80.6	7.56	0.00131342	0.00184402	0.00162526	0.00159424	0.000266657	0	0	0	0	0	0	0	0	0	0	0	0	0	0	0	0	0	0	0	0
P98064	Mannan-binding lectin serine protease 1	Others	79.9	5.55	0.004757	0.00611012	0.00663716	0.00583476	0.000969856	0	0	0	0	0	0	0	0	0	0	0	0	0	0	0	0	0	0	0	0
Q6A0F0	MKIAA0003 protein (Fragment)	Others	60.1	7.09	0	0	0	0	0	0	0	0	0	0	0.0682589	0.0516863	0.0787096	0.0662183	0.0136267	0	0.0543244	0.0430959	0.0324734	0.0286777	0.0591891	0.0531932	0.061441	0.0579411	0.00426317
Q6ZQ74	MKIAA0666 protein (Fragment)	Others	124.4	7.34	0	0	0	0	0	0	0	0	0	0	0.00678089	0.00462949	0.00473844	0.00538294	0.00121188	0	0	0	0	0	0	0	0	0	0
Q8VCS0	N-acetylmuramoyl-L-alanine amidase	Others	57.7	6.98	0.00579194	0.0109578	0.0119796	0.00957646	0.00331707	0	0	0	0	0	0	0	0	0	0	0	0	0	0	0	0	0	0	0	0
E9QB01	Neural cell adhesion molecule 1	Others	93.6	4.93	0.000200155	0.000421754	0.000713126	0.000445012	0.000257275	0	0	0	0	0	0	0	0	0	0	0	0	0	0	0	0	0	0	0	0
A0A0D3M042	Odorant binding protein 5	Others	18.6	6.05	0.00263094	0.00510812	0.00485964	0.00419957	0.00136414	0	0	0	0	0	0	0	0	0	0	0	0	0	0	0	0	0	0	0	0
A0A0D3M047	Odorant binding protein 6	Others	18.4	6.2	0.000819066	0.00754951	0.0138253	0.00739796	0.00650444	0	0	0	0	0	0	0	0	0	0	0	0	0	0	0	0	0	0	0	0
A0A0D3M033	Odorant binding protein 7	Others	19.3	6.29	0.00147288	0.00286412	0.00596191	0.00343297	0.00229794	0	0	0	0	0	0	0	0	0	0	0	0	0	0	0	0	0	0	0	0
Q4JFI8	Pentaxin	Others	26.2	6.35	0.0110101	0.0167805	0.0193135	0.0157014	0.00425556	0	0	0	0	0	0	0	0	0	0	0	0	0	0	0	0	0	0	0	0
Q9ET66	Peptidase inhibitor 16	Others	53.6	4.77	0.000892461	0.00252732	0.00600798	0.00314258	0.00261267	0	0	0	0	0	0	0	0	0	0	0	0	0	0	0	0	0	0	0	0
Q3V2E0	Peptidase S1 domain-containing protein	Others	27.1	6.73	0	0.00069042	0.00235813	0.00101618	0.00121235	0	0	0	0	0	0	0	0	0	0	0	0	0	0	0	0	0	0	0	0
Q62009	Periostin	Others	93.1	7.53	0.00197443	0.00154082	0.00239022	0.00196849	0.000424734	0	0	0	0	0	0.00385285	0.00207841	0.00496577	0.00363234	0.00145625	0	0	0	0	0	0.00204496	0.0012981	0.00156305	0.00163537	0.000378647
P16301	Phosphatidylcholine-sterol acyltransferase	Others	49.7	6.43	0.457393	0.113384	0.059363	0.210047	0.215905	0	0	0	0	0	0	0	0	0	0	0	0	0	0	0	0	0	0	0	0
A2ATR8	Plasma protease C1 inhibitor	Others	37.6	6.04	0.00510298	0.0117608	0.0232235	0.0133624	0.00916581	0	0	0	0	0	0	0	0	0	0	0	0	0	0	0	0	0	0	0	0
Q60963	Platelet-activating factor acetylhydrolase	Others	49.2	7.12	0.000343932	0.000941921	0.00096881	0.000751554	0.000353267	0	0	0	0	0	0	0	0	0	0	0	0	0	0	0	0	0	0	0	0
O70570	Polymeric immunoglobulin receptor	Others	84.9	5.4	0.000147326	0.000155903	0.000204519	0.000169249	3.0844e-05	0	0	0	0	0	0	0	0	0	0	0	0	0	0	0	0	0	0	0	0
Q5M9N9	Prdx2 protein	Others	21.8	5.41	0.00168921	0.00230069	0.00254858	0.00217949	0.000442317	0	0	0	0	0	0	0	0	0	0	0	0	0	0	0	0	0	0	0	0
V9GXK0	Predicted gene 12117	Others	16.3	8.66	0	0	0	0	0	0	0	0	0	0	0	0	0	0	0	0	0	0	0	0	0	0	0	0	0
A0A140LJ24	Predicted gene 4131	Others	36.6	9.35	0	0	0	0	0	0	0	0	0	0	0.00380298	0.00390178	0.00471761	0.00414079	0.000501981	0	0	0	0	0	0.00312466	0.00306639	0.00298293	0.003058	7.12366e-05
Q8CEH8	Profilin	Others	14.9	8.28	0.0016223	0.00210824	0.00254217	0.0020909	0.00046018	0	0	0	0	0	0	0	0	0	0	0	0.00433262	0.00829572	0.00420945	0.00414923	0	0	0	0	0
Q3TL95	Proteasome subunit alpha type (Fragment)	Others	27.9	7.33	4.1744e-05	0.000128663	0.000317528	0.000162645	0.000140998	0	0	0	0	0	0	0	0	0	0	0	0	0	0	0	0	0	0	0	0
P28063	Proteasome subunit beta type-8	Others	30.2	6.68	0.000301947	0.000972726	0.000640472	0.000638382	0.000335395	0	0	0	0	0	0	0	0	0	0	0	0	0	0	0	0	0	0	0	0
Q07456	Protein AMBP	Others	39	6.32	0.0482369	0.0916587	0.108211	0.0827022	0.0309741	0	0	0	0	0	0	0	0	0	0	0	0	0	0	0	0	0	0	0	0
Q3TR66	Protein S (Alpha)	Others	74.9	5.82	0.00277898	0.00199723	0.00274563	0.00250728	0.00044203	0	0	0	0	0	0	0	0	0	0	0	0	0	0	0	0	0	0	0	0
Q8R121	Protein Z-dependent protease inhibitor	Others	51.8	5.67	0.00456089	0.00301933	0.00540267	0.00432763	0.00120867	0	0	0	0	0	0.00184947	0	0.0013168	0.00105542	0.000952035	0	0	0	0	0	0	0	0	0	0
Q920E8	Pterin-mimicking anti-idiotope heavy chain variable region (Fragment)	Others	13.2	8.35	0.00290709	0.0028842	0.00345313	0.00308147	0.000322066	0	0	0	0	0	0.0162341	0.0155041	0.013902	0.0152134	0.00119293	0	0	0	0	0	0	0	0	0	0
P52480	Pyruvate kinase PKM	Others	57.8	7.47	0.00194484	0.00197828	0.00161741	0.00184684	0.000199398	0	0	0	0	0	0	0	0	0	0	0	0	0	0	0	0	0	0	0	0
Q711L0	Secreted phosphoprotein 24	Others	22.7	8.6	0.0184227	0.0187574	0.0162639	0.0178146	0.00135341	0	0	0	0	0	0	0	0	0	0	0	0	0	0	0	0	0	0	0	0
G3X8T9	Serine (Or cysteine) peptidase inhibitor, clade A, member 3N, isoform CRA_a	Others	46.7	5.82	0.00225628	0.00385639	0.00602127	0.00404465	0.00188955	0	0	0	0	0	0.00260586	0	0.00349663	0.00203417	0.00181707	0	0	0	0	0	0.00767739	0.00124478	0.00158352	0.00350189	0.00362005
A0A2P9DUN6	Serpina1 DOM-7	Acute Phase	46	5.36	0	0.00215185	0.00239134	0.0015144	0.00131696	0	0	0	0	0	0	0	0	0	0	0	0	0	0	0	0	0	0	0	0
Q3UWC2	Serum amyloid A protein	Acute Phase	12	6.54	0.000350073	0.00137838	0.00115979	0.000962748	0.000541732	0	0	0	0	0	0	0	0	0	0	0	0	0	0	0	0	0	0	0	0
P31532	Serum amyloid A-4 protein	Acute Phase	15.1	9.26	0.0282492	0.0367775	0.0303473	0.0317913	0.0044437	0	0	0	0	0	0	0	0	0	0	0	0	0	0	0	0	0	0	0	0
A0A1E1GJG6	Single-chain variable	Others	25.7	7.05	0.000536262	0.00116059	0.0045242	0.00207368	0.00214505	0	0	0	0	0	0	0	0	0	0	0	0	0	0	0	0	0	0	0	0
P08032	Spectrin alpha chain, erythrocytic 1	Others	279.7	5.03	0.0527302	0.0535351	0.0395342	0.0485998	0.00786141	0	0	0	0	0	0.011704	0.0224718	0.0337343	0.0226367	0.0110161	0.0137685	0.0150981	0.0163949	0.0150872	0.00131323	0.0151023	0.0175951	0.0239402	0.0188792	0.00455675
Q64466	Superoxide dismutase [Cu-Zn]	Others	27.4	6.68	0.00513924	0.00615071	0.00578767	0.00569254	0.0005124	0	0	0	0	0	0	0	0	0	0	0	0	0	0	0	0	0	0	0	0
Q3V3W7	TGc domain-containing protein	Others	83.2	6	0.00340169	9.22887e-05	0.000162716	0.0012189	0.00189068	0	0	0	0	0	0	0	0	0	0	0	0	0	0	0	0	0	0	0	0
Q9Z1T2	Thrombospondin-4	Others	106.3	4.67	0.00382376	0.00436601	0.00685837	0.00501605	0.00161837	0	0	0	0	0	0	0	0	0	0	0	0	0	0	0	0	0	0	0	0
P62329	Thymosin beta-4	Others	5.1	5.06	0.000578445	0.000499182	0.000934857	0.000670828	0.000232065	0	0	0	0	0	0	0	0	0	0	0	0	0	0	0	0	0	0	0	0
Q8K558	Trem-like transcript 1 protein	Others	33.5	5.25	0.00104313	0.00308199	0.00521876	0.00311463	0.002088	0	0	0	0	0	0	0	0	0	0	0	0	0	0	0	0	0	0	0	0
E9Q456	Tropomyosin alpha-1 chain	Others	28.7	4.77	0	0	0	0	0	0	0	0	0	0	0	0	0	0	0	0.00989888	0.00476488	0	0.00488792	0.00495059	0.0050989	0.00691989	0.00635917	0.00612599	0.000932621
Q6IRU2	Tropomyosin alpha-4 chain	Others	28.5	4.68	0.00104656	0.00119543	0.00142694	0.00122298	0.000191678	0	0	0	0	0	0.00321108	0.00177111	0.00284876	0.00261032	0.000749013	0	0	0	0	0	0.00230131	0.00305052	0	0.00178394	0.00158971
Q4L0E7	Type II cytokeratin Kb39 (Fragment)	Others	25.8	4.87	0	0	0	0	0	0	0	0	0	0	0.00769394	0	0.021248	0.00964733	0.0107579	0	0	0	0	0	0.0150358	0.00809171	0	0.00770916	0.00752518
Q3UR87	Uncharacterized protein (Fragment)	Others	23.5	8.68	0.00134052	0.000694818	0	0.000678446	0.00067041	0	0	0	0	0	0	0	0	0	0	0	0	0	0	0	0.0024514	0.0011455	0	0.00119897	0.00122657
Q3UFP7	Uncharacterized protein (Fragment)	Others	93.5	5.77	2.50187e-05	6.99084e-05	0.00024404	0.000112989	0.000115691	0	0	0	0	0	0	0	0	0	0	0	0	0	0	0	0	0	0	0	0
Q3UER0	Uncharacterized protein	Others	76.2	6.81	0.00113246	0.00148365	0.0011031	0.00123974	0.000211747	0	0	0	0	0	0.00102074	0.000827896	0.00198595	0.0012782	0.000620471	0	0	0	0	0	0	0	0	0	0
Q3U8W3	Uncharacterized protein	Others	65	6.87	0.000255588	0.000632968	0.00115094	0.000679832	0.000449512	0	0	0	0	0	0	0	0	0	0	0	0	0	0	0	0	0	0	0	0
Q8C290	Uncharacterized protein	Others	87.9	6.24	0	6.46439e-05	0.000316718	0.000127121	0.000167347	0	0	0	0	0	0	0	0	0	0	0.00112762	0.00216173	0.00277224	0.00202053	0.00083135	0.000808563	0	0.000817639	0.000542067	0.000469466
Q3TWF2	Uncharacterized protein	Others	72.4	5.22	0.00127916	0.00177127	0.00202364	0.00169136	0.000378616	0	0	0	0	0	0	0	0	0	0	0	0	0	0	0	0	0	0	0	0
Q8BSM9	Uncharacterized protein	Others	27.8	6.84	0.000690624	0.000498981	0.000535331	0.000574978	0.000101787	0	0	0	0	0	0	0	0	0	0	0	0	0	0	0	0	0	0	0	0
Q8CD23	Uncharacterized protein	Others	76.8	4.79	0	0	0	0	0	0	0	0	0	0	0	0	0	0	0	0	0	0	0	0	0	0	0	0	0
I6L9E1	Uncharacterized protein	Others	26.3	6.76	0.000625776	0.00122916	0.00182632	0.00122709	0.000600275	0	0	0	0	0	0	0	0	0	0	0	0	0	0	0	0	0	0	0	0
Q91X17	Uromodulin	Others	70.8	4.88	0.000855824	0.000804936	0.000512963	0.000724574	0.000185018	0	0	0	0	0	0	0	0	0	0	0	0	0	0	0	0	0	0	0	0
Q8K0X1	Vascular cell adhesion molecule 1	Others	81.3	5.3	0.00159419	0.00226147	0.00156179	0.00180582	0.000394935	0	0	0	0	0	0	0	0	0	0	0	0	0	0	0	0	0	0	0	0
P35917	Vascular endothelial growth factor receptor 3	Others	152.9	6.27	0.000218901	0.000446776	0.000515703	0.000393793	0.000155333	0	0	0	0	0	0	0	0	0	0	0	0	0	0	0	0	0	0	0	0
Q9QZ25	Vascular non-inflammatory molecule 3	Others	56.3	6.29	0.000182309	0.000609797	0.000513791	0.000435299	0.000224293	0	0	0	0	0	0	0	0	0	0	0	0	0	0	0	0	0	0	0	0
Q64727	Vinculin	Others	116.6	6	0.000571241	0.00137182	0.00189399	0.00127902	0.000666241	0	0	0	0	0	0	0	0	0	0	0	0	0	0	0	0	0	0	0	0
P33587	Vitamin K-dependent protein C	Others	51.8	6.35	0.00098961	0.00160694	0.00212978	0.00157544	0.000570735	0	0	0	0	0	0	0	0	0	0	0	0	0	0	0	0	0	0	0	0
Q9CQW3	Vitamin K-dependent protein Z	Others	44.3	5.9	0.00864096	0.00714001	0.00554604	0.007109	0.00154769	0	0	0	0	0	0	0	0	0	0	0	0	0	0	0	0	0	0	0	0
Q64726	Zinc-alpha-2-glycoprotein	Others	35.3	6.18	0.000477606	0.0014821	0.00327731	0.00174567	0.00141834	0	0	0	0	0	0	0	0	0	0	0	0	0	0	0	0	0	0	0	0

## Sheet: 3
					Relative abundance, %
					Bare biosensor itself (i) 3 min					Bare biosensor itself (i) 30 min				IgG-coated biosensor (ii) 3 min					IgG-coated biosensor (ii) 30 min
Accession	Description	Classficiation	MW [kDa]	calc. pI	Duplicate 1	Duplicate 2	Duplicate 3	Mean	SD	Duplicate 2	Duplicate 3	Mean	SD	Duplicate 1	Duplicate 2	Duplicate 3	Mean	SD	Duplicate 1	Duplicate 2	Duplicate 3	Mean	SD
Q14DT6	Complement component 1, s subcomponent	Complements	77.4	5.12	91.7422	89.7531	95.3277	92.2743	2.82511	91.5703	94.0829	92.8266	1.7767	95.0536	92.4794	90.7612	92.7647	2.16034	95.2803	93.667	95.5579	94.8351	1.02104
A0A0F7QZE4	MAb 110 heavy chain	Immunoglobulins	51.7	7.53	1.47895	2.48337	0.956799	1.63971	0.775878	1.84335	1.43389	1.63862	0.289533	0.846009	1.15038	1.03436	1.01025	0.153612	1.15325	1.26345	1.30996	1.24222	0.0804807
Q546G4	Albumin 1	Albumin	68.6	6.07	1.672	1.88858	0.825901	1.46216	0.561556	1.55491	1.27907	1.41699	0.195047	1.04321	1.48223	1.30611	1.27718	0.220937	1.09755	1.50466	0.914079	1.17209	0.302264
P31532	Serum amyloid A-4 protein	Acute Phase	15.1	9.26	1.26039	1.83211	0.78458	1.29236	0.524495	0.906194	0.753599	0.829896	0.107901	0	1.37784	0.912573	0.763472	0.700919	0	0	0	0	0
P01027	Complement C3	Complements	186.4	6.73	0.961555	0.0800309	0.388644	0.476743	0.447317	0.633219	0.50444	0.56883	0.0910606	0.318822	0.0467668	0.296088	0.220559	0.150937	0.0294101	0.409625	0.0225722	0.153869	0.221518
Q3TSB7	Uncharacterized protein	Others	41.7	5.38	0.560381	0.694597	0.260366	0.505115	0.222328	0.472712	0.293732	0.383222	0.126558	0.295759	0.525019	0.352473	0.391084	0.119407	0.259915	0.372127	0.257727	0.29659	0.0654267
Q4FK40	Apoe protein	Lipoproteins	35.8	5.67	0	0	0	0	0	0.403749	0	0.201875	0.285494	0.0277193	0	0.205027	0.0775822	0.111238	0	0	0	0	0
P01872	Immunoglobulin heavy constant mu	Immunoglobulins	49.9	7.01	0	0.0364863	0.15423	0.063572	0.0806034	0.206827	0.00997357	0.1084	0.139196	0.032878	0.0311927	0.0595259	0.0411989	0.0158941	0.0337647	0	0.0521991	0.0286546	0.0264721
Q8VDD5	Myosin-9	Others	226.2	5.66	0.133776	0.163891	0.0761071	0.124591	0.0446071	0.159874	0.118922	0.139398	0.0289576	0.0975008	0.140508	0.100994	0.113001	0.023886	0.0892728	0.0887802	0.0771283	0.0850604	0.00687386
Q149V4	Histone H2A	Others	14	10.9	0.0971755	0.0395319	0.0206405	0.0524493	0.0398691	0.151167	0.0887152	0.119941	0.0441599	0.139673	0.155285	0.10497	0.133309	0.0257542	0.173532	0.158742	0.156895	0.163056	0.00911892
P06733	Alpha-enolase	Others	47.1	7.39	0.203416	0.173837	0.0579703	0.145074	0.0768704	0.14961	0.0845853	0.117098	0.0459792	0.0819976	0.123028	0.0941864	0.0997375	0.0210712	0.086161	0.124113	0.0571687	0.0891476	0.0335719
P28665	Murinoglobulin-1	Others	165.2	6.42	0	0.170422	0.0565561	0.0756592	0.086802	0.148264	0.0822033	0.115233	0.0467116	0.106571	0.131497	0.0383587	0.0921422	0.0482164	0.0692431	0.0622222	0.0337936	0.0550863	0.0187712
I6L985	Igh protein	Immunoglobulins	51.9	7.88	0.117768	0.137279	0.0735434	0.10953	0.0326567	0.127929	0.0850078	0.106469	0.0303501	0.0867811	0.111433	0.0808543	0.0930227	0.0162165	0.0805909	0.11484	0.124739	0.106723	0.0231663
Q91X72	Hemopexin	Others	51.3	7.8	0	0.0922834	0.0441722	0.0454852	0.0461557	0.122953	0	0.0614764	0.0869408	0	0	0	0	0	0	0	0	0	0
G3X8T9	Serine (Or cysteine) peptidase inhibitor, clade A, member 3N, isoform CRA_a	Others	46.7	5.82	0.0721644	0.118907	0.0523194	0.0811303	0.0341873	0.0911215	0.064496	0.0778087	0.0188271	0.0683324	0.121593	0.118149	0.102692	0.0298058	0.0787679	0.0586785	0.104753	0.0807332	0.0231002
Q3TKB9	HATPase_c domain-containing protein (Fragment)	Others	64.7	4.98	0.0936068	0.104647	0.0152028	0.0711521	0.048767	0.089673	0.0432031	0.0664381	0.0328592	0.0551912	0.0843441	0.0521576	0.0638976	0.017772	0.0566164	0.0844035	0.0140965	0.0517055	0.0354098
Q05639	Elongation factor 1-alpha 2	Others	50.4	9.03	0.0618533	0.0751422	0.0262098	0.0544018	0.0253029	0.0890941	0.0411961	0.0651451	0.033869	0.0472029	0.0465396	0.0305578	0.0414335	0.00942443	0	0	0	0	0
A0A4E9FT70	IgG3 (Fragment)	Immunoglobulins	41.2	7.9	0.0523646	0.0850833	0.0386336	0.0586938	0.0238629	0.0843897	0.0364543	0.060422	0.0338954	0.0415799	0.0489833	0.032693	0.0410854	0.00815644	0.0377493	0.0231784	0.0116684	0.0241987	0.0130704
Q3UDS0	Uncharacterized protein (Fragment)	Others	60.8	6.4	0.0766218	0.0930337	0.0478838	0.0725131	0.0228536	0.0745075	0.0509199	0.0627137	0.0166789	0.0501863	0.0646013	0.0451303	0.053306	0.0101034	0.0510155	0.0705455	0.0386073	0.0533894	0.0161009
Q6LD55	APOAII	Lipoproteins	11.3	7.18	0.0271	0.0468113	0.0183956	0.030769	0.0145588	0.0649609	0.0280391	0.0465	0.0261077	0.0503525	0.0659085	0.0281722	0.0481444	0.0189648	0.0367452	0.0382626	0.0311	0.0353693	0.00377434
Q3TIZ0	Tubulin alpha chain	Others	49.9	5.1	0.114871	0.0917102	0.0255999	0.0773938	0.0463256	0.0636353	0.00508434	0.0343598	0.0414018	0.0388191	0.0198601	0.0142151	0.0242981	0.0128884	0.00589176	0.0161489	0	0.0073469	0.00817221
P06909	Complement factor H	Complements	139	6.99	0.0417577	0.051534	0.0744416	0.0559111	0.0167758	0.0608634	0.0458487	0.0533561	0.010617	0.0489356	0.0462417	0.085801	0.0603261	0.022103	0.0725302	0.043329	0.0509779	0.0556123	0.0151422
A0A0N5E3F9	Uncharacterized protein	Others	71	5.74	0	0	0	0	0	0.058152	0.0688287	0.0634903	0.0075496	0.043501	0.0547226	0.0295483	0.0425907	0.0126118	0.0347706	0.0627652	0.130218	0.0759181	0.0490645
A0A4P8K4A0	Putative ornithine decarboxylase	Others	78.4	6.27	0.0581906	0.0624269	0.0220218	0.0475464	0.0222063	0.056086	0.0404686	0.0482773	0.0110431	0.0371498	0.0436945	0.0317343	0.0375262	0.00598896	0.0339386	0.0470791	0.0343416	0.0384531	0.00747306
Q01279	Epidermal growth factor receptor	Others	134.8	6.86	0.0806739	0.0796902	0.041519	0.0672943	0.0223275	0.0538306	0.0337772	0.0438039	0.0141799	0.0280751	0.0391573	0.10792	0.0583843	0.0432559	0.0298289	0.0378535	0.00530321	0.0243285	0.0169579
Q04447	Creatine kinase B-type	Others	42.7	5.67	0.0542375	0.0562496	0.0305793	0.0470221	0.0142754	0.0514574	0.0361678	0.0438126	0.0108114	0.0316989	0.0421247	0.0321207	0.0353148	0.0059013	0.0331951	0.0454992	0.0311924	0.0366289	0.00774688
P21614	Vitamin D-binding protein	Others	53.6	5.5	0.0530133	0.0577836	0.0387136	0.0498368	0.00992389	0.0487644	0.0308598	0.0398121	0.0126605	0.0265009	0.0524283	0.0722086	0.0503792	0.0229226	0.0275952	0.0727774	0.0254552	0.0419426	0.0267252
E9Q5F6	Polyubiquitin-C (Fragment)	Others	22.6	7.4	0.0555149	0.0532968	0.0250081	0.0446066	0.017009	0.0452087	0.0293325	0.0372706	0.0112261	0.0267373	0.048433	0.0305155	0.0352286	0.0115903	0.0301453	0.0440625	0.0243706	0.0328595	0.0101226
Q64475	Histone H2B type 1-B	Others	13.9	10.32	0.147161	0.180343	0.0841425	0.137215	0.0488651	0.0450275	0.130773	0.0879002	0.0606311	0.0645395	0.0791896	0.0443284	0.0626859	0.0175043	0.194222	0.0727912	0.042303	0.103106	0.0803685
A0A2I3BRQ1	Expressed sequence AI182371	Others	40	6.65	0.033223	0.0507034	0.0199211	0.0346158	0.0154383	0.0446844	0.0388683	0.0417764	0.00411262	0.0391817	0.0368121	0.0228111	0.032935	0.00884724	0	0.043807	0.0302481	0.0246851	0.0224271
Q3TCF1	Uncharacterized protein	Others	252.8	6.07	0.0691707	0.0212495	0.0411142	0.0438448	0.024077	0.0433318	0.00761088	0.0254713	0.0252585	0.0340682	0.0537782	0.077869	0.0552385	0.0219369	0.0123687	0.0484989	0.00302964	0.0212991	0.0240141
Q60574	Haptoglobin	Acute Phase	38.8	6.14	0.0561143	0.0608734	0.0236552	0.046881	0.0202544	0.04286	0.0314482	0.0371541	0.0080693	0.0372381	0.0415225	0.0251984	0.034653	0.00846352	0.0286232	0.0387641	0.0269758	0.0314544	0.00638376
Q3TJ94	Prothrombin	Others	70.2	6.43	0.0248297	0.0292852	0	0.0180383	0.0157797	0.0425435	0.029468	0.0360058	0.00924581	0.0356442	0.0296942	0.0318475	0.0323953	0.00301255	0	0	0	0	0
Q9JIL0	Als splice variant 2 (Fragment)	Others	76.3	6.29	0	0	0	0	0	0.0345695	0.0285013	0.0315354	0.0042909	0	0	0	0	0	0.0334123	0.0963125	0.00894433	0.046223	0.0450709
A0A4Y9FUY0	Response regulator transcription factor	Others	23.3	5.24	0.0933099	0.112444	0.0459357	0.0838964	0.0342387	0.0321401	0.0309061	0.0315231	0.000872534	0.0660622	0.0784104	0.0364785	0.060317	0.0215483	0.0207532	0.0768228	0.0268012	0.0414591	0.0307748
Q7TMM9	Tubulin beta-2A chain	Others	49.9	4.89	0.0318794	0	0.0158978	0.0159257	0.0159397	0.0309366	0.0226622	0.0267994	0.00585088	0.0191996	0.0282947	0.0220982	0.0231975	0.00464612	0.0211167	0.0309581	0.0168143	0.022963	0.00725039
Q99LA6	Igh protein	Immunoglobulins	52.5	5.15	0.0216192	0.0143684	0.00961026	0.0151993	0.00604741	0.0262714	0.0175956	0.0219335	0.00613468	0.0152597	0.0131865	0	0.00948206	0.00827688	0	0	0	0	0
M7NTW4	40S ribosomal protein S5	Others	23.9	9.33	0.0245507	0.0238558	0.00510325	0.0178366	0.0110329	0.0254642	0.0119615	0.0187129	0.00954785	0.0162026	0.0122287	0.00845839	0.0122966	0.00387257	0.00929107	0.0134302	0.00999737	0.0109062	0.00221416
P34928	Apolipoprotein C-I	Lipoproteins	9.7	9.09	0.00926912	0.0149341	0.00463647	0.00961322	0.0051574	0.0240789	0.0142188	0.0191489	0.0069721	0.00903687	0.0109831	0	0.00667334	0.00586064	0.00910693	0	0.00704439	0.00538377	0.00477517
Q3T9L1	Coronin	Others	51	6.48	0	0	0	0	0	0.0191913	0.0067773	0.0129843	0.00877802	0.00477402	0.0095811	0.00609153	0.00681555	0.00248398	0.00587375	0.00846973	0.00506819	0.00647056	0.00177757
V9GXC1	Peptidyl-prolyl cis-trans isomerase	Others	8.5	5.38	0.0227439	0.033488	0	0.018744	0.0170986	0.0189941	0.0156028	0.0172985	0.002398	0.0160012	0.0200434	0.0203005	0.0187817	0.00241137	0.0171186	0.0270485	0.011454	0.0185404	0.00789384
C6KIA0	Albumin (Fragment)	Others	8.1	7.62	0.0101322	0.0121527	0.0059941	0.00942632	0.00313938	0.018819	0.00882011	0.0138195	0.00707026	0.0105857	0.0117214	0	0.00743567	0.00646447	0	0	0	0	0
Q8BUD1	Integrin_b_cyt domain-containing protein	Others	10.1	6.54	0.0226663	0.00958677	0.0201574	0.0174702	0.00694152	0.0176735	0.00551197	0.0115927	0.00859948	0.00489666	0	0.00647162	0.00378943	0.0033749	0	0	0	0	0
P40429	60S ribosomal protein L13a	Others	23.6	10.93	0.0233074	0.0236402	0.00749001	0.0181459	0.00922977	0.0168541	0	0.00842706	0.0119177	0.00977834	0.0145614	0.00867596	0.0110052	0.00312864	0.00882141	0.0130237	0.00834939	0.0100648	0.00257332
P06728	Apolipoprotein A-IV	Lipoproteins	45	5.47	0	0.0193374	0.00768533	0.00900757	0.00973625	0.016114	0.0102056	0.0131598	0.00417788	0.00589443	0.00877334	0.0542655	0.0229778	0.0271342	0.0109368	0	0.0138706	0.00826911	0.00730995
Q3TWF2	Uncharacterized protein	Others	72.4	5.22	0	0.0290403	0.0117583	0.0135995	0.0146074	0.0146162	0.0169444	0.0157803	0.00164629	0.0126089	0.0135661	0.013031	0.0130686	0.000479705	0.0281951	0.0175847	0.00998716	0.018589	0.00914541
A2NHM3	If kappa light chain (Fragment)	Others	24.2	7.33	0.0170564	0.0389677	0.0152524	0.0237589	0.0132021	0.0146016	0.00762921	0.0111154	0.00493023	0.209743	0.226388	0.164015	0.200049	0.0322967	0.00767371	0.00937502	0	0.00568291	0.00499452
B8JJN0	Predicted gene 20547	Others	142.2	7.36	0	0.019843	0.00126968	0.00703756	0.011108	0.0140432	0.0245894	0.0193163	0.00745728	0.0180816	0.018207	0.10069	0.0456594	0.0476576	0.0139918	0	0.0134205	0.00913743	0.0079184
Q3TB21	Ig-like domain-containing protein	Immunoglobulins	58.8	6.13	0	0.0166138	0.0102736	0.00896248	0.00838416	0.0130658	0.0166022	0.014834	0.00250061	0	0	0	0	0	0.00822521	0.0099382	0.00725811	0.00847384	0.00135723
P52430	Serum paraoxonase/arylesterase 1	Acute Phase	39.5	5.22	0	0	0	0	0	0.0118567	0	0.00592835	0.00838396	0	0	0	0	0	0.00649464	0.00700868	0	0.00450111	0.00390654
G3UY13	Interleukin-1 receptor accessory protein	Others	39.9	6.7	0.00948308	0.0109063	0	0.00679647	0.00592878	0.0111379	0	0.00556896	0.0078757	0	0	0	0	0	0	0	0	0	0
Q61703	Inter-alpha-trypsin inhibitor heavy chain H2	Others	105.9	7.27	0.0121396	0.020134	0.0178657	0.0167131	0.00411997	0.0108273	0	0.00541365	0.00765605	0.0111171	0.0106599	0.0238526	0.0152098	0.00748832	0.0085532	0.0233261	0	0.0106264	0.0118004
P18524	Ig heavy chain V region RF	Immunoglobulins	12.9	9.29	0.00816424	0	0.0163917	0.00818533	0.00819589	0.0105143	0	0.00525713	0.00743471	0	0	0	0	0	0.00826101	0.00950173	0.0203127	0.0126918	0.00662896
P97298	Pigment epithelium-derived factor	Others	46.2	6.98	0.0119334	0.018838	0	0.0102571	0.00953019	0.00993821	0.0116527	0.0107954	0.0012123	0	0	0	0	0	0.00553684	0.00505803	0.0045185	0.00503779	0.000509471
Q3UER0	Uncharacterized protein	Others	76.2	6.81	0	0	0	0	0	0.00706695	0.00568331	0.00637513	0.00097838	0	0	0	0	0	0	0	0	0	0
P63038	60 kDa heat shock protein, mitochondrial	Others	60.9	6.18	0	0.00746025	0.00395492	0.00380506	0.00373238	0	0	0	0	0	0	0	0	0	0	0	0	0	0
Q9CR57	60S ribosomal protein L14	Others	23.5	11.02	0	0	0	0	0	0	0	0	0	0	0	0	0	0	0.0200776	0.0139416	0.00855023	0.0141898	0.00576767
Q6GQT1	Alpha-2-macroglobulin-P	Acute Phase	164.2	6.61	0	0	0	0	0	0	0	0	0	0	0	0	0	0	0.00716357	0.0154823	0	0.00754862	0.00774833
Q9JL74	Anti-myosin immunoglobulin light chain variable region (Fragment)	Others	10.9	8.44	0.0556797	0	0.0311366	0.0289388	0.0279048	0	0	0	0	0.0331132	0	0.0343193	0.0224775	0.0194754	0.0223551	0	0.0204039	0.014253	0.012382
Q9JJN5	Carboxypeptidase N catalytic chain	Others	51.8	8.28	0.024259	0.0251652	0.0085673	0.0193305	0.00933219	0	0	0	0	0	0	0	0	0	0	0	0	0	0
Q9QWK4	CD5 antigen-like	Others	38.8	5.16	0	0	0	0	0	0	0.0370401	0.01852	0.0261913	0	0	0	0	0	0	0	0	0	0
G3X8Q5	Ceruloplasmin	Others	124.1	5.88	0.0993294	0.12929	0.0259719	0.0848639	0.0531564	0	0	0	0	0.102308	0.113171	0	0.0718261	0.0624399	0.0823469	0.116189	0.0765158	0.0916841	0.0214216
P02746	Complement C1q subcomponent subunit B	Complements	26.7	8.63	0.0321378	0.0495204	0.0219734	0.0345439	0.0139302	0	0	0	0	0.0323733	0.0288772	0.0266095	0.0292867	0.00290362	0.0218566	0.0365381	0.018497	0.0256306	0.00959441
E9Q6D8	Complement component 6	Complements	104.6	6.24	0	0	0	0	0	0	0	0	0	0	0.0428855	3.10195	1.04828	1.77866	0	0	0	0	0
F8WI14	Extracellular matrix protein 1	Others	62.7	6.89	0	0	0	0	0	0	0.03125	0.015625	0.0220971	0	0.00521816	0.0326425	0.0126202	0.017535	0	0	0	0	0
B7FAV1	Filamin, alpha (Fragment)	Others	274.5	5.97	0	0	0	0	0	0	0	0	0	0.00703506	0.0120689	0	0.006368	0.00606206	0.012973	0	0.0110277	0.00800022	0.00699633
Q8VCU2	Glycosylphosphatidylinositol specific phospholipase D1	Others	93.6	6.8	0	0	0	0	0	0	0.0111455	0.00557274	0.00788105	0	0	0	0	0	0.0544623	0.051328	0.0456075	0.0504659	0.00448988
P49182	Heparin cofactor 2	Others	54.5	7.34	0.00664548	0.0294876	0	0.0120444	0.0154674	0	0	0	0	0	0	0	0	0	0	0	0	0	0
Q6S9I2	HMW-kininogen-II variant	Others	51	6.47	0	0	0	0	0	0	0	0	0	0	0.00577184	0.00858695	0.00478626	0.00437749	0	0	0	0	0
E9Q5L2	Inter alpha-trypsin inhibitor, heavy chain 4	Others	102.8	6.37	0.0127866	0.0115586	0.00920426	0.0111832	0.00182046	0	0.0213667	0.0106834	0.0151086	0.00815382	0.0179527	0.0140428	0.0133831	0.00493264	0	0	0	0	0
Q61704	Inter-alpha-trypsin inhibitor heavy chain H3	Others	99.3	6.05	0	0	0	0	0	0	0	0	0	0	0	0	0	0	0.00561765	0	0.00532226	0.00364664	0.00316153
O08677	Kininogen-1	Others	73.1	6.54	0	0.0168017	0.0089303	0.00857733	0.00840641	0	0	0	0	0	0	0	0	0	0	0	0	0	0
P51885	Lumican	Others	38.2	6.43	0	0	0	0	0	0	0	0	0	0.422604	0.477948	0	0.300184	0.261436	0.398557	0.777865	0.442782	0.539735	0.207409
P14174	Macrophage migration inhibitory factor	Others	12.5	7.88	0	0	0	0	0	0	0	0	0	0.00618672	0.00913644	0	0.00510772	0.00466281	0	0	0	0	0
Q91WP0	Mannan-binding lectin serine protease 2	Others	75.5	6.07	0	0	0	0	0	0	0	0	0	0	0	0	0	0	0.0123219	0	0.0166762	0.00966601	0.0086495
P26262	Plasma kallikrein	Others	71.3	8.02	0	0	0	0	0	0	0	0	0	0	0.0104921	0.00706796	0.00585336	0.00535048	0	0	0	0	0
Q00724	Retinol-binding protein 4	Others	23.2	5.99	0	0	0	0	0	0	0	0	0	0	0.0256717	0.0266177	0.0174298	0.0151021	0	0	0	0	0
Q921I1	Serotransferrin	Others	76.7	7.18	0	0	0	0	0	0	0.0179361	0.00896804	0.0126827	0.0113533	0	0.0136268	0.0083267	0.00730018	0	0	0	0	0
A0A2P9DUN6	Serpina1 DOM-7	Acute Phase	46	5.36	0	0.0105979	0.0215309	0.0107096	0.0107659	0	0	0	0	0	0	0	0	0	0	0	0	0	0
Q80YX1	Tenascin	Others	231.7	4.89	0	0	0	0	0	0	0	0	0	0	0	0	0	0	0.0082411	0	0.00478077	0.00434062	0.00413814
Q4L0E7	Type II cytokeratin Kb39 (Fragment)	Others	25.8	4.87	0	0.0655467	0.0111132	0.0255533	0.0350782	0	0	0	0	0	0	0	0	0	0	0	0	0	0
Q3UE51	Uncharacterized protein (Fragment)	Others	96.4	6.52	0.00637871	0	0.00341854	0.00326575	0.0031921	0	0	0	0	0	0	0	0	0	0	0	0	0	0
Q8C290	Uncharacterized protein	Others	87.9	6.24	0.0127903	0.0176419	0.00633488	0.0122557	0.00567245	0	0	0	0	0	0	0	0	0	0.00516094	0.00868701	0.008603	0.00748365	0.00201196
Q8CD23	Uncharacterized protein	Others	76.8	4.79	0.00818582	0.0200258	0	0.00940388	0.0100683	0	0.015508	0.00775401	0.0109658	0.0122166	0	0.0103719	0.00752949	0.00658564	0.00852107	0.0181125	0.00862124	0.0117516	0.00550891
Q91X17	Uromodulin	Others	70.8	4.88	0.0234502	0.334451	0	0.1193	0.186694	0	0	0	0	0	0	0	0	0	0	0	0	0	0
	Note:
	Isolated proteins from both bare and IgG-coated sensors were concentrated prior to the proteomics analysis (for details refer to the method section).
	The duplicate 1 isolated from the bare sensor at 30 min was omitted from calculation of the avarage relative abundance and SD.

## Sheet: 4
		10% Mouse serum		HCC L-NPs 3 min		HCC D-NPs 3 min		HCC L-NPs 30 min		HCC D-NPs 30 min		SC L-NPs 3 min		HC L-NPs 3 min		SC L-NPs 30 min		HC L-NPs 30 min		SC D-NPs 3 min		HC D-NPs 3 min		SC D-NPs 30 min		HC D-NPs 30 min
		Protein	Rel. Abund., %	Protein	Rel. Abund., %	Protein	Rel. Abund., %	Protein	Rel. Abund., %	Protein	Rel. Abund., %	Protein	Rel. Abund., %	Protein	Rel. Abund., %	Protein	Rel. Abund., %	Protein	Rel. Abund., %	Protein	Rel. Abund., %	Protein	Rel. Abund., %	Protein	Rel. Abund., %	Protein	Rel. Abund., %
		Albumin 1	64.36	Immunoglobulin heavy constant mu	69.69	Immunoglobulin heavy constant mu	56.25	Immunoglobulin heavy constant mu	73.19	Immunoglobulin heavy constant mu	74.23	Albumin 1	23.44	Albumin 1	26.61	Albumin 1	23.2719	Serum amyloid A-4	34.1508	Serum amyloid A-4	25.1321	Albumin 1	32.7589	Albumin 1	20.8931	Serum amyloid A-4	24.0347
		Pregnancy zone protein	6.49	Uncharacterized protein (Q3TR40)	8.08	Uncharacterized protein (Q3TR40)	13.69	Uncharacterized protein (Q3TR40)	4.34	Uncharacterized protein (Q3TR40)	6.06	MAb 110 heavy chain	14.05	Serum amyloid A-4	15.11	Serum amyloid A-4	22.8853	MAb 110 heavy chain	27.8053	Albumin 1	20.5367	Lumican	18.2834	Serum amyloid A-4	18.7651	Albumin 1	17.5069
		Apolipoprotein A-I	4.44	Albumin 1	3.66	Predicted gene 20547	6.11	Albumin 1	3.67	Predicted gene 20547	2.65	Lumican	11.21	Lumican	8.31	Lumican	11.3813	Albumin 1	11.3742	Lumican	15.3244	Uncharacterized protein (Q3TSB7)	5.43505	MAb 110 heavy chain	17.8868	MAb 110 heavy chain	16.5108
		Hemopexin	2.14	Complement C3	3.03	Complement C3	3.77	Complement C3	2.48	Albumin 1	2.25	Uncharacterized protein (Q3TSB7)	6.74	Uncharacterized protein (Q3TSB7)	6.95	Uncharacterized protein (Q3TSB7)	5.39203	Lumican	5.22831	ADF-H domain-containing protein	3.75113	Histone H2A	2.49218	Lumican	4.50394	Lumican	7.35695
		Complement C3	1.66	Predicted gene 20547	1.91	C1q domain-containing protein	2.11	Predicted gene 20547	1.7	Complement C3	1.79	Histone H2A	3.3	Histone H2A	2.58	Myosin-9	1.84456	Uncharacterized protein (Q3TSB7)	2.47478	Uncharacterized protein (Q3TSB7)	3.42506	Serine (Or cysteine) peptidase inhibitor, clade A, member 3N	2.40044	Uncharacterized protein (Q3TSB7)	3.52448	Uncharacterized protein (Q3TSB7)	3.36353
		Murinoglobulin-1	1.56	Gelsolin	1.06	Gelsolin	1.99	Gelsolin	1.13	C1q domain-containing protein	1.25	ADF-H domain-containing protein	2.76	Serine (Or cysteine) peptidase inhibitor, clade A, member 3N	2.38	Transthyretin	1.81965	Complement C3	1.87634	If kappa light chain (Fragment)	2.04734	Myosin-9	2.22647	Complement C3	1.91392	Kininogen-1	2.79304
		APO-AII	1.53	C1q domain-containing protein	0.82	Albumin 1	1.63	Platelet glycoprotein Ib alpha chain	1.04	Gelsolin	1.08	Complement C3	2.32	Myosin-9	2.23	Igh protein	1.74802	Myosin-9	1.05013	Myosin-9	1.84115	Histone H4	2.1318	Histone H2A	1.80587	ADF-H domain-containing protein	2.35733
		Kininogen-1	1.47	Pregnancy zone protein	0.73	C1q domain-containing protein	0.87	Pregnancy zone protein	0.94	Apolipoprotein C-I	0.7	Myosin-9	2.07	Igh protein	2.16	Serine (Or cysteine) peptidase inhibitor, clade A, member 3N	1.60461	Histone H4	0.834939	Carboxylic ester hydrolase	1.82199	Igh protein	2.00904	Serine (Or cysteine) peptidase inhibitor, clade A, member 3N	1.52571	Histone H2A	1.49091
		Beta-globin (1)	1.03	Anti-human Langerin 2G3 lambda chain	0.71	Beta-globin	0.78	Apolipoprotein C-I	0.79	Anti-human Langerin 2G3 lambda chain	0.67	Igh protein	2.02	Ceruloplasmin	2.09	Alpha-enolase	1.46623	Igh protein	0.805807	Transthyretin	1.78434	Alpha-enolase	1.88494	Transthyretin	1.43834	Uncharacterized protein (A0A0N5E3F9)	1.39402
		Beta-globin (2)	0.96	Platelet glycoprotein Ib alpha chain	0.68	Apolipoprotein C-I	0.72	C1q domain-containing protein	0.76	Pregnancy zone protein	0.55	Uncharacterized protein (A0A0N5E3F9)	2.01	Glyceraldehyde-3-phosphate dehydrogenase	1.94	Glyceraldehyde-3-phosphate dehydrogenase	1.45371	Response regulator transcription factor	0.665088	Histone H2A	1.31587	If kappa light chain (Fragment)	1.76506	Alpha-enolase	1.36176	Histone H4	1.31296
		Apolipoprotein A-IV	0.88	Immunoglobulin kappa chain variable 4-91 (Fragment)	0.62	Anti-carcinoma embryonic antigen light chain variable region (Fragment)	0.65	Beta-globin	0.64	Immunoglobulin kappa chain variable 4-91 (Fragment)	0.53	Ceruloplasmin	1.59	Glyceraldehyde-3-phosphate dehydrogenase	1.94	Glyceraldehyde-3-phosphate dehydrogenase	1.45371	Alpha-enolase	0.655814	Uncharacterized protein (A0A0N5E3F9)	1.18468	Response regulator transcription factor	1.71733	Uncharacterized protein (A0A0N5E3F9)	1.31319	Serine (Or cysteine) peptidase inhibitor, clade A, member 3N	1.26779
		Als splice variant 2 (Fragment)	0.82	CD5 antigen-like	0.56	Anti-human Langerin 2G3 lambda chain	0.58	Alpha-1-antitrypsin 1-1	0.62	Beta-globin	0.53	Serine (Or cysteine) peptidase inhibitor, clade A, member 3N	1.51	Alpha-enolase	1.66	Response regulator transcription factor	1.43716	Uncharacterized protein (A0A0N5E3F9)	0.641617	Serine (Or cysteine) peptidase inhibitor, clade A, member 3N	1.12611	Glyceraldehyde-3-phosphate dehydrogenase	1.38165	Response regulator transcription factor	1.2569	Ceruloplasmin	1.18135
		Carboxylic ester hydrolase	0.76	Apolipoprotein C-I	0.54	Immunoglobulin kappa chain variable 4-91 (Fragment)	0.56	Anti-human Langerin 2G3 lambda chain	0.6	CD5 antigen-like	0.48	PH domain-containing protein	1.49	Histone H4 OS=Trichuris muris OX=70415 PE=3 SV=1	1.37	Ceruloplasmin	1.37029	HATPase_c domain-containing protein (Fragment)	0.601515	Igh protein	1.11779	Glyceraldehyde-3-phosphate dehydrogenase	1.38165	Histone H2B type 1-B	1.25018	Alpha-enolase	1.18115
		Ceruloplasmin	0.53	Anti-carcinoma embryonic antigen light chain variable region (Fragment)	0.48	CD5 antigen-like	0.52	Immunoglobulin kappa chain variable 4-91 (Fragment)	0.52	Anti-carcinoma embryonic antigen light chain variable region (Fragment)	0.48	Alpha-enolase	1.47	Uncharacterized protein (Q3UDSO)	1.35	Uncharacterized protein (A0A0N5E3F9)	1.23586	Uncharacterized protein (Q3TCF1)	0.590432	Histone H2B type 1-B	1.04037	Prothrombin	1.34914	Igh protein	1.24449	Myosin-9	1.06269
		Complement component 1, s	0.52	Alpha-1-antitrypsin 1-1	0.44	Complement factor H	0.49	CD5 antigen-like	0.51	C1q domain-containing protein	0.47	Histone H2B type 1-B	1.34	Complement factor H	1.24	Histone H4	1.18956	Serine (Or cysteine) peptidase inhibitor, clade A, member 3N	0.580467	Histone H4	0.983165	HATPase_c domain-containing protein (Fragment)	1.26734	Immunoglobulin heavy constant mu	1.24229	Igh protein	1.03449
		Immunoglobulin heavy constant mu	0.5	Uncharacterized protein (Q3TIU3)	0.4	Uncharacterized protein (Q3TIU3)	0.49	Anti-carcinoma embryonic antigen light chain variable region (Fragment)	0.51	Uncharacterized protein (Q3TIU3)	0.43	Murinoglobulin-1	1.19	Complement C3	1.15	Histone H2B type 1-B	1.15119	Glyceraldehyde-3-phosphate dehydrogenase	0.548213	Response regulator transcription factor	0.946802	Histone H2B type 1-B	1.26359	Glyceraldehyde-3-phosphate dehydrogenase	1.08984	Response regulator transcription factor	1.0069
		Alpha globin 1	0.49	Uncharacterized protein (Q3TSB7)	0.38	Mannan-binding lectin serine protease 2	0.48	Serotransferrin	0.48	Alpha-1-antitrypsin 1-1	0.41	Uncharacterized protein (Q3UDSO)	1.16	Histone H2B type 1-B	1.05	Uncharacterized protein (Q3UDSO)	1.11837	Glyceraldehyde-3-phosphate dehydrogenase	0.548213	Alpha-enolase	0.840472	Uncharacterized protein (Q3UDSO)	1.19189	Glyceraldehyde-3-phosphate dehydrogenase	1.08984	Immunoglobulin heavy constant mu	0.927249
		Plasminogen	0.48	Complement factor H	0.37	If kappa light chain (Fragment)	0.45	Carboxylic ester hydrolase	0.45	Carboxylic ester hydrolase	0.3	Complement factor H	1.07	HATPase_c domain-containing protein (Fragment)	0.98	HATPase_c domain-containing protein (Fragment)	1.05812	Histone H2B type 1-B	0.535381	Glyceraldehyde-3-phosphate dehydrogenase	0.79796	Immunoglobulin heavy constant mu	1.15782	Leucine-rich HEV glycoprotein	1.04469	Histone H2B type 1-B	0.900662
		Gelsolin	0.46	If kappa light chain (Fragment)	0.36	Platelet glycoprotein Ib alpha chain	0.45	Uncharacterized protein (Q3TSB7)	0.43	Uncharacterized protein (Q3TCF1)	0.29	Response regulator transcription factor	1.04	Creatine kinase B	0.89	APO-AII	0.867265	Uncharacterized protein (Q3UDSO)	0.526245	Glyceraldehyde-3-phosphate dehydrogenase	0.79796	Ceruloplasmin	1.11256	Histone H4	0.98768	Glyceraldehyde-3-phosphate dehydrogenase	0.852549
		Carboxylesterase 1C	0.36	Beta-globin	0.34	Uncharacterized protein (Q3TCF1)	0.45	Uncharacterized protein (Q3TIU3)	0.37	Serotransferrin	0.29	Transthyretin	1.02	Murinoglobulin-1	0.89	Complement C3	0.821738	If kappa light chain (Fragment)	0.510833	Uncharacterized protein (Q3UDSO)	0.786365	Uncharacterized protein (A0A0N5E3F9)	1.00075	Prothrombin	0.983226	Glyceraldehyde-3-phosphate dehydrogenase	0.852549
