# Supplementary material for: In situ analysis of nanoparticle soft corona and dynamic evolution
Source: Nat Commun. 2022 Sep 14;13:5389. doi: 10.1038/s41467-022-33044-y (PMC9474507; doi:10.1038/s41467-022-33044-y)
Supplement: Supplementary file 6 — Source Data [file 41467_2022_33044_MOESM6_ESM.xlsx]

## Sheet: Fig. 1E
XPS survey
	D-NPs
Binding evergy, eV	Counts, 1/s
1352.26	154545
1351.26	152567
1350.26	149275
1349.26	149717
1348.26	148888
1347.26	148645
1346.26	147190
1345.26	148315
1344.26	149728
1343.26	150062
1342.26	147284
1341.26	147431
1340.26	145317
1339.26	149685
1338.26	147138
1337.26	146717
1336.26	149565
1335.26	145671
1334.26	145294
1333.26	142631
1332.26	145650
1331.26	145696
1330.26	142574
1329.26	139961
1328.26	139846
1327.26	136816
1326.26	140409
1325.26	138724
1324.26	137839
1323.26	140409
1322.26	136824
1321.26	139845
1320.26	139341
1319.26	136527
1318.26	137011
1317.26	139267
1316.26	138291
1315.26	137685
1314.26	136759
1313.26	137009
1312.26	137878
1311.26	135353
1310.26	137430
1309.26	137696
1308.26	139099
1307.26	138209
1306.26	138174
1305.26	139087
1304.26	137233
1303.26	135121
1302.26	135392
1301.26	137245
1300.26	136831
1299.26	136581
1298.26	135063
1297.26	133864
1296.26	135695
1295.26	135206
1294.26	135000
1293.26	138254
1292.26	136528
1291.26	136055
1290.26	134878
1289.26	134363
1288.26	137752
1287.26	136104
1286.26	137035
1285.26	138841
1284.26	135947
1283.26	136089
1282.26	138000
1281.26	136319
1280.26	136600
1279.26	138747
1278.26	136263
1277.26	136708
1276.26	138345
1275.26	136861
1274.26	133679
1273.26	136147
1272.26	137605
1271.26	136899
1270.26	139997
1269.26	135910
1268.26	138498
1267.26	138241
1266.26	138414
1265.26	139225
1264.26	139370
1263.26	140052
1262.26	137207
1261.26	135481
1260.26	137452
1259.26	138406
1258.26	138119
1257.26	138907
1256.26	139316
1255.26	138255
1254.26	140232
1253.26	140965
1252.26	139851
1251.26	138918
1250.26	142810
1249.26	141016
1248.26	142333
1247.26	140702
1246.26	141507
1245.26	142088
1244.26	137986
1243.26	139114
1242.26	140689
1241.26	139903
1240.26	141918
1239.26	142485
1238.26	141754
1237.26	140914
1236.26	139100
1235.26	143154
1234.26	142472
1233.26	144356
1232.26	140812
1231.26	142967
1230.26	146840
1229.26	146397
1228.26	148682
1227.26	148130
1226.26	149339
1225.26	145463
1224.26	144607
1223.26	143242
1222.26	144324
1221.26	143256
1220.26	144209
1219.26	141488
1218.26	139301
1217.26	140206
1216.26	139209
1215.26	139622
1214.26	137224
1213.26	137231
1212.26	135926
1211.26	133822
1210.26	133671
1209.26	136539
1208.26	134645
1207.26	133055
1206.26	135922
1205.26	134765
1204.26	135148
1203.26	135050
1202.26	131689
1201.26	134655
1200.26	136118
1199.26	134731
1198.26	134574
1197.26	135016
1196.26	137249
1195.26	135078
1194.26	135109
1193.26	136234
1192.26	136616
1191.26	139222
1190.26	137091
1189.26	134197
1188.26	137342
1187.26	136081
1186.26	134213
1185.26	136371
1184.26	136301
1183.26	134624
1182.26	136733
1181.26	137238
1180.26	135897
1179.26	136090
1178.26	136816
1177.26	135466
1176.26	139562
1175.26	137294
1174.26	135690
1173.26	137741
1172.26	136093
1171.26	136155
1170.26	133751
1169.26	134298
1168.26	135207
1167.26	136278
1166.26	136455
1165.26	137222
1164.26	135098
1163.26	139235
1162.26	136708
1161.26	138846
1160.26	137837
1159.26	139773
1158.26	141085
1157.26	139563
1156.26	138367
1155.26	137145
1154.26	138501
1153.26	138705
1152.26	138828
1151.26	138443
1150.26	138873
1149.26	139291
1148.26	140643
1147.26	140107
1146.26	140409
1145.26	139175
1144.26	138618
1143.26	138332
1142.26	140160
1141.26	141798
1140.26	141382
1139.26	141285
1138.26	143691
1137.26	142080
1136.26	139344
1135.26	141829
1134.26	143060
1133.26	142719
1132.26	142587
1131.26	142321
1130.26	141304
1129.26	142281
1128.26	138783
1127.26	141221
1126.26	140659
1125.26	141726
1124.26	140619
1123.26	140125
1122.26	143333
1121.26	144135
1120.26	145795
1119.26	143794
1118.26	141912
1117.26	142975
1116.26	140438
1115.26	142045
1114.26	143369
1113.26	143929
1112.26	142717
1111.26	142340
1110.26	143776
1109.26	142211
1108.26	142215
1107.26	140508
1106.26	141637
1105.26	142769
1104.26	142985
1103.26	143161
1102.26	143880
1101.26	143951
1100.26	143710
1099.26	145371
1098.26	145035
1097.26	143948
1096.26	144288
1095.26	143768
1094.26	143895
1093.26	145631
1092.26	142070
1091.26	140427
1090.26	141029
1089.26	140479
1088.26	140059
1087.26	141441
1086.26	139245
1085.26	139938
1084.26	142017
1083.26	140334
1082.26	138871
1081.26	139287
1080.26	139553
1079.26	141933
1078.26	137535
1077.26	138302
1076.26	141424
1075.26	140801
1074.26	144788
1073.26	148675
1072.26	152230
1071.26	150517
1070.26	146766
1069.26	142144
1068.26	139414
1067.26	139843
1066.26	140224
1065.26	140981
1064.26	140160
1063.26	141094
1062.26	141157
1061.26	140101
1060.26	140685
1059.26	140540
1058.26	140878
1057.26	142743
1056.26	140836
1055.26	141656
1054.26	144674
1053.26	142160
1052.26	143201
1051.26	144686
1050.26	142681
1049.26	142790
1048.26	141006
1047.26	142608
1046.26	143666
1045.26	144610
1044.26	142981
1043.26	144384
1042.26	143803
1041.26	144820
1040.26	143632
1039.26	144793
1038.26	145981
1037.26	145795
1036.26	145475
1035.26	145393
1034.26	145320
1033.26	147642
1032.26	144398
1031.26	145360
1030.26	142698
1029.26	144552
1028.26	144716
1027.26	144391
1026.26	145364
1025.26	146081
1024.26	147854
1023.26	149063
1022.26	146203
1021.26	146100
1020.26	148100
1019.26	147940
1018.26	148236
1017.26	147206
1016.26	146893
1015.26	149197
1014.26	146514
1013.26	147485
1012.26	146395
1011.26	148563
1010.26	147066
1009.26	147023
1008.26	148237
1007.26	147605
1006.26	152304
1005.26	150275
1004.26	150673
1003.26	149797
1002.26	150521
1001.26	151850
1000.26	155086
999.26	152061
998.26	150534
997.26	151537
996.26	151927
995.26	150872
994.26	150151
993.26	150425
992.26	149993
991.26	148967
990.26	149563
989.26	150068
988.26	148225
987.26	147189
986.26	148834
985.26	148990
984.26	147634
983.26	146912
982.26	149386
981.26	147315
980.26	148796
979.26	152107
978.26	152574
977.26	154221
976.26	152739
975.26	153362
974.26	152901
973.26	152793
972.26	150117
971.26	149226
970.26	146200
969.26	143181
968.26	139267
967.26	138195
966.26	138914
965.26	138482
964.26	136503
963.26	134440
962.26	133230
961.26	133325
960.26	132057
959.26	131863
958.26	131231
957.26	137406
956.26	141051
955.26	147587
954.26	159486
953.26	170387
952.26	169999
951.26	154029
950.26	136219
949.26	126895
948.26	122312
947.26	120116
946.26	115701
945.26	115930
944.26	116406
943.26	112599
942.26	106754
941.26	107355
940.26	102936
939.26	104873
938.26	106686
937.26	108171
936.26	117261
935.26	134824
934.26	170544
933.26	199225
932.26	183871
931.26	140308
930.26	108316
929.26	100223
928.26	98091.5
927.26	96741.7
926.26	94491.1
925.26	94090
924.26	93088.1
923.26	92466.3
922.26	92807.8
921.26	94871.7
920.26	94638.3
919.26	95282.7
918.26	95415.5
917.26	94878.1
916.26	95098.1
915.26	96847.6
914.26	96500.7
913.26	95954.8
912.26	94112.3
911.26	95136.1
910.26	95147.3
909.26	95434.1
908.26	94488.4
907.26	94693.7
906.26	92915.8
905.26	93500.8
904.26	94411
903.26	94814
902.26	96209.8
901.26	96245.9
900.26	96048.6
899.26	96258.7
898.26	95826
897.26	92590.2
896.26	94608.5
895.26	96217.8
894.26	97168.2
893.26	96746.6
892.26	97583.1
891.26	97344.6
890.26	98273
889.26	97025
888.26	97245.8
887.26	96134.7
886.26	94717.4
885.26	97450.6
884.26	97096.9
883.26	97077.3
882.26	96336.7
881.26	97926
880.26	98288.9
879.26	97038.2
878.26	97675.2
877.26	97889.1
876.26	98543.2
875.26	97091.8
874.26	99595
873.26	98984.2
872.26	99925.8
871.26	101048
870.26	97754.9
869.26	98026.5
868.26	99012.3
867.26	98321.4
866.26	99505.4
865.26	100506
864.26	99035.5
863.26	98321.4
862.26	98290
861.26	100898
860.26	100605
859.26	99756
858.26	99590.8
857.26	98973.2
856.26	98133.4
855.26	98490.7
854.26	101306
853.26	101693
852.26	98401.3
851.26	99089.6
850.26	100299
849.26	101613
848.26	101804
847.26	99846.1
846.26	99647.5
845.26	100298
844.26	99499.9
843.26	99256.5
842.26	101648
841.26	101840
840.26	102411
839.26	102080
838.26	104208
837.26	105256
836.26	104077
835.26	102278
834.26	101380
833.26	102322
832.26	102088
831.26	103302
830.26	104681
829.26	103451
828.26	102718
827.26	103996
826.26	103034
825.26	105304
824.26	102371
823.26	103715
822.26	103909
821.26	104642
820.26	105452
819.26	104969
818.26	104251
817.26	103071
816.26	104769
815.26	104957
814.26	105344
813.26	104891
812.26	105948
811.26	103907
810.26	105548
809.26	105775
808.26	105400
807.26	105806
806.26	107344
805.26	106725
804.26	102966
803.26	105504
802.26	106807
801.26	107306
800.26	106824
799.26	105542
798.26	106164
797.26	105806
796.26	106831
795.26	106940
794.26	106690
793.26	105570
792.26	105553
791.26	106688
790.26	106072
789.26	107405
788.26	108261
787.26	107977
786.26	105789
785.26	107476
784.26	107224
783.26	107204
782.26	106519
781.26	110621
780.26	108326
779.26	108409
778.26	108792
777.26	109989
776.26	108730
775.26	109162
774.26	111126
773.26	109394
772.26	108246
771.26	110103
770.26	107802
769.26	109332
768.26	107721
767.26	107724
766.26	108631
765.26	106996
764.26	107248
763.26	107938
762.26	109011
761.26	109281
760.26	110219
759.26	109440
758.26	108536
757.26	110672
756.26	109483
755.26	109169
754.26	107443
753.26	107153
752.26	108423
751.26	107872
750.26	109629
749.26	108824
748.26	108596
747.26	110615
746.26	110065
745.26	110275
744.26	109335
743.26	108198
742.26	108479
741.26	107636
740.26	107985
739.26	107191
738.26	108632
737.26	108063
736.26	104340
735.26	106196
734.26	108905
733.26	107322
732.26	106556
731.26	108193
730.26	104687
729.26	103660
728.26	104260
727.26	104473
726.26	104900
725.26	105173
724.26	106124
723.26	105175
722.26	107715
721.26	109596
720.26	106319
719.26	108370
718.26	106118
717.26	105725
716.26	104065
715.26	105607
714.26	103617
713.26	106098
712.26	104617
711.26	99811.7
710.26	99147.7
709.26	97466.5
708.26	96143.6
707.26	95796.9
706.26	95489.7
705.26	96526.5
704.26	96573.7
703.26	95393.8
702.26	94790.7
701.26	93542.9
700.26	93320.9
699.26	94858
698.26	94827.9
697.26	94823.3
696.26	95619
695.26	93554.6
694.26	93868.2
693.26	92650.7
692.26	94922.8
691.26	95976.3
690.26	92844.9
689.26	93369.3
688.26	93372.4
687.26	94707.7
686.26	92175.7
685.26	91687.4
684.26	92291.2
683.26	94210
682.26	94668.9
681.26	94438.6
680.26	93176.5
679.26	92983.7
678.26	92308
677.26	91432.6
676.26	92282.7
675.26	92663.7
674.26	92841.5
673.26	93719.5
672.26	93501.2
671.26	94101.1
670.26	92988.6
669.26	93265.9
668.26	94855.1
667.26	93186.7
666.26	91985.5
665.26	90971
664.26	92861
663.26	92269.3
662.26	91562.1
661.26	90694.6
660.26	91549.2
659.26	90351.7
658.26	90935.1
657.26	90573.4
656.26	89428
655.26	90135.2
654.26	91525.7
653.26	93606.1
652.26	94536.7
651.26	95987.6
650.26	97159.5
649.26	97534.1
648.26	92953.3
647.26	88536.3
646.26	88227.2
645.26	86655.6
644.26	87598.6
643.26	87775.6
642.26	89962.1
641.26	89909
640.26	84722.5
639.26	80749.4
638.26	80400.6
637.26	78127.2
636.26	76394.5
635.26	75329.7
634.26	76445
633.26	76681.3
632.26	75792.4
631.26	74167.7
630.26	76425.2
629.26	75128.4
628.26	75752.6
627.26	74859.5
626.26	74710.4
625.26	72512.6
624.26	71100.6
623.26	72756.1
622.26	71562.9
621.26	71296.2
620.26	71690.7
619.26	72137.7
618.26	70016
617.26	70496.3
616.26	70651.4
615.26	69826.5
614.26	69965.3
613.26	70404
612.26	70135.1
611.26	69872.2
610.26	70964.4
609.26	70178
608.26	69949.4
607.26	70140.4
606.26	70297
605.26	71536.4
604.26	70818.6
603.26	70466.3
602.26	69491.6
601.26	70484.3
600.26	69949.9
599.26	71008.3
598.26	70345.2
597.26	71508.3
596.26	74194.9
595.26	74938.5
594.26	72932.1
593.26	72691.6
592.26	72067.2
591.26	72957.6
590.26	72590.7
589.26	71276.5
588.26	70008.5
587.26	68498.9
586.26	69437.5
585.26	68022
584.26	66731.8
583.26	65559.7
582.26	66468.5
581.26	64977.1
580.26	65316.1
579.26	64727.2
578.26	65746
577.26	67619.9
576.26	69703.6
575.26	71051.8
574.26	72513.1
573.26	75041.7
572.26	79904.7
571.26	88173.2
570.26	92386.7
569.26	86663.8
568.26	77861.2
567.26	66598.4
566.26	58513.8
565.26	54294.2
564.26	51085.4
563.26	48969.2
562.26	47025.3
561.26	46837.1
560.26	47725.3
559.26	45597.1
558.26	44513.9
557.26	44819.5
556.26	45201.2
555.26	44721.3
554.26	45431.8
553.26	46227.4
552.26	47587.5
551.26	48619.1
550.26	47403.1
549.26	45578
548.26	42825.5
547.26	40872.8
546.26	39115.3
545.26	35833.9
544.26	36057
543.26	33466.5
542.26	32869.3
541.26	32372.7
540.26	31634.8
539.26	31321.7
538.26	32076.3
537.26	33297.7
536.26	37476.6
535.26	42769.8
534.26	53844.6
533.26	66963.5
532.26	70941.8
531.26	56712
530.26	40065.1
529.26	31176.1
528.26	28281.2
527.26	28277.5
526.26	28093.6
525.26	27716.4
524.26	29057.4
523.26	29207.2
522.26	28364.9
521.26	29126.5
520.26	28747.5
519.26	28407.8
518.26	28203.8
517.26	27853.2
516.26	28632.9
515.26	27601.4
514.26	26255.8
513.26	27838.3
512.26	27664.5
511.26	27059
510.26	28296.1
509.26	28071.8
508.26	27877.1
507.26	27635.2
506.26	27062.1
505.26	27169.6
504.26	28213.6
503.26	28110.1
502.26	28412.7
501.26	29566.9
500.26	28823.4
499.26	30863.8
498.26	33395.6
497.26	35170.7
496.26	33140.9
495.26	29144.1
494.26	27158.9
493.26	26247.8
492.26	25983.8
491.26	25685.8
490.26	25963.2
489.26	26480
488.26	25431.9
487.26	25630.1
486.26	27035.7
485.26	26104.3
484.26	25876.9
483.26	25263.9
482.26	25057.9
481.26	26188.8
480.26	25157.4
479.26	25164.3
478.26	26202.1
477.26	26038.8
476.26	25379.5
475.26	26546.8
474.26	25667.1
473.26	26251.8
472.26	26153
471.26	26024.8
470.26	25618.4
469.26	26193
468.26	26839.2
467.26	26485.9
466.26	26120.2
465.26	26533.7
464.26	26390.4
463.26	27013.7
462.26	25889.3
461.26	26902.6
460.26	26236.2
459.26	26316.8
458.26	25743.3
457.26	27465.2
456.26	26148.1
455.26	26383
454.26	27654
453.26	26420.2
452.26	26107.7
451.26	26257.1
450.26	26679.1
449.26	27288.3
448.26	26702.2
447.26	26089.8
446.26	27095.9
445.26	27413.6
444.26	26961.9
443.26	26403.3
442.26	27719.5
441.26	26404.3
440.26	25779
439.26	27016.9
438.26	26996.1
437.26	26429.6
436.26	26500.1
435.26	27493.5
434.26	26711.2
433.26	26802.9
432.26	26908.4
431.26	27198.6
430.26	26728.5
429.26	26566.7
428.26	26256.9
427.26	28564.6
426.26	27907.9
425.26	26818.6
424.26	28205.5
423.26	26715.1
422.26	27179.1
421.26	27529.3
420.26	27476.4
419.26	27989.3
418.26	28103
417.26	27756.2
416.26	26930.7
415.26	26679
414.26	26685.9
413.26	27872.3
412.26	26440.1
411.26	26740.3
410.26	25885.5
409.26	26611.9
408.26	26740.5
407.26	26376.2
406.26	27245.9
405.26	27420.6
404.26	26327.3
403.26	28076.9
402.26	29614.2
401.26	31641.9
400.26	32464.2
399.26	30192.2
398.26	28665.9
397.26	26467.7
396.26	26818
395.26	27032.1
394.26	26083.8
393.26	25763.5
392.26	25960.7
391.26	26496
390.26	26581.2
389.26	26182.3
388.26	25899
387.26	26425.6
386.26	26358.9
385.26	27074.6
384.26	27789.7
383.26	27494.3
382.26	27720.5
381.26	27248.9
380.26	25660.5
379.26	26458.1
378.26	27146
377.26	26436.1
376.26	26191.2
375.26	26879.5
374.26	26400.1
373.26	27593
372.26	27513.2
371.26	27194.8
370.26	27690
369.26	28471.9
368.26	27416.7
367.26	27592.8
366.26	27455.7
365.26	27169.2
364.26	28109.5
363.26	28597.8
362.26	27118.9
361.26	27391.3
360.26	27394.9
359.26	27018.5
358.26	28403.4
357.26	28590.7
356.26	28317.2
355.26	28624
354.26	27648
353.26	27934.4
352.26	27885.4
351.26	28027.7
350.26	28642.2
349.26	29073
348.26	29984.3
347.26	29398.8
346.26	29175.8
345.26	28948.7
344.26	28013.3
343.26	28279.5
342.26	29242
341.26	29165.6
340.26	28718.5
339.26	29190.8
338.26	29721.8
337.26	28922
336.26	28097.7
335.26	29454.1
334.26	29171.8
333.26	29169.1
332.26	29469.3
331.26	30163.6
330.26	29114.9
329.26	29670.9
328.26	28755.4
327.26	29749.4
326.26	31075.3
325.26	30613.4
324.26	30727.2
323.26	30737.5
322.26	30340.1
321.26	30214
320.26	31254.1
319.26	31151.1
318.26	31036.2
317.26	30770.8
316.26	30553.6
315.26	30902.8
314.26	31827.1
313.26	31558.6
312.26	32010
311.26	32736.6
310.26	31537.1
309.26	31686.5
308.26	31835.3
307.26	31404.4
306.26	31347.5
305.26	31098.3
304.26	31451.2
303.26	32400.5
302.26	31459.3
301.26	30573.4
300.26	30803.5
299.26	30620.4
298.26	29349.6
297.26	27503.6
296.26	27138.9
295.26	28131.5
294.26	26744.1
293.26	27012.8
292.26	26461.5
291.26	27972.8
290.26	33161.9
289.26	36108.5
288.26	40531
287.26	55923.3
286.26	70028.4
285.26	70431.4
284.26	53506.9
283.26	34615.7
282.26	26358.1
281.26	24672.5
280.26	25082.2
279.26	24720.9
278.26	25177.7
277.26	23966
276.26	24168.2
275.26	24448
274.26	24791.3
273.26	24274.7
272.26	23657.1
271.26	23848
270.26	24405.9
269.26	23524.2
268.26	24745.8
267.26	24630.3
266.26	23825.4
265.26	24425.1
264.26	25071.6
263.26	24565.7
262.26	24185.5
261.26	25073.8
260.26	25318
259.26	24488.7
258.26	25624.3
257.26	25470.5
256.26	24453.2
255.26	25110.5
254.26	24707.2
253.26	25548
252.26	24719.2
251.26	25543.6
250.26	26024.5
249.26	25691.7
248.26	25780.6
247.26	24917.8
246.26	25997.5
245.26	25080.4
244.26	25665.8
243.26	24724.7
242.26	25219.8
241.26	24064.4
240.26	23305.5
239.26	23910.4
238.26	24469.6
237.26	24282.1
236.26	24182.8
235.26	23832.1
234.26	24019.8
233.26	24682
232.26	25164.3
231.26	26013.9
230.26	27905.9
229.26	30570.8
228.26	34213.8
227.26	34553.1
226.26	31687.7
225.26	27935.6
224.26	25048.8
223.26	23553.6
222.26	22161.1
221.26	23315.5
220.26	21955.3
219.26	22450.4
218.26	21641.9
217.26	22133.8
216.26	22707.9
215.26	21556.1
214.26	22203.6
213.26	21738.3
212.26	21059.8
211.26	21654.1
210.26	21688.6
209.26	21505.9
208.26	22104.1
207.26	23120.2
206.26	20787.2
205.26	20919.2
204.26	20711
203.26	21901.4
202.26	22579.5
201.26	22518.2
200.26	21930.5
199.26	21823.8
198.26	22582.6
197.26	22838.1
196.26	21800.5
195.26	22093.6
194.26	21950.7
193.26	22577.4
192.26	22282.1
191.26	21741.5
190.26	21915.7
189.26	21885.5
188.26	22818.5
187.26	23628.4
186.26	22486.6
185.26	22926
184.26	22615.7
183.26	22744.5
182.26	22908.9
181.26	22183.5
180.26	21853.8
179.26	22406.4
178.26	21805.2
177.26	21819.9
176.26	22264.2
175.26	21201.9
174.26	21046.7
173.26	19719.6
172.26	20317.2
171.26	20754.8
170.26	19595.7
169.26	20323.1
168.26	20590.7
167.26	22309.1
166.26	24718.5
165.26	29684.8
164.26	35735.4
163.26	37443.6
162.26	32941.4
161.26	24698.5
160.26	18337.3
159.26	17729.5
158.26	18123
157.26	17286.5
156.26	16654.1
155.26	17818
154.26	17504.7
153.26	18334.7
152.26	18265.7
151.26	18008.7
150.26	17004
149.26	16893.4
148.26	18031.5
147.26	17357
146.26	18282.9
145.26	18373.5
144.26	18263.4
143.26	18223.1
142.26	17800.2
141.26	17433.2
140.26	17338.7
139.26	17195.3
138.26	17685.7
137.26	17946.8
136.26	18016.7
135.26	17345
134.26	17249.6
133.26	16841.4
132.26	16884.7
131.26	16061.7
130.26	15700.4
129.26	16306.6
128.26	17032
127.26	16818.9
126.26	18041.7
125.26	20441.4
124.26	22502.4
123.26	24724.1
122.26	23729.9
121.26	20486.9
120.26	18035.8
119.26	16519
118.26	16228.1
117.26	15977.2
116.26	15638.1
115.26	14725.1
114.26	14679.4
113.26	15294.3
112.26	14751.5
111.26	14668.2
110.26	14157.5
109.26	14380.7
108.26	14682
107.26	14327.1
106.26	15652.7
105.26	15802.1
104.26	16628
103.26	17019.1
102.26	16867.3
101.26	15707.3
100.26	15530.4
99.26	15612.3
98.26	16104.5
97.26	16445.2
96.26	15537.3
95.26	14739.9
94.26	14913.5
93.26	14774.6
92.26	14250.7
91.26	13315.3
90.26	12513.8
89.26	13052.1
88.26	12142.4
87.26	11943.6
86.26	11312.9
85.26	10199.6
84.26	10048.1
83.26	10337.5
82.26	10826.5
81.26	13646.2
80.26	16235.3
79.26	20530.3
78.26	25089.1
77.26	28657.9
76.26	29735.9
75.26	26022.3
74.26	19655
73.26	12599.3
72.26	8439.48
71.26	7009.6
70.26	6108.64
69.26	5743.15
68.26	5511.3
67.26	5258.55
66.26	5226.19
65.26	5843.24
64.26	6785.16
63.26	6060.47
62.26	5046.92
61.26	3977.19
60.26	4782.56
59.26	4450.93
58.26	4739.35
57.26	4565.78
56.26	4722.29
55.26	5131.45
54.26	4977.24
53.26	5375
52.26	4897.06
51.26	4833.43
50.26	4642.71
49.26	4837.28
48.26	4670.12
47.26	4683.27
46.26	4603.94
45.26	4480.69
44.26	5096.69
43.26	4858.44
42.26	5171.17
41.26	4776.91
40.26	4259.4
39.26	4348.39
38.26	4702.93
37.26	4617.05
36.26	4613.15
35.26	4808.17
34.26	4809.07
33.26	5494.15
32.26	5132.65
31.26	5628.05
30.26	5401.16
29.26	5383
28.26	5161.71
27.26	5656.96
26.26	5820.53
25.26	5814.78
24.26	5273.06
23.26	4465.44
22.26	4900.26
21.26	4461.03
20.26	4812.32
19.26	4590.29
18.26	4252.75
17.26	3825.08
16.26	3897.96
15.26	3954.83
14.26	3657.66
13.26	3606.99
12.26	3257.55
11.26	2886.85
10.26	2602.34
9.26	2685.47
8.26	3136.4
7.26	4668.57
6.26	6344.94
5.26	9355.69
4.26	12090.4
3.26	11107.2
2.26	6993.4
1.26	3009.75
0.26	981.993
-0.74	343.637
-1.74	144.108
-2.74	49.8699
-3.74	53.4214
-4.74	58.3733
-5.74	0
-6.74	33.5634
-7.74	26.4606

## Sheet: Fig. 1F
XPS survey
	L-NPs
Binding evergy, eV	Counts, 1/s
1352.26	154545
1351.26	152567
1350.26	149275
1349.26	149717
1348.26	148888
1347.26	148645
1346.26	147190
1345.26	148315
1344.26	149728
1343.26	150062
1342.26	147284
1341.26	147431
1340.26	145317
1339.26	149685
1338.26	147138
1337.26	146717
1336.26	149565
1335.26	145671
1334.26	145294
1333.26	142631
1332.26	145650
1331.26	145696
1330.26	142574
1329.26	139961
1328.26	139846
1327.26	136816
1326.26	140409
1325.26	138724
1324.26	137839
1323.26	140409
1322.26	136824
1321.26	139845
1320.26	139341
1319.26	136527
1318.26	137011
1317.26	139267
1316.26	138291
1315.26	137685
1314.26	136759
1313.26	137009
1312.26	137878
1311.26	135353
1310.26	137430
1309.26	137696
1308.26	139099
1307.26	138209
1306.26	138174
1305.26	139087
1304.26	137233
1303.26	135121
1302.26	135392
1301.26	137245
1300.26	136831
1299.26	136581
1298.26	135063
1297.26	133864
1296.26	135695
1295.26	135206
1294.26	135000
1293.26	138254
1292.26	136528
1291.26	136055
1290.26	134878
1289.26	134363
1288.26	137752
1287.26	136104
1286.26	137035
1285.26	138841
1284.26	135947
1283.26	136089
1282.26	138000
1281.26	136319
1280.26	136600
1279.26	138747
1278.26	136263
1277.26	136708
1276.26	138345
1275.26	136861
1274.26	133679
1273.26	136147
1272.26	137605
1271.26	136899
1270.26	139997
1269.26	135910
1268.26	138498
1267.26	138241
1266.26	138414
1265.26	139225
1264.26	139370
1263.26	140052
1262.26	137207
1261.26	135481
1260.26	137452
1259.26	138406
1258.26	138119
1257.26	138907
1256.26	139316
1255.26	138255
1254.26	140232
1253.26	140965
1252.26	139851
1251.26	138918
1250.26	142810
1249.26	141016
1248.26	142333
1247.26	140702
1246.26	141507
1245.26	142088
1244.26	137986
1243.26	139114
1242.26	140689
1241.26	139903
1240.26	141918
1239.26	142485
1238.26	141754
1237.26	140914
1236.26	139100
1235.26	143154
1234.26	142472
1233.26	144356
1232.26	140812
1231.26	142967
1230.26	146840
1229.26	146397
1228.26	148682
1227.26	148130
1226.26	149339
1225.26	145463
1224.26	144607
1223.26	143242
1222.26	144324
1221.26	143256
1220.26	144209
1219.26	141488
1218.26	139301
1217.26	140206
1216.26	139209
1215.26	139622
1214.26	137224
1213.26	137231
1212.26	135926
1211.26	133822
1210.26	133671
1209.26	136539
1208.26	134645
1207.26	133055
1206.26	135922
1205.26	134765
1204.26	135148
1203.26	135050
1202.26	131689
1201.26	134655
1200.26	136118
1199.26	134731
1198.26	134574
1197.26	135016
1196.26	137249
1195.26	135078
1194.26	135109
1193.26	136234
1192.26	136616
1191.26	139222
1190.26	137091
1189.26	134197
1188.26	137342
1187.26	136081
1186.26	134213
1185.26	136371
1184.26	136301
1183.26	134624
1182.26	136733
1181.26	137238
1180.26	135897
1179.26	136090
1178.26	136816
1177.26	135466
1176.26	139562
1175.26	137294
1174.26	135690
1173.26	137741
1172.26	136093
1171.26	136155
1170.26	133751
1169.26	134298
1168.26	135207
1167.26	136278
1166.26	136455
1165.26	137222
1164.26	135098
1163.26	139235
1162.26	136708
1161.26	138846
1160.26	137837
1159.26	139773
1158.26	141085
1157.26	139563
1156.26	138367
1155.26	137145
1154.26	138501
1153.26	138705
1152.26	138828
1151.26	138443
1150.26	138873
1149.26	139291
1148.26	140643
1147.26	140107
1146.26	140409
1145.26	139175
1144.26	138618
1143.26	138332
1142.26	140160
1141.26	141798
1140.26	141382
1139.26	141285
1138.26	143691
1137.26	142080
1136.26	139344
1135.26	141829
1134.26	143060
1133.26	142719
1132.26	142587
1131.26	142321
1130.26	141304
1129.26	142281
1128.26	138783
1127.26	141221
1126.26	140659
1125.26	141726
1124.26	140619
1123.26	140125
1122.26	143333
1121.26	144135
1120.26	145795
1119.26	143794
1118.26	141912
1117.26	142975
1116.26	140438
1115.26	142045
1114.26	143369
1113.26	143929
1112.26	142717
1111.26	142340
1110.26	143776
1109.26	142211
1108.26	142215
1107.26	140508
1106.26	141637
1105.26	142769
1104.26	142985
1103.26	143161
1102.26	143880
1101.26	143951
1100.26	143710
1099.26	145371
1098.26	145035
1097.26	143948
1096.26	144288
1095.26	143768
1094.26	143895
1093.26	145631
1092.26	142070
1091.26	140427
1090.26	141029
1089.26	140479
1088.26	140059
1087.26	141441
1086.26	139245
1085.26	139938
1084.26	142017
1083.26	140334
1082.26	138871
1081.26	139287
1080.26	139553
1079.26	141933
1078.26	137535
1077.26	138302
1076.26	141424
1075.26	140801
1074.26	144788
1073.26	148675
1072.26	152230
1071.26	150517
1070.26	146766
1069.26	142144
1068.26	139414
1067.26	139843
1066.26	140224
1065.26	140981
1064.26	140160
1063.26	141094
1062.26	141157
1061.26	140101
1060.26	140685
1059.26	140540
1058.26	140878
1057.26	142743
1056.26	140836
1055.26	141656
1054.26	144674
1053.26	142160
1052.26	143201
1051.26	144686
1050.26	142681
1049.26	142790
1048.26	141006
1047.26	142608
1046.26	143666
1045.26	144610
1044.26	142981
1043.26	144384
1042.26	143803
1041.26	144820
1040.26	143632
1039.26	144793
1038.26	145981
1037.26	145795
1036.26	145475
1035.26	145393
1034.26	145320
1033.26	147642
1032.26	144398
1031.26	145360
1030.26	142698
1029.26	144552
1028.26	144716
1027.26	144391
1026.26	145364
1025.26	146081
1024.26	147854
1023.26	149063
1022.26	146203
1021.26	146100
1020.26	148100
1019.26	147940
1018.26	148236
1017.26	147206
1016.26	146893
1015.26	149197
1014.26	146514
1013.26	147485
1012.26	146395
1011.26	148563
1010.26	147066
1009.26	147023
1008.26	148237
1007.26	147605
1006.26	152304
1005.26	150275
1004.26	150673
1003.26	149797
1002.26	150521
1001.26	151850
1000.26	155086
999.26	152061
998.26	150534
997.26	151537
996.26	151927
995.26	150872
994.26	150151
993.26	150425
992.26	149993
991.26	148967
990.26	149563
989.26	150068
988.26	148225
987.26	147189
986.26	148834
985.26	148990
984.26	147634
983.26	146912
982.26	149386
981.26	147315
980.26	148796
979.26	152107
978.26	152574
977.26	154221
976.26	152739
975.26	153362
974.26	152901
973.26	152793
972.26	150117
971.26	149226
970.26	146200
969.26	143181
968.26	139267
967.26	138195
966.26	138914
965.26	138482
964.26	136503
963.26	134440
962.26	133230
961.26	133325
960.26	132057
959.26	131863
958.26	131231
957.26	137406
956.26	141051
955.26	147587
954.26	159486
953.26	170387
952.26	169999
951.26	154029
950.26	136219
949.26	126895
948.26	122312
947.26	120116
946.26	115701
945.26	115930
944.26	116406
943.26	112599
942.26	106754
941.26	107355
940.26	102936
939.26	104873
938.26	106686
937.26	108171
936.26	117261
935.26	134824
934.26	170544
933.26	199225
932.26	183871
931.26	140308
930.26	108316
929.26	100223
928.26	98091.5
927.26	96741.7
926.26	94491.1
925.26	94090
924.26	93088.1
923.26	92466.3
922.26	92807.8
921.26	94871.7
920.26	94638.3
919.26	95282.7
918.26	95415.5
917.26	94878.1
916.26	95098.1
915.26	96847.6
914.26	96500.7
913.26	95954.8
912.26	94112.3
911.26	95136.1
910.26	95147.3
909.26	95434.1
908.26	94488.4
907.26	94693.7
906.26	92915.8
905.26	93500.8
904.26	94411
903.26	94814
902.26	96209.8
901.26	96245.9
900.26	96048.6
899.26	96258.7
898.26	95826
897.26	92590.2
896.26	94608.5
895.26	96217.8
894.26	97168.2
893.26	96746.6
892.26	97583.1
891.26	97344.6
890.26	98273
889.26	97025
888.26	97245.8
887.26	96134.7
886.26	94717.4
885.26	97450.6
884.26	97096.9
883.26	97077.3
882.26	96336.7
881.26	97926
880.26	98288.9
879.26	97038.2
878.26	97675.2
877.26	97889.1
876.26	98543.2
875.26	97091.8
874.26	99595
873.26	98984.2
872.26	99925.8
871.26	101048
870.26	97754.9
869.26	98026.5
868.26	99012.3
867.26	98321.4
866.26	99505.4
865.26	100506
864.26	99035.5
863.26	98321.4
862.26	98290
861.26	100898
860.26	100605
859.26	99756
858.26	99590.8
857.26	98973.2
856.26	98133.4
855.26	98490.7
854.26	101306
853.26	101693
852.26	98401.3
851.26	99089.6
850.26	100299
849.26	101613
848.26	101804
847.26	99846.1
846.26	99647.5
845.26	100298
844.26	99499.9
843.26	99256.5
842.26	101648
841.26	101840
840.26	102411
839.26	102080
838.26	104208
837.26	105256
836.26	104077
835.26	102278
834.26	101380
833.26	102322
832.26	102088
831.26	103302
830.26	104681
829.26	103451
828.26	102718
827.26	103996
826.26	103034
825.26	105304
824.26	102371
823.26	103715
822.26	103909
821.26	104642
820.26	105452
819.26	104969
818.26	104251
817.26	103071
816.26	104769
815.26	104957
814.26	105344
813.26	104891
812.26	105948
811.26	103907
810.26	105548
809.26	105775
808.26	105400
807.26	105806
806.26	107344
805.26	106725
804.26	102966
803.26	105504
802.26	106807
801.26	107306
800.26	106824
799.26	105542
798.26	106164
797.26	105806
796.26	106831
795.26	106940
794.26	106690
793.26	105570
792.26	105553
791.26	106688
790.26	106072
789.26	107405
788.26	108261
787.26	107977
786.26	105789
785.26	107476
784.26	107224
783.26	107204
782.26	106519
781.26	110621
780.26	108326
779.26	108409
778.26	108792
777.26	109989
776.26	108730
775.26	109162
774.26	111126
773.26	109394
772.26	108246
771.26	110103
770.26	107802
769.26	109332
768.26	107721
767.26	107724
766.26	108631
765.26	106996
764.26	107248
763.26	107938
762.26	109011
761.26	109281
760.26	110219
759.26	109440
758.26	108536
757.26	110672
756.26	109483
755.26	109169
754.26	107443
753.26	107153
752.26	108423
751.26	107872
750.26	109629
749.26	108824
748.26	108596
747.26	110615
746.26	110065
745.26	110275
744.26	109335
743.26	108198
742.26	108479
741.26	107636
740.26	107985
739.26	107191
738.26	108632
737.26	108063
736.26	104340
735.26	106196
734.26	108905
733.26	107322
732.26	106556
731.26	108193
730.26	104687
729.26	103660
728.26	104260
727.26	104473
726.26	104900
725.26	105173
724.26	106124
723.26	105175
722.26	107715
721.26	109596
720.26	106319
719.26	108370
718.26	106118
717.26	105725
716.26	104065
715.26	105607
714.26	103617
713.26	106098
712.26	104617
711.26	99811.7
710.26	99147.7
709.26	97466.5
708.26	96143.6
707.26	95796.9
706.26	95489.7
705.26	96526.5
704.26	96573.7
703.26	95393.8
702.26	94790.7
701.26	93542.9
700.26	93320.9
699.26	94858
698.26	94827.9
697.26	94823.3
696.26	95619
695.26	93554.6
694.26	93868.2
693.26	92650.7
692.26	94922.8
691.26	95976.3
690.26	92844.9
689.26	93369.3
688.26	93372.4
687.26	94707.7
686.26	92175.7
685.26	91687.4
684.26	92291.2
683.26	94210
682.26	94668.9
681.26	94438.6
680.26	93176.5
679.26	92983.7
678.26	92308
677.26	91432.6
676.26	92282.7
675.26	92663.7
674.26	92841.5
673.26	93719.5
672.26	93501.2
671.26	94101.1
670.26	92988.6
669.26	93265.9
668.26	94855.1
667.26	93186.7
666.26	91985.5
665.26	90971
664.26	92861
663.26	92269.3
662.26	91562.1
661.26	90694.6
660.26	91549.2
659.26	90351.7
658.26	90935.1
657.26	90573.4
656.26	89428
655.26	90135.2
654.26	91525.7
653.26	93606.1
652.26	94536.7
651.26	95987.6
650.26	97159.5
649.26	97534.1
648.26	92953.3
647.26	88536.3
646.26	88227.2
645.26	86655.6
644.26	87598.6
643.26	87775.6
642.26	89962.1
641.26	89909
640.26	84722.5
639.26	80749.4
638.26	80400.6
637.26	78127.2
636.26	76394.5
635.26	75329.7
634.26	76445
633.26	76681.3
632.26	75792.4
631.26	74167.7
630.26	76425.2
629.26	75128.4
628.26	75752.6
627.26	74859.5
626.26	74710.4
625.26	72512.6
624.26	71100.6
623.26	72756.1
622.26	71562.9
621.26	71296.2
620.26	71690.7
619.26	72137.7
618.26	70016
617.26	70496.3
616.26	70651.4
615.26	69826.5
614.26	69965.3
613.26	70404
612.26	70135.1
611.26	69872.2
610.26	70964.4
609.26	70178
608.26	69949.4
607.26	70140.4
606.26	70297
605.26	71536.4
604.26	70818.6
603.26	70466.3
602.26	69491.6
601.26	70484.3
600.26	69949.9
599.26	71008.3
598.26	70345.2
597.26	71508.3
596.26	74194.9
595.26	74938.5
594.26	72932.1
593.26	72691.6
592.26	72067.2
591.26	72957.6
590.26	72590.7
589.26	71276.5
588.26	70008.5
587.26	68498.9
586.26	69437.5
585.26	68022
584.26	66731.8
583.26	65559.7
582.26	66468.5
581.26	64977.1
580.26	65316.1
579.26	64727.2
578.26	65746
577.26	67619.9
576.26	69703.6
575.26	71051.8
574.26	72513.1
573.26	75041.7
572.26	79904.7
571.26	88173.2
570.26	92386.7
569.26	86663.8
568.26	77861.2
567.26	66598.4
566.26	58513.8
565.26	54294.2
564.26	51085.4
563.26	48969.2
562.26	47025.3
561.26	46837.1
560.26	47725.3
559.26	45597.1
558.26	44513.9
557.26	44819.5
556.26	45201.2
555.26	44721.3
554.26	45431.8
553.26	46227.4
552.26	47587.5
551.26	48619.1
550.26	47403.1
549.26	45578
548.26	42825.5
547.26	40872.8
546.26	39115.3
545.26	35833.9
544.26	36057
543.26	33466.5
542.26	32869.3
541.26	32372.7
540.26	31634.8
539.26	31321.7
538.26	32076.3
537.26	33297.7
536.26	37476.6
535.26	42769.8
534.26	53844.6
533.26	66963.5
532.26	70941.8
531.26	56712
530.26	40065.1
529.26	31176.1
528.26	28281.2
527.26	28277.5
526.26	28093.6
525.26	27716.4
524.26	29057.4
523.26	29207.2
522.26	28364.9
521.26	29126.5
520.26	28747.5
519.26	28407.8
518.26	28203.8
517.26	27853.2
516.26	28632.9
515.26	27601.4
514.26	26255.8
513.26	27838.3
512.26	27664.5
511.26	27059
510.26	28296.1
509.26	28071.8
508.26	27877.1
507.26	27635.2
506.26	27062.1
505.26	27169.6
504.26	28213.6
503.26	28110.1
502.26	28412.7
501.26	29566.9
500.26	28823.4
499.26	30863.8
498.26	33395.6
497.26	35170.7
496.26	33140.9
495.26	29144.1
494.26	27158.9
493.26	26247.8
492.26	25983.8
491.26	25685.8
490.26	25963.2
489.26	26480
488.26	25431.9
487.26	25630.1
486.26	27035.7
485.26	26104.3
484.26	25876.9
483.26	25263.9
482.26	25057.9
481.26	26188.8
480.26	25157.4
479.26	25164.3
478.26	26202.1
477.26	26038.8
476.26	25379.5
475.26	26546.8
474.26	25667.1
473.26	26251.8
472.26	26153
471.26	26024.8
470.26	25618.4
469.26	26193
468.26	26839.2
467.26	26485.9
466.26	26120.2
465.26	26533.7
464.26	26390.4
463.26	27013.7
462.26	25889.3
461.26	26902.6
460.26	26236.2
459.26	26316.8
458.26	25743.3
457.26	27465.2
456.26	26148.1
455.26	26383
454.26	27654
453.26	26420.2
452.26	26107.7
451.26	26257.1
450.26	26679.1
449.26	27288.3
448.26	26702.2
447.26	26089.8
446.26	27095.9
445.26	27413.6
444.26	26961.9
443.26	26403.3
442.26	27719.5
441.26	26404.3
440.26	25779
439.26	27016.9
438.26	26996.1
437.26	26429.6
436.26	26500.1
435.26	27493.5
434.26	26711.2
433.26	26802.9
432.26	26908.4
431.26	27198.6
430.26	26728.5
429.26	26566.7
428.26	26256.9
427.26	28564.6
426.26	27907.9
425.26	26818.6
424.26	28205.5
423.26	26715.1
422.26	27179.1
421.26	27529.3
420.26	27476.4
419.26	27989.3
418.26	28103
417.26	27756.2
416.26	26930.7
415.26	26679
414.26	26685.9
413.26	27872.3
412.26	26440.1
411.26	26740.3
410.26	25885.5
409.26	26611.9
408.26	26740.5
407.26	26376.2
406.26	27245.9
405.26	27420.6
404.26	26327.3
403.26	28076.9
402.26	29614.2
401.26	31641.9
400.26	32464.2
399.26	30192.2
398.26	28665.9
397.26	26467.7
396.26	26818
395.26	27032.1
394.26	26083.8
393.26	25763.5
392.26	25960.7
391.26	26496
390.26	26581.2
389.26	26182.3
388.26	25899
387.26	26425.6
386.26	26358.9
385.26	27074.6
384.26	27789.7
383.26	27494.3
382.26	27720.5
381.26	27248.9
380.26	25660.5
379.26	26458.1
378.26	27146
377.26	26436.1
376.26	26191.2
375.26	26879.5
374.26	26400.1
373.26	27593
372.26	27513.2
371.26	27194.8
370.26	27690
369.26	28471.9
368.26	27416.7
367.26	27592.8
366.26	27455.7
365.26	27169.2
364.26	28109.5
363.26	28597.8
362.26	27118.9
361.26	27391.3
360.26	27394.9
359.26	27018.5
358.26	28403.4
357.26	28590.7
356.26	28317.2
355.26	28624
354.26	27648
353.26	27934.4
352.26	27885.4
351.26	28027.7
350.26	28642.2
349.26	29073
348.26	29984.3
347.26	29398.8
346.26	29175.8
345.26	28948.7
344.26	28013.3
343.26	28279.5
342.26	29242
341.26	29165.6
340.26	28718.5
339.26	29190.8
338.26	29721.8
337.26	28922
336.26	28097.7
335.26	29454.1
334.26	29171.8
333.26	29169.1
332.26	29469.3
331.26	30163.6
330.26	29114.9
329.26	29670.9
328.26	28755.4
327.26	29749.4
326.26	31075.3
325.26	30613.4
324.26	30727.2
323.26	30737.5
322.26	30340.1
321.26	30214
320.26	31254.1
319.26	31151.1
318.26	31036.2
317.26	30770.8
316.26	30553.6
315.26	30902.8
314.26	31827.1
313.26	31558.6
312.26	32010
311.26	32736.6
310.26	31537.1
309.26	31686.5
308.26	31835.3
307.26	31404.4
306.26	31347.5
305.26	31098.3
304.26	31451.2
303.26	32400.5
302.26	31459.3
301.26	30573.4
300.26	30803.5
299.26	30620.4
298.26	29349.6
297.26	27503.6
296.26	27138.9
295.26	28131.5
294.26	26744.1
293.26	27012.8
292.26	26461.5
291.26	27972.8
290.26	33161.9
289.26	36108.5
288.26	40531
287.26	55923.3
286.26	70028.4
285.26	70431.4
284.26	53506.9
283.26	34615.7
282.26	26358.1
281.26	24672.5
280.26	25082.2
279.26	24720.9
278.26	25177.7
277.26	23966
276.26	24168.2
275.26	24448
274.26	24791.3
273.26	24274.7
272.26	23657.1
271.26	23848
270.26	24405.9
269.26	23524.2
268.26	24745.8
267.26	24630.3
266.26	23825.4
265.26	24425.1
264.26	25071.6
263.26	24565.7
262.26	24185.5
261.26	25073.8
260.26	25318
259.26	24488.7
258.26	25624.3
257.26	25470.5
256.26	24453.2
255.26	25110.5
254.26	24707.2
253.26	25548
252.26	24719.2
251.26	25543.6
250.26	26024.5
249.26	25691.7
248.26	25780.6
247.26	24917.8
246.26	25997.5
245.26	25080.4
244.26	25665.8
243.26	24724.7
242.26	25219.8
241.26	24064.4
240.26	23305.5
239.26	23910.4
238.26	24469.6
237.26	24282.1
236.26	24182.8
235.26	23832.1
234.26	24019.8
233.26	24682
232.26	25164.3
231.26	26013.9
230.26	27905.9
229.26	30570.8
228.26	34213.8
227.26	34553.1
226.26	31687.7
225.26	27935.6
224.26	25048.8
223.26	23553.6
222.26	22161.1
221.26	23315.5
220.26	21955.3
219.26	22450.4
218.26	21641.9
217.26	22133.8
216.26	22707.9
215.26	21556.1
214.26	22203.6
213.26	21738.3
212.26	21059.8
211.26	21654.1
210.26	21688.6
209.26	21505.9
208.26	22104.1
207.26	23120.2
206.26	20787.2
205.26	20919.2
204.26	20711
203.26	21901.4
202.26	22579.5
201.26	22518.2
200.26	21930.5
199.26	21823.8
198.26	22582.6
197.26	22838.1
196.26	21800.5
195.26	22093.6
194.26	21950.7
193.26	22577.4
192.26	22282.1
191.26	21741.5
190.26	21915.7
189.26	21885.5
188.26	22818.5
187.26	23628.4
186.26	22486.6
185.26	22926
184.26	22615.7
183.26	22744.5
182.26	22908.9
181.26	22183.5
180.26	21853.8
179.26	22406.4
178.26	21805.2
177.26	21819.9
176.26	22264.2
175.26	21201.9
174.26	21046.7
173.26	19719.6
172.26	20317.2
171.26	20754.8
170.26	19595.7
169.26	20323.1
168.26	20590.7
167.26	22309.1
166.26	24718.5
165.26	29684.8
164.26	35735.4
163.26	37443.6
162.26	32941.4
161.26	24698.5
160.26	18337.3
159.26	17729.5
158.26	18123
157.26	17286.5
156.26	16654.1
155.26	17818
154.26	17504.7
153.26	18334.7
152.26	18265.7
151.26	18008.7
150.26	17004
149.26	16893.4
148.26	18031.5
147.26	17357
146.26	18282.9
145.26	18373.5
144.26	18263.4
143.26	18223.1
142.26	17800.2
141.26	17433.2
140.26	17338.7
139.26	17195.3
138.26	17685.7
137.26	17946.8
136.26	18016.7
135.26	17345
134.26	17249.6
133.26	16841.4
132.26	16884.7
131.26	16061.7
130.26	15700.4
129.26	16306.6
128.26	17032
127.26	16818.9
126.26	18041.7
125.26	20441.4
124.26	22502.4
123.26	24724.1
122.26	23729.9
121.26	20486.9
120.26	18035.8
119.26	16519
118.26	16228.1
117.26	15977.2
116.26	15638.1
115.26	14725.1
114.26	14679.4
113.26	15294.3
112.26	14751.5
111.26	14668.2
110.26	14157.5
109.26	14380.7
108.26	14682
107.26	14327.1
106.26	15652.7
105.26	15802.1
104.26	16628
103.26	17019.1
102.26	16867.3
101.26	15707.3
100.26	15530.4
99.26	15612.3
98.26	16104.5
97.26	16445.2
96.26	15537.3
95.26	14739.9
94.26	14913.5
93.26	14774.6
92.26	14250.7
91.26	13315.3
90.26	12513.8
89.26	13052.1
88.26	12142.4
87.26	11943.6
86.26	11312.9
85.26	10199.6
84.26	10048.1
83.26	10337.5
82.26	10826.5
81.26	13646.2
80.26	16235.3
79.26	20530.3
78.26	25089.1
77.26	28657.9
76.26	29735.9
75.26	26022.3
74.26	19655
73.26	12599.3
72.26	8439.48
71.26	7009.6
70.26	6108.64
69.26	5743.15
68.26	5511.3
67.26	5258.55
66.26	5226.19
65.26	5843.24
64.26	6785.16
63.26	6060.47
62.26	5046.92
61.26	3977.19
60.26	4782.56
59.26	4450.93
58.26	4739.35
57.26	4565.78
56.26	4722.29
55.26	5131.45
54.26	4977.24
53.26	5375
52.26	4897.06
51.26	4833.43
50.26	4642.71
49.26	4837.28
48.26	4670.12
47.26	4683.27
46.26	4603.94
45.26	4480.69
44.26	5096.69
43.26	4858.44
42.26	5171.17
41.26	4776.91
40.26	4259.4
39.26	4348.39
38.26	4702.93
37.26	4617.05
36.26	4613.15
35.26	4808.17
34.26	4809.07
33.26	5494.15
32.26	5132.65
31.26	5628.05
30.26	5401.16
29.26	5383
28.26	5161.71
27.26	5656.96
26.26	5820.53
25.26	5814.78
24.26	5273.06
23.26	4465.44
22.26	4900.26
21.26	4461.03
20.26	4812.32
19.26	4590.29
18.26	4252.75
17.26	3825.08
16.26	3897.96
15.26	3954.83
14.26	3657.66
13.26	3606.99
12.26	3257.55
11.26	2886.85
10.26	2602.34
9.26	2685.47
8.26	3136.4
7.26	4668.57
6.26	6344.94
5.26	9355.69
4.26	12090.4
3.26	11107.2
2.26	6993.4
1.26	3009.75
0.26	981.993
-0.74	343.637
-1.74	144.108
-2.74	49.8699
-3.74	53.4214
-4.74	58.3733
-5.74	0
-6.74	33.5634
-7.74	26.4606

## Sheet: Fig. 1G
					Zeta Potential
					Duplicate 1	Duplicate 2	Duplicate 3	Mean	SD
				D-NPs	-33.8	-34.9	-32.9	-33.8667	1.00167
				L-NPs	-33.5	-33.5	-33	-33.3333	0.288675

## Sheet: Fig. 1 H
			Circular Dichroism (mdeg)
		Wavelength (nm)	D-QDs	L-QDs	Baseline corrected D-NPs	Baseline corrected L-NPs
		400	0.26327	-0.13281	0.39608	-0.39608
		399	0.25772	-0.12661	0.38433	-0.38433
		398	0.18449	-0.1384	0.32289	-0.32289
		397	0.11935	-0.18307	0.30242	-0.30242
		396	0.15454	-0.23933	0.39387	-0.39387
		395	0.16728	-0.25558	0.42286	-0.42286
		394	0.16166	-0.22757	0.38923	-0.38923
		393	0.06239	-0.28518	0.34757	-0.34757
		392	0.06009	-0.24651	0.3066	-0.3066
		391	0.06574	-0.23936	0.3051	-0.3051
		390	0.06417	-0.21663	0.2808	-0.2808
		389	0.12997	-0.21425	0.34422	-0.34422
		388	0.06452	-0.19875	0.26327	-0.26327
		387	-0.00666	-0.25991	0.25325	-0.25325
		386	-0.04168	-0.2364	0.19472	-0.19472
		385	0.00778	-0.19727	0.20505	-0.20505
		384	-0.03497	-0.1934	0.15843	-0.15843
		383	-0.03606	-0.24369	0.20763	-0.20763
		382	-0.07832	-0.23933	0.16101	-0.16101
		381	-0.15837	-0.32445	0.16608	-0.16608
		380	-0.26322	-0.37658	0.11336	-0.11336
		379	-0.22088	-0.34525	0.12437	-0.12437
		378	-0.25755	-0.37681	0.11926	-0.11926
		377	-0.34265	-0.49813	0.15548	-0.15548
		376	-0.31736	-0.46362	0.14626	-0.14626
		375	-0.41514	-0.53135	0.11621	-0.11621
		374	-0.40434	-0.55817	0.15383	-0.15383
		373	-0.43109	-0.57875	0.14766	-0.14766
		372	-0.40871	-0.5842	0.17549	-0.17549
		371	-0.40664	-0.60054	0.1939	-0.1939
		370	-0.45264	-0.64594	0.1933	-0.1933
		369	-0.41121	-0.61923	0.20802	-0.20802
		368	-0.48815	-0.62195	0.1338	-0.1338
		367	-0.56657	-0.69983	0.13326	-0.13326
		366	-0.55444	-0.71664	0.1622	-0.1622
		365	-0.5924	-0.75393	0.16153	-0.16153
		364	-0.56134	-0.67222	0.11088	-0.11088
		363	-0.58124	-0.67878	0.09754	-0.09754
		362	-0.52768	-0.57539	0.04771	-0.04771
		361	-0.53278	-0.56634	0.03356	-0.03356
		360	-0.50272	-0.56737	0.06465	-0.06465
		359	-0.52849	-0.5872	0.05871	-0.05871
		358	-0.54093	-0.58759	0.04666	-0.04666
		357	-0.46192	-0.5737	0.11178	-0.11178
		356	-0.4751	-0.61577	0.14067	-0.14067
		355	-0.51253	-0.63747	0.12494	-0.12494
		354	-0.59157	-0.68929	0.09772	-0.09772
		353	-0.64969	-0.81618	0.16649	-0.16649
		352	-0.73847	-0.86367	0.1252	-0.1252
		351	-0.72006	-0.88509	0.16503	-0.16503
		350	-0.77375	-0.90755	0.1338	-0.1338
		349	-0.82711	-0.89223	0.06512	-0.06512
		348	-0.92407	-0.91614	-0.00793	0.00793
		347	-0.90057	-0.92001	0.01944	-0.01944
		346	-0.93549	-0.92435	-0.01114	0.01114
		345	-0.93049	-0.88435	-0.04614	0.04614
		344	-0.91088	-0.88038	-0.0305	0.0305
		343	-0.98474	-0.96585	-0.01889	0.01889
		342	-0.98392	-0.93333	-0.05059	0.05059
		341	-1.00125	-0.99542	-0.00583	0.00583
		340	-1.00337	-1.06345	0.06008	-0.06008
		339	-1.05018	-1.08906	0.03888	-0.03888
		338	-1.10934	-1.18267	0.07333	-0.07333
		337	-1.19522	-1.26084	0.06562	-0.06562
		336	-1.23312	-1.30682	0.0737	-0.0737
		335	-1.27054	-1.312	0.04146	-0.04146
		334	-1.28188	-1.30955	0.02767	-0.02767
		333	-1.27687	-1.36116	0.08429	-0.08429
		332	-1.36219	-1.41188	0.04969	-0.04969
		331	-1.42432	-1.42119	-0.00313	0.00313
		330	-1.48069	-1.40725	-0.07344	0.07344
		329	-1.48168	-1.38308	-0.0986	0.0986
		328	-1.55971	-1.41815	-0.14156	0.14156
		327	-1.58294	-1.46685	-0.11609	0.11609
		326	-1.63907	-1.51145	-0.12762	0.12762
		325	-1.69289	-1.56602	-0.12687	0.12687
		324	-1.7566	-1.59508	-0.16152	0.16152
		323	-1.76632	-1.61417	-0.15215	0.15215
		322	-1.76861	-1.61987	-0.14874	0.14874
		321	-1.83076	-1.66185	-0.16891	0.16891
		320	-1.88671	-1.66993	-0.21678	0.21678
		319	-1.84746	-1.68287	-0.16459	0.16459
		318	-1.84917	-1.68625	-0.16292	0.16292
		317	-1.95888	-1.71299	-0.24589	0.24589
		316	-1.89636	-1.67738	-0.21898	0.21898
		315	-1.90917	-1.7363	-0.17287	0.17287
		314	-1.93235	-1.82866	-0.10369	0.10369
		313	-1.9428	-1.84961	-0.09319	0.09319
		312	-1.9739	-1.88099	-0.09291	0.09291
		311	-2.06364	-1.97387	-0.08977	0.08977
		310	-2.06314	-1.98684	-0.0763	0.0763
		309	-1.97528	-2.00515	0.02987	-0.02987
		308	-2.06737	-2.10845	0.04108	-0.04108
		307	-2.15627	-2.05012	-0.10615	0.10615
		306	-2.19508	-2.01601	-0.17907	0.17907
		305	-2.23244	-2.0665	-0.16594	0.16594
		304	-2.21252	-2.11807	-0.09445	0.09445
		303	-2.28142	-2.1726	-0.10882	0.10882
		302	-2.33941	-2.19571	-0.1437	0.1437
		301	-2.3343	-2.19053	-0.14377	0.14377
		300	-2.31765	-2.15501	-0.16264	0.16264
		299	-2.30585	-2.26816	-0.03769	0.03769
		298	-2.2967	-2.32516	0.02846	-0.02846
		297	-2.31832	-2.31621	-0.00211	0.00211
		296	-2.27747	-2.35712	0.07965	-0.07965
		295	-2.18947	-2.29307	0.1036	-0.1036
		294	-2.14	-2.32738	0.18738	-0.18738
		293	-2.16708	-2.39329	0.22621	-0.22621
		292	-2.19119	-2.40435	0.21316	-0.21316
		291	-2.21931	-2.44202	0.22271	-0.22271
		290	-2.19172	-2.46038	0.26866	-0.26866
		289	-2.23013	-2.51512	0.28499	-0.28499
		288	-2.16481	-2.51544	0.35063	-0.35063
		287	-2.22419	-2.61796	0.39377	-0.39377
		286	-2.23905	-2.62771	0.38866	-0.38866
		285	-2.29377	-2.58316	0.28939	-0.28939
		284	-2.32902	-2.61206	0.28304	-0.28304
		283	-2.36106	-2.64266	0.2816	-0.2816
		282	-2.29296	-2.60676	0.3138	-0.3138
		281	-2.28089	-2.62254	0.34165	-0.34165
		280	-2.29066	-2.60444	0.31378	-0.31378
		279	-2.30335	-2.59084	0.28749	-0.28749
		278	-2.28899	-2.48521	0.19622	-0.19622
		277	-2.2247	-2.49288	0.26818	-0.26818
		276	-2.14606	-2.51834	0.37228	-0.37228
		275	-2.07267	-2.46212	0.38945	-0.38945
		274	-2.04141	-2.45313	0.41172	-0.41172
		273	-2.00957	-2.44853	0.43896	-0.43896
		272	-1.94027	-2.41217	0.4719	-0.4719
		271	-1.8633	-2.32349	0.46019	-0.46019
		270	-1.79991	-2.33091	0.531	-0.531
		269	-1.70109	-2.36173	0.66064	-0.66064
		268	-1.68631	-2.41673	0.73042	-0.73042
		267	-1.70422	-2.37063	0.66641	-0.66641
		266	-1.6856	-2.39245	0.70685	-0.70685
		265	-1.65405	-2.32726	0.67321	-0.67321
		264	-1.63968	-2.26546	0.62578	-0.62578
		263	-1.61166	-2.24139	0.62973	-0.62973
		262	-1.52847	-2.18461	0.65614	-0.65614
		261	-1.58502	-2.18916	0.60414	-0.60414
		260	-1.5314	-1.96895	0.43755	-0.43755
		259	-1.41842	-1.80461	0.38619	-0.38619
		258	-1.43658	-1.72629	0.28971	-0.28971
		257	-1.39678	-1.6682	0.27142	-0.27142
		256	-1.33393	-1.59229	0.25836	-0.25836
		255	-1.34267	-1.48907	0.1464	-0.1464
		254	-1.33455	-1.37591	0.04136	-0.04136
		253	-1.28582	-1.17313	-0.11269	0.11269
		252	-1.32735	-1.16211	-0.16524	0.16524
		251	-1.32588	-1.14582	-0.18006	0.18006
		250	-1.32718	-1.06997	-0.25721	0.25721
		249	-1.30816	-0.96696	-0.3412	0.3412
		248	-1.30304	-0.95417	-0.34887	0.34887
		247	-1.31359	-0.93903	-0.37456	0.37456
		246	-1.31136	-0.93549	-0.37587	0.37587
		245	-1.22317	-0.95349	-0.26968	0.26968
		244	-1.18654	-0.91675	-0.26979	0.26979
		243	-1.09606	-0.85891	-0.23715	0.23715
		242	-1.17461	-0.86892	-0.30569	0.30569
		241	-1.24621	-0.82832	-0.41789	0.41789
		240	-1.20634	-0.815	-0.39134	0.39134
		239	-1.17612	-0.70938	-0.46674	0.46674
		238	-1.1731	-0.65973	-0.51337	0.51337
		237	-1.11275	-0.63777	-0.47498	0.47498
		236	-1.19067	-0.61578	-0.57489	0.57489
		235	-1.22182	-0.7524	-0.46942	0.46942
		234	-1.10773	-0.79478	-0.31295	0.31295
		233	-1.0745	-0.9321	-0.1424	0.1424
		232	-0.93492	-0.99256	0.05764	-0.05764
		231	-0.8397	-1.10856	0.26886	-0.26886
		230	-0.75409	-1.23963	0.48554	-0.48554
		229	-0.6517	-1.29323	0.64153	-0.64153
		228	-0.51513	-1.48578	0.97065	-0.97065
		227	-0.22555	-1.52765	1.3021	-1.3021
		226	-0.0735	-1.57957	1.50607	-1.50607
		225	0.1823	-1.73133	1.91363	-1.91363
		224	0.40876	-1.92686	2.33562	-2.33562
		223	0.58875	-2.15263	2.74138	-2.74138
		222	0.83391	-2.26559	3.0995	-3.0995
		221	1.08327	-2.53018	3.61345	-3.61345
		220	1.32154	-2.68279	4.00433	-4.00433
		219	1.41851	-2.85443	4.27294	-4.27294
		218	1.47604	-3.01244	4.48848	-4.48848
		217	1.61877	-3.04789	4.66666	-4.66666
		216	1.81356	-2.98532	4.79888	-4.79888
		215	1.78841	-2.97263	4.76104	-4.76104
		214	1.79767	-2.85585	4.65352	-4.65352
		213	1.71743	-2.92678	4.64421	-4.64421
		212	1.78221	-2.56022	4.34243	-4.34243
		211	1.84048	-2.34188	4.18236	-4.18236
		210	1.80432	-2.04363	3.84795	-3.84795
		209	1.62275	-1.83512	3.45787	-3.45787
		208	1.32855	-1.62206	2.95061	-2.95061
		207	1.10924	-1.43538	2.54462	-2.54462
		206	0.95196	-1.13454	2.0865	-2.0865
		205	0.88375	-0.80625	1.69	-1.69
		204	0.71962	-0.41572	1.13534	-1.13534
		203	0.44259	0.0698	0.37279	-0.37279
		202	0.41079	0.28878	0.12201	-0.12201
		201	0.31991	0.69446	-0.37455	0.37455
		200	0.26848	0.89476	-0.62628	0.62628
		199	0.35313	0.83349	-0.48036	0.48036
		198	0.3475	1.01334	-0.66584	0.66584
		197	0.13461	0.9167	-0.78209	0.78209
		196	0.3614	0.52921	-0.16781	0.16781
		195	0.40943	0.349	0.06043	-0.06043
		194	0.62672	0.19232	0.4344	-0.4344
		193	0.31456	0.03915	0.27541	-0.27541
		192	0.53916	1.10901	-0.56985	0.56985
		191	1.25092	1.00365	0.24727	-0.24727
		190	1.81071	1.07733	0.73338	-0.73338

## Sheet: Fig. 2 B
			HCC
				Duplicate 1	Duplicate 2	Duplicate 3	Mean	SD	Number of proteins per sample
			Serum	240	250	240	243.333	5.7735	252
		3 min	D-NPs	181	176	176	177.667	2.88675	185
			L-NPs	158	157	155	156.667	1.52753	162
		30 min	D-NPs	165	162	157	161.333	4.04145	167
			L-NPs	141	147	134	140.667	6.50641	149
		Molecular weight, isoelectric points of the identified proteins and their adundance are presented in Supplementry Data file.

## Sheet: Fig. 3 B
		HC
			Duplicate 1	Duplicate 2	Duplicate 3	Mean	SD	Number of proteins per sample
	3 min	D-NPs	56	52	52	53.3333	2.3094	53.3333
		L-NPs	56	60	58	58	2	58
	30 min	D-NPs	56	56	52	54.6667	2.3094	54.6667
		L-NPs	62	61	64	62.3333	1.52753	62.3333
	Molecular weight, isoelectric points of the identified proteins and their adundance are presented in Supplementry Data file.

## Sheet: Fig. 4B
		SC
			Duplicate 1	Duplicate 2	Duplicate 3	Mean	SD	Number of proteins per sample
	3 min	D-NPs	65	59	58	60.6667	3.78594	61
		L-NPs	58	56	54	56	2	56
	30 min	D-NPs	53	59	60	57.3333	3.78594	57
		L-NPs	54	58	61	57.6667	3.51188	58
	Molecular weight, isoelectric points of the identified proteins and their adundance are presented in Supplementry Data file.

## Sheet: Fig. 5B
L-NPs with HSA
		Concentration of HSA, uM
	Time, s	400	200	100	50
	0	0.007847	0.011959	0.006012	0.005604
	0.2	0.009228	0.013038	0.006846	0.006627
	0.4	0.011143	0.014167	0.007903	0.007589
	0.6	0.013609	0.015671	0.009007	0.008444
	0.8	0.016264	0.017132	0.009992	0.008879
	1	0.019123	0.018581	0.011033	0.00967
	1.2	0.022342	0.020286	0.012072	0.010299
	1.4	0.025236	0.021777	0.012762	0.010671
	1.6	0.028253	0.023517	0.013349	0.010957
	1.8	0.031522	0.025329	0.013793	0.010967
	2	0.034659	0.027266	0.014439	0.011121
	2.2	0.03721	0.028508	0.014992	0.010697
	2.4	0.040178	0.030267	0.015388	0.011011
	2.6	0.042857	0.032082	0.015985	0.011231
	2.8	0.045613	0.033781	0.016356	0.011487
	3	0.048134	0.035574	0.016782	0.011536
	3.2	0.050959	0.037613	0.017114	0.011919
	3.4	0.052996	0.039318	0.017752	0.012146
	3.6	0.055418	0.041171	0.018267	0.012125
	3.8	0.056989	0.04222	0.018396	0.012298
	4	0.059552	0.043749	0.019069	0.012735
	4.2	0.062079	0.045691	0.019501	0.013179
	4.4	0.064892	0.047281	0.020045	0.01314
	4.6	0.067729	0.048927	0.020795	0.013464
	4.8	0.070266	0.050346	0.02155	0.013482
	5	0.072819	0.052068	0.022092	0.014162
	5.2	0.075093	0.05324	0.022696	0.014132
	5.4	0.077434	0.054951	0.023281	0.014235
	5.6	0.079975	0.057093	0.02419	0.014422
	5.8	0.082624	0.059047	0.025372	0.014737
	6	0.085207	0.061054	0.02681	0.015253
	6.2	0.087256	0.062374	0.027312	0.0153
	6.4	0.089567	0.064009	0.027888	0.015739
	6.6	0.091472	0.065343	0.028548	0.015422
	6.8	0.09362	0.066755	0.029128	0.015749
	7	0.095104	0.067728	0.029104	0.015559
	7.2	0.096664	0.068808	0.029088	0.015544
	7.4	0.098365	0.069965	0.028908	0.015456
	7.6	0.100202	0.070988	0.028251	0.015497
	7.8	0.102267	0.072125	0.027905	0.015478
	8	0.104439	0.073435	0.027992	0.015268
	8.2	0.106433	0.074574	0.027559	0.014902
	8.4	0.108904	0.075484	0.027742	0.014687
	8.6	0.111336	0.07646	0.028184	0.014872
	8.8	0.113497	0.077665	0.028589	0.014787
	9	0.115452	0.079018	0.028729	0.014833
	9.2	0.118006	0.080286	0.029465	0.014908
	9.4	0.120567	0.082621	0.030266	0.014754
	9.6	0.122851	0.084031	0.031049	0.014797
	9.8	0.125448	0.085799	0.03225	0.015192
	10	0.128259	0.087757	0.033359	0.015684
	10.2	0.130452	0.089055	0.033991	0.016318
	10.4	0.1325	0.090487	0.034856	0.016769
	10.6	0.134643	0.091812	0.035457	0.016696
	10.8	0.137184	0.093412	0.036076	0.017525
	11	0.139139	0.094924	0.036179	0.017487
	11.2	0.141423	0.096961	0.036959	0.018091
	11.4	0.144068	0.0985	0.037209	0.018773
	11.6	0.14599	0.099943	0.037352	0.019061
	11.8	0.148392	0.101632	0.037991	0.019011
	12	0.149782	0.102608	0.037887	0.018374
	12.2	0.152124	0.103665	0.03839	0.01825
	12.4	0.154335	0.104914	0.038911	0.018456
	12.6	0.156353	0.106394	0.039318	0.018567
	12.8	0.158344	0.107551	0.039844	0.018699
	13	0.160109	0.108916	0.039995	0.018531
	13.2	0.162376	0.110167	0.040184	0.018289
	13.4	0.164012	0.111702	0.040905	0.01782
	13.6	0.166022	0.11295	0.041548	0.018328
	13.8	0.168426	0.114924	0.042438	0.018772
	14	0.170937	0.116452	0.042935	0.019127
	14.2	0.172447	0.117732	0.043388	0.019229
	14.4	0.174001	0.118846	0.043578	0.018776
	14.6	0.176209	0.120259	0.044055	0.018577
	14.8	0.178128	0.12164	0.044561	0.018699
	15	0.179661	0.122957	0.044838	0.018471
	15.2	0.181312	0.124252	0.045636	0.018731
	15.4	0.183053	0.125304	0.045943	0.019012
	15.6	0.184841	0.126454	0.046501	0.019203
	15.8	0.186514	0.127707	0.047236	0.018927
	16	0.188116	0.128643	0.047709	0.019165
	16.2	0.189904	0.129618	0.048069	0.019403
	16.4	0.191785	0.13098	0.048388	0.020079
	16.6	0.193838	0.131873	0.048761	0.020273
	16.8	0.19578	0.132774	0.049232	0.020504
	17	0.197649	0.133928	0.049437	0.020381
	17.2	0.199614	0.134749	0.0496	0.020254
	17.4	0.201651	0.136083	0.050114	0.020566
	17.6	0.203697	0.137361	0.050187	0.020819
	17.8	0.20589	0.13856	0.05044	0.020738
	18	0.207633	0.139731	0.050905	0.020524
	18.2	0.209073	0.140828	0.051206	0.020452
	18.4	0.210943	0.141921	0.051182	0.020253
	18.6	0.212681	0.143353	0.051348	0.020164
	18.8	0.214494	0.144524	0.051395	0.019709
	19	0.216155	0.145999	0.051908	0.020039
	19.2	0.217839	0.147253	0.052325	0.019944
	19.4	0.21962	0.148619	0.05273	0.02016
	19.6	0.221298	0.149778	0.053374	0.02035
	19.8	0.222846	0.151092	0.053881	0.020173
	20	0.224808	0.15217	0.054336	0.020652
	20.2	0.226426	0.153287	0.054544	0.020414
	20.4	0.228176	0.154242	0.054855	0.020422
	20.6	0.229883	0.155499	0.055394	0.020129
	20.8	0.231728	0.156924	0.055716	0.020047
	21	0.2335	0.157766	0.055845	0.020196
	21.2	0.235516	0.158804	0.05606	0.02064
	21.4	0.237551	0.160086	0.056503	0.020937
	21.6	0.23933	0.161555	0.0569	0.020972
	21.8	0.241467	0.16303	0.057546	0.021362
	22	0.243516	0.164721	0.05809	0.021709
	22.2	0.245542	0.166311	0.058293	0.022231
	22.4	0.24741	0.167678	0.058681	0.022085
	22.6	0.249401	0.169412	0.059332	0.022337
	22.8	0.251351	0.171175	0.059881	0.022509
	23	0.252861	0.172677	0.060485	0.022999
	23.2	0.25431	0.173663	0.060655	0.022791
	23.4	0.255977	0.174715	0.061034	0.023011
	23.6	0.257348	0.175378	0.061116	0.022543
	23.8	0.259164	0.176326	0.06116	0.02245
	24	0.260502	0.177091	0.061328	0.022157
	24.2	0.26157	0.177867	0.061321	0.021657
	24.4	0.262913	0.178638	0.061125	0.021243
	24.6	0.264693	0.179861	0.061668	0.021168
	24.8	0.26598	0.180717	0.061432	0.021317
	25	0.267276	0.181435	0.061661	0.021187
	25.2	0.268743	0.182267	0.061847	0.020854
	25.4	0.270232	0.183182	0.062051	0.020347
	25.6	0.271909	0.184551	0.062175	0.02026
	25.8	0.274063	0.185792	0.062868	0.020292
	26	0.275886	0.187139	0.063421	0.020555
	26.2	0.277715	0.18865	0.064039	0.020965
	26.4	0.279695	0.190053	0.064815	0.021257
	26.6	0.281384	0.191987	0.06565	0.021707
	26.8	0.282732	0.193403	0.066216	0.021887
	27	0.284529	0.19468	0.066928	0.022213
	27.2	0.286083	0.195728	0.067373	0.022267
	27.4	0.287902	0.196812	0.067446	0.021971
	27.6	0.289032	0.197567	0.06762	0.02158
	27.8	0.290808	0.199009	0.068291	0.022114
	28	0.292119	0.200478	0.06889	0.022265
	28.2	0.294072	0.201978	0.069557	0.022668
	28.4	0.295959	0.203266	0.070251	0.022931
	28.6	0.297658	0.204161	0.070619	0.023103
	28.8	0.298773	0.205168	0.07063	0.023406
	29	0.300082	0.205917	0.070871	0.023104
	29.2	0.301265	0.206575	0.070941	0.023129
	29.4	0.303085	0.207519	0.07106	0.0233
	29.6	0.304458	0.208244	0.071062	0.023594
	29.8	0.306582	0.209496	0.071789	0.024302
	30	0.307563	0.210199	0.071817	0.024725
	30.2	0.309297	0.211243	0.072428	0.025231
	30.4	0.311009	0.212428	0.072846	0.02546
	30.6	0.312301	0.213441	0.073448	0.025171
	30.8	0.31387	0.214223	0.073957	0.025173
	31	0.31564	0.215328	0.074488	0.025203
	31.2	0.317086	0.216316	0.074754	0.024551
	31.4	0.318872	0.217399	0.07516	0.02403
	31.6	0.319784	0.218198	0.075623	0.02356
	31.8	0.321574	0.219985	0.076071	0.023646
	32	0.32338	0.221524	0.076744	0.02379
	32.2	0.324732	0.222436	0.076736	0.023395
	32.4	0.326456	0.223394	0.077116	0.02323
	32.6	0.327982	0.224685	0.076989	0.023066
	32.8	0.329412	0.225968	0.077432	0.022893
	33	0.330686	0.226936	0.077701	0.022555
	33.2	0.332341	0.228205	0.077959	0.022606
	33.4	0.334198	0.229421	0.078402	0.023172
	33.6	0.335728	0.230349	0.078425	0.023309
	33.8	0.337747	0.231734	0.078903	0.023965
	34	0.338752	0.232074	0.07917	0.023723
	34.2	0.340805	0.233226	0.079866	0.024085
	34.4	0.342335	0.23409	0.080006	0.024146
	34.6	0.343398	0.234454	0.080425	0.023805
	34.8	0.34512	0.235377	0.080994	0.024027
	35	0.346576	0.236375	0.081359	0.023962
	35.2	0.347992	0.237647	0.082107	0.02388
	35.4	0.349485	0.238483	0.082406	0.023796
	35.6	0.350532	0.239279	0.082574	0.02396
	35.8	0.351937	0.240524	0.082805	0.024385
	36	0.353326	0.241438	0.083097	0.024738
	36.2	0.354288	0.24189	0.08297	0.024573
	36.4	0.355949	0.24303	0.083417	0.024694
	36.6	0.357038	0.243753	0.08365	0.024292
	36.8	0.358672	0.2448	0.084555	0.024675
	37	0.360142	0.245535	0.08477	0.024882
	37.2	0.362134	0.246793	0.08508	0.025025
	37.4	0.363642	0.247794	0.08545	0.025414
	37.6	0.365197	0.248819	0.085391	0.025246
	37.8	0.366715	0.249838	0.085578	0.025565
	38	0.368171	0.251002	0.085947	0.025334
	38.2	0.370161	0.252509	0.086237	0.025517
	38.4	0.372019	0.253682	0.086609	0.0255
	38.6	0.373457	0.255167	0.087244	0.025447
	38.8	0.375413	0.256935	0.088001	0.025792
	39	0.376653	0.258273	0.088522	0.025901
	39.2	0.378233	0.259894	0.08927	0.02617
	39.4	0.379608	0.260984	0.089187	0.026103
	39.6	0.380785	0.262275	0.089675	0.026633
	39.8	0.38158	0.263386	0.090282	0.026735
	40	0.382703	0.264372	0.090876	0.026858
	40.2	0.383786	0.264732	0.090776	0.02658
	40.4	0.384554	0.265588	0.091029	0.026364
	40.6	0.385892	0.266409	0.091524	0.026339
	40.8	0.387395	0.267272	0.091744	0.026738
	41	0.388527	0.267669	0.091787	0.02608
	41.2	0.390142	0.268834	0.091976	0.026211
	41.4	0.391388	0.269701	0.092053	0.026522
	41.6	0.39311	0.270599	0.092216	0.026488
	41.8	0.394563	0.271341	0.092535	0.026517
	42	0.396494	0.272549	0.093008	0.026389
	42.2	0.398384	0.273553	0.093478	0.026733
	42.4	0.400439	0.274681	0.09385	0.02686
	42.6	0.401773	0.275884	0.094441	0.027041
	42.8	0.403447	0.276839	0.094815	0.026894
	43	0.404473	0.277924	0.095312	0.026844
	43.2	0.405715	0.279181	0.095658	0.026896
	43.4	0.406799	0.280275	0.095833	0.026991
	43.6	0.407737	0.280969	0.096609	0.026801
	43.8	0.408858	0.282025	0.097309	0.026905
	44	0.410016	0.28291	0.097649	0.026846
	44.2	0.411096	0.283469	0.097544	0.026715
	44.4	0.412068	0.2847	0.097855	0.026963
	44.6	0.413878	0.28595	0.098361	0.027327
	44.8	0.415404	0.287124	0.098547	0.02763
	45	0.416524	0.288301	0.099014	0.027687
	45.2	0.417937	0.289401	0.099294	0.028324
	45.4	0.419235	0.290362	0.099495	0.02871
	45.6	0.420733	0.291659	0.100275	0.028479
	45.8	0.422044	0.292704	0.100679	0.02843
	46	0.423822	0.293861	0.100658	0.028418
	46.2	0.425365	0.294699	0.100744	0.028592
	46.4	0.427055	0.295437	0.100618	0.028199
	46.6	0.428225	0.29618	0.100826	0.027904
	46.8	0.429391	0.296836	0.100751	0.027356
	47	0.430301	0.297626	0.100884	0.027128
	47.2	0.431265	0.297958	0.101051	0.026782
	47.4	0.432472	0.298259	0.101168	0.026587
	47.6	0.433324	0.2984	0.101468	0.026441
	47.8	0.434321	0.299229	0.101847	0.026694
	48	0.43538	0.300042	0.102168	0.026753
	48.2	0.436436	0.300716	0.10228	0.027023
	48.4	0.437971	0.301869	0.102933	0.0279
	48.6	0.439988	0.303357	0.103865	0.02859
	48.8	0.441399	0.30478	0.104458	0.029251
	49	0.442319	0.305483	0.104978	0.029506
	49.2	0.44341	0.306319	0.105701	0.030101
	49.4	0.445038	0.30779	0.106655	0.03035
	49.6	0.446539	0.309132	0.107322	0.030218
	49.8	0.447933	0.309824	0.107851	0.030637
	50	0.449407	0.310839	0.108335	0.030875
	50.2	0.451051	0.311878	0.108904	0.030948
	50.4	0.452558	0.312947	0.109673	0.030636
	50.6	0.453953	0.314027	0.110002	0.030115
	50.8	0.455637	0.3151	0.110422	0.02987
	51	0.457191	0.31629	0.111078	0.029869
	51.2	0.458457	0.317161	0.111661	0.029759
	51.4	0.459725	0.318244	0.111819	0.029511
	51.6	0.460185	0.318981	0.111769	0.029284
	51.8	0.461613	0.320295	0.111857	0.029232
	52	0.462973	0.321349	0.111986	0.029211
	52.2	0.463985	0.322102	0.111831	0.029215
	52.4	0.465315	0.323381	0.11209	0.029491
	52.6	0.466692	0.324586	0.111766	0.028976
	52.8	0.467314	0.324886	0.111436	0.028508
	53	0.467808	0.32502	0.11109	0.028059
	53.2	0.468708	0.325553	0.111136	0.027843
	53.4	0.469885	0.326467	0.111312	0.027535
	53.6	0.470749	0.326999	0.111587	0.027654
	53.8	0.471774	0.327556	0.112273	0.028017
	54	0.473223	0.328806	0.112784	0.028128
	54.2	0.474457	0.329665	0.11345	0.028015
	54.4	0.475365	0.330389	0.113677	0.027635
	54.6	0.476687	0.330862	0.113558	0.027085
	54.8	0.478519	0.331993	0.114402	0.027786
	55	0.479767	0.332813	0.115304	0.028178
	55.2	0.481068	0.333779	0.116061	0.028457
	55.4	0.481947	0.334439	0.116413	0.028481
	55.6	0.482892	0.335015	0.116543	0.02888
	55.8	0.484525	0.336147	0.117237	0.02937
	56	0.485344	0.336904	0.117581	0.029859
	56.2	0.486571	0.338104	0.117626	0.030302
	56.4	0.487805	0.339018	0.117674	0.030537
	56.6	0.488973	0.339512	0.117369	0.03047
	56.8	0.489608	0.339969	0.117255	0.030464
	57	0.490875	0.341168	0.11781	0.030558
	57.2	0.492126	0.342279	0.118204	0.030483
	57.4	0.493494	0.343438	0.118665	0.030821
	57.6	0.495012	0.34449	0.119247	0.031244
	57.8	0.49661	0.345671	0.119646	0.03146
	58	0.49807	0.347053	0.12004	0.031134
	58.2	0.498853	0.347527	0.12009	0.030684
	58.4	0.499743	0.348343	0.119585	0.030167
	58.6	0.501472	0.349277	0.120275	0.029963
	58.8	0.503117	0.350668	0.120985	0.030177
	59	0.50457	0.351524	0.121794	0.030001
	59.2	0.506039	0.352402	0.122211	0.030047
	59.4	0.507033	0.352763	0.122337	0.029636
	59.6	0.508563	0.353258	0.122581	0.029717
	59.8	0.509554	0.353849	0.123068	0.029787
	60	0.510855	0.354661	0.123123	0.030573
	60.2	0.512524	0.355766	0.123117	0.03085
	60.4	0.513399	0.356013	0.123081	0.030968
	60.6	0.514842	0.356851	0.123133	0.031179
	60.8	0.516437	0.357927	0.123832	0.031533
	61	0.517967	0.358912	0.12463	0.031663
	61.2	0.519209	0.359842	0.124558	0.03179
	61.4	0.520383	0.360426	0.124567	0.031813
	61.6	0.521548	0.361264	0.124763	0.031825
	61.8	0.522162	0.361649	0.124811	0.031423
	62	0.522795	0.362437	0.124963	0.030962
	62.2	0.523239	0.36281	0.124691	0.030497
	62.4	0.524343	0.364165	0.124985	0.03052
	62.6	0.525687	0.36515	0.125675	0.030379
	62.8	0.526799	0.366482	0.126165	0.030223
	63	0.52767	0.367051	0.126649	0.03041
	63.2	0.528867	0.367518	0.127059	0.030423
	63.4	0.530274	0.368277	0.127993	0.030742
	63.6	0.53147	0.369287	0.128482	0.031422
	63.8	0.532366	0.370569	0.129163	0.03189
	64	0.533953	0.372099	0.129845	0.032622
	64.2	0.535425	0.373152	0.130638	0.032872
	64.4	0.536715	0.374109	0.131299	0.03311
	64.6	0.538643	0.37537	0.132066	0.033404
	64.8	0.539807	0.375827	0.132146	0.033268
	65	0.540501	0.376516	0.131957	0.032746
	65.2	0.541206	0.376968	0.13172	0.032064
	65.4	0.542134	0.377057	0.131826	0.031542
	65.6	0.54246	0.377628	0.131487	0.030963
	65.8	0.542963	0.377994	0.13144	0.030438
	66	0.544101	0.379001	0.131472	0.030421
	66.2	0.544921	0.379634	0.131562	0.030208
	66.4	0.545951	0.380208	0.131757	0.030143
	66.6	0.546304	0.380442	0.131601	0.029497
	66.8	0.547215	0.381261	0.131685	0.029354
	67	0.547945	0.381628	0.131733	0.02944
	67.2	0.549402	0.382471	0.132371	0.029441
	67.4	0.550415	0.383391	0.132966	0.030129
	67.6	0.551288	0.384673	0.133401	0.030339
	67.8	0.552693	0.38557	0.13421	0.030356
	68	0.554209	0.386268	0.134615	0.030392
	68.2	0.555805	0.387286	0.135503	0.031044
	68.4	0.557444	0.38873	0.135892	0.03127
	68.6	0.558734	0.389599	0.136289	0.031177
	68.8	0.55983	0.390205	0.136291	0.031356
	69	0.561167	0.391289	0.136929	0.031949
	69.2	0.562232	0.391848	0.137631	0.031933
	69.4	0.563473	0.393096	0.138259	0.032597
	69.6	0.564311	0.394017	0.138183	0.032796
	69.8	0.565852	0.395247	0.138733	0.033501
	70	0.567654	0.396727	0.139533	0.034318
	70.2	0.568747	0.397656	0.140025	0.034317
	70.4	0.569749	0.398115	0.140333	0.034019
	70.6	0.570644	0.399039	0.140587	0.033643
	70.8	0.57143	0.399637	0.140365	0.033316
	71	0.572175	0.40015	0.140685	0.033267
	71.2	0.573043	0.400529	0.141085	0.033045
	71.4	0.573532	0.400676	0.140978	0.03286
	71.6	0.574713	0.401361	0.141036	0.032383
	71.8	0.575335	0.401685	0.140907	0.031766
	72	0.576578	0.402245	0.140755	0.031819
	72.2	0.577571	0.403265	0.14106	0.031946
	72.4	0.578871	0.404533	0.141482	0.031901
	72.6	0.579788	0.404892	0.141899	0.031773
	72.8	0.580881	0.405477	0.142106	0.032325
	73	0.58193	0.406554	0.142727	0.032704
	73.2	0.582785	0.407586	0.14341	0.0328
	73.4	0.5839	0.4091	0.143884	0.033257
	73.6	0.585374	0.410166	0.143963	0.033566
	73.8	0.587099	0.411905	0.144744	0.034177
	74	0.588728	0.413107	0.145388	0.03441
	74.2	0.589735	0.413579	0.145307	0.034068
	74.4	0.590977	0.414242	0.145593	0.03378
	74.6	0.591771	0.414691	0.145835	0.033339
	74.8	0.592258	0.414903	0.145802	0.03298
	75	0.593422	0.415261	0.146094	0.032942
	75.2	0.594155	0.41566	0.146006	0.032579
	75.4	0.594914	0.415895	0.145699	0.032551
	75.6	0.595828	0.416847	0.145746	0.032403
	75.8	0.596752	0.41731	0.145961	0.032177
	76	0.597983	0.417664	0.146065	0.032425
	76.2	0.598472	0.418215	0.146279	0.031932
	76.4	0.599944	0.419216	0.146897	0.03238
	76.6	0.600876	0.419649	0.147167	0.031934
	76.8	0.601757	0.420371	0.147693	0.031932
	77	0.602698	0.421677	0.148674	0.03209
	77.2	0.603771	0.42241	0.149135	0.032056
	77.4	0.605266	0.423816	0.149462	0.032305
	77.6	0.606616	0.424877	0.149887	0.032384
	77.8	0.608346	0.425585	0.150692	0.032357
	78	0.609461	0.426273	0.150765	0.032091
	78.2	0.610565	0.427154	0.151063	0.031789
	78.4	0.611755	0.427942	0.151289	0.031758
	78.6	0.612368	0.42837	0.151752	0.031387
	78.8	0.613525	0.429526	0.152119	0.031524
	79	0.614637	0.43037	0.152502	0.031617
	79.2	0.615826	0.431394	0.152892	0.031743
	79.4	0.616676	0.43215	0.153061	0.03213
	79.6	0.617464	0.432921	0.153428	0.032169
	79.8	0.618808	0.433393	0.15386	0.03237
	80	0.619393	0.434164	0.153779	0.032978
	80.2	0.620267	0.434707	0.154069	0.032918
	80.4	0.621458	0.435903	0.154778	0.033559
	80.6	0.622025	0.436544	0.155123	0.033165
	80.8	0.623035	0.437255	0.155606	0.033384
	81	0.624127	0.438365	0.155926	0.033715
	81.2	0.625306	0.439383	0.156016	0.033693
	81.4	0.626413	0.440309	0.155936	0.033863
	81.6	0.627307	0.440771	0.156321	0.033913
	81.8	0.6285	0.441343	0.156564	0.034182
	82	0.628858	0.442212	0.156222	0.033956
	82.2	0.629542	0.44274	0.156373	0.033904
	82.4	0.630395	0.443068	0.156248	0.033526
	82.6	0.631229	0.443836	0.156743	0.033549
	82.8	0.632252	0.444629	0.157107	0.033813
	83	0.63323	0.44518	0.157269	0.03368
	83.2	0.634306	0.445909	0.157422	0.033801
	83.4	0.634599	0.446307	0.157618	0.033839
	83.6	0.635464	0.44652	0.157695	0.034138
	83.8	0.637082	0.447503	0.158232	0.034811
	84	0.637716	0.44806	0.158149	0.034946
	84.2	0.639005	0.448949	0.158827	0.034991
	84.4	0.640148	0.450356	0.159132	0.035411
	84.6	0.641042	0.450871	0.159161	0.034904
	84.8	0.641892	0.451207	0.1595	0.034589
	85	0.642892	0.451884	0.159654	0.034395
	85.2	0.644003	0.452584	0.159887	0.034206
	85.4	0.645007	0.452707	0.160011	0.033843
	85.6	0.646262	0.453714	0.160908	0.034296
	85.8	0.647274	0.454088	0.161172	0.034325
	86	0.648184	0.45478	0.161523	0.034242
	86.2	0.649293	0.455268	0.162053	0.034342
	86.4	0.650217	0.455911	0.161972	0.034134
	86.6	0.650726	0.456504	0.162249	0.034648
	86.8	0.651763	0.457097	0.162244	0.034892
	87	0.652881	0.458251	0.162615	0.0355
	87.2	0.653808	0.458976	0.163205	0.035979
	87.4	0.654886	0.459654	0.163695	0.036487
	87.6	0.655987	0.4606	0.16379	0.036832
	87.8	0.657566	0.461496	0.164236	0.036932
	88	0.658277	0.461888	0.163942	0.036355
	88.2	0.659385	0.463241	0.164235	0.03609
	88.4	0.660011	0.464089	0.164698	0.035897
	88.6	0.660505	0.464322	0.165258	0.035075
	88.8	0.661157	0.464662	0.16591	0.034838
	89	0.662473	0.465837	0.166417	0.034938
	89.2	0.663661	0.467041	0.167214	0.03484
	89.4	0.664322	0.467722	0.16758	0.034235
	89.6	0.665265	0.4686	0.168187	0.03467
	89.8	0.666341	0.469281	0.168144	0.034499
	90	0.666649	0.470057	0.168244	0.034219
	90.2	0.667124	0.470631	0.168127	0.034279
	90.4	0.66793	0.471016	0.168116	0.034254
	90.6	0.669155	0.471921	0.168617	0.034787
	90.8	0.670708	0.472796	0.169142	0.035405
	91	0.671588	0.473616	0.169797	0.035835
	91.2	0.672544	0.473932	0.170058	0.035619
	91.4	0.673302	0.474483	0.170102	0.035565
	91.6	0.67384	0.475423	0.169989	0.035634
	91.8	0.67517	0.475717	0.17021	0.035728
	92	0.67609	0.476523	0.170323	0.035487
	92.2	0.677095	0.477728	0.170881	0.035637
	92.4	0.677963	0.478602	0.171273	0.03573
	92.6	0.678641	0.479033	0.171305	0.035412
	92.8	0.67933	0.479648	0.171343	0.035373
	93	0.680711	0.48095	0.171871	0.035731
	93.2	0.681878	0.481843	0.172405	0.035621
	93.4	0.682592	0.482053	0.172343	0.035192
	93.6	0.68407	0.482554	0.172456	0.035592
	93.8	0.685154	0.483295	0.172522	0.035911
	94	0.685782	0.483483	0.172464	0.035851
	94.2	0.687083	0.484227	0.172888	0.035873
	94.4	0.688372	0.484465	0.173353	0.035427
	94.6	0.68936	0.485212	0.173542	0.035577
	94.8	0.690234	0.485686	0.174226	0.035447
	95	0.69104	0.486305	0.174729	0.035246
	95.2	0.691783	0.486739	0.174902	0.035104
	95.4	0.692329	0.487431	0.175394	0.035338
	95.6	0.693203	0.488264	0.175979	0.035842
	95.8	0.694747	0.489068	0.176613	0.036093
	96	0.695885	0.48966	0.176907	0.035963
	96.2	0.696722	0.490445	0.177268	0.036028
	96.4	0.697657	0.491303	0.177497	0.035911
	96.6	0.698567	0.491891	0.177694	0.035962
	96.8	0.69979	0.492509	0.178221	0.036159
	97	0.700918	0.493317	0.178793	0.03619
	97.2	0.701856	0.493744	0.17892	0.035913
	97.4	0.702888	0.494369	0.179088	0.035932
	97.6	0.703759	0.49494	0.179355	0.036306
	97.8	0.704048	0.49543	0.179596	0.036348
	98	0.704835	0.495996	0.179493	0.03582
	98.2	0.70535	0.49687	0.179954	0.035444
	98.4	0.706486	0.497626	0.180332	0.035634
	98.6	0.707085	0.498328	0.180396	0.035713
	98.8	0.707853	0.499148	0.180897	0.035535
	99	0.708753	0.500005	0.181101	0.035672
	99.2	0.709413	0.500713	0.181115	0.035612
	99.4	0.710118	0.501964	0.181438	0.035933
	99.6	0.710861	0.502786	0.181422	0.036086
	99.8	0.711944	0.503722	0.181574	0.036332
	100	0.712554	0.50422	0.181506	0.036281
	100.2	0.713572	0.505268	0.181541	0.036344
	100.4	0.714699	0.505853	0.181933	0.036593
	100.6	0.715436	0.506236	0.182088	0.036331
	100.8	0.716116	0.505999	0.182134	0.035667
	101	0.716981	0.50676	0.182436	0.035516
	101.2	0.717935	0.507194	0.183008	0.035446
	101.4	0.718427	0.507622	0.183463	0.03545
	101.6	0.718701	0.507356	0.183647	0.035089
	101.8	0.719415	0.507446	0.18408	0.034984
	102	0.720839	0.508049	0.184454	0.035117
	102.2	0.721923	0.508694	0.185228	0.035127
	102.4	0.723281	0.509031	0.185772	0.035279
	102.6	0.724424	0.509811	0.186197	0.0353
	102.8	0.726081	0.510774	0.186776	0.035835
	103	0.72729	0.511451	0.187042	0.036195
	103.2	0.727681	0.511781	0.186861	0.036015
	103.4	0.728273	0.512729	0.18695	0.036409
	103.6	0.728576	0.513217	0.186955	0.036597
	103.8	0.729445	0.514501	0.187117	0.037075
	104	0.730109	0.515258	0.187149	0.03715
	104.2	0.730926	0.515861	0.187267	0.037117
	104.4	0.731509	0.51632	0.187656	0.037163
	104.6	0.732479	0.517432	0.187978	0.037354
	104.8	0.733272	0.518125	0.188041	0.037119
	105	0.734443	0.519621	0.18848	0.037716
	105.2	0.735109	0.520676	0.188733	0.037518
	105.4	0.736077	0.521587	0.188914	0.037559
	105.6	0.737047	0.522107	0.189157	0.037354
	105.8	0.738289	0.522877	0.189768	0.037464
	106	0.739584	0.523805	0.190247	0.037807
	106.2	0.740341	0.524456	0.190557	0.037684
	106.4	0.741635	0.525237	0.191151	0.038036
	106.6	0.743056	0.526382	0.191619	0.03822
	106.8	0.743855	0.526898	0.191852	0.038383
	107	0.744152	0.526973	0.191693	0.038054
	107.2	0.744345	0.527423	0.191819	0.03783
	107.4	0.745176	0.52821	0.192354	0.038007
	107.6	0.745627	0.528936	0.19284	0.038458
	107.8	0.746414	0.529597	0.193218	0.038674
	108	0.747015	0.52995	0.193726	0.03858
	108.2	0.74796	0.530619	0.194307	0.038869
	108.4	0.749223	0.531353	0.194944	0.039107
	108.6	0.750361	0.532295	0.195557	0.039402
	108.8	0.751032	0.532749	0.19563	0.038839
	109	0.752049	0.533445	0.195556	0.038966
	109.2	0.752703	0.534107	0.19585	0.038573
	109.4	0.753563	0.5341	0.195774	0.038308
	109.6	0.754694	0.534426	0.196233	0.038107
	109.8	0.755682	0.534875	0.196292	0.038119
	110	0.756585	0.535487	0.196127	0.038125
	110.2	0.75765	0.535901	0.195906	0.037951
	110.4	0.758798	0.536773	0.196139	0.037855
	110.6	0.759562	0.53723	0.196025	0.037689
	110.8	0.76053	0.53807	0.196321	0.037983
	111	0.76121	0.538191	0.196353	0.037917
	111.2	0.761607	0.538795	0.196438	0.037832
	111.4	0.762458	0.539803	0.196914	0.038104
	111.6	0.763245	0.540818	0.197303	0.038798
	111.8	0.763968	0.541355	0.197639	0.038952
	112	0.764661	0.542162	0.197905	0.039139
	112.2	0.765583	0.542857	0.198195	0.039216
	112.4	0.766128	0.543394	0.198151	0.03916
	112.6	0.766218	0.543794	0.198133	0.038836
	112.8	0.766786	0.544252	0.198061	0.038509
	113	0.767162	0.544679	0.198032	0.038248
	113.2	0.767891	0.544774	0.197863	0.037729
	113.4	0.769203	0.545226	0.197879	0.037579
	113.6	0.77026	0.545729	0.198238	0.037824
	113.8	0.770722	0.546158	0.198048	0.037727
	114	0.772014	0.546741	0.198602	0.037787
	114.2	0.773167	0.547325	0.19931	0.038167
	114.4	0.774402	0.54822	0.199947	0.038154
	114.6	0.77534	0.548571	0.200401	0.038324
	114.8	0.776682	0.549482	0.201388	0.038602
	115	0.77767	0.550026	0.202091	0.03893
	115.2	0.778491	0.550826	0.202777	0.039224
	115.4	0.779186	0.55155	0.203452	0.039191
	115.6	0.780066	0.552019	0.203854	0.039615
	115.8	0.780537	0.552652	0.204423	0.03998
	116	0.7813	0.553564	0.204876	0.040013
	116.2	0.782095	0.554429	0.205053	0.039939
	116.4	0.782556	0.554964	0.204949	0.039853
	116.6	0.783481	0.555729	0.205609	0.039941
	116.8	0.784366	0.556583	0.205511	0.039529
	117	0.785153	0.557381	0.205262	0.039299
	117.2	0.785693	0.557503	0.204871	0.038788
	117.4	0.786434	0.558317	0.205416	0.038945
	117.6	0.78683	0.558817	0.205754	0.039091
	117.8	0.787669	0.559551	0.206177	0.039199
	118	0.788683	0.560155	0.206699	0.039485
	118.2	0.78927	0.560627	0.206722	0.039215
	118.4	0.790002	0.561194	0.206582	0.038983
	118.6	0.790345	0.561557	0.206554	0.038779
	118.8	0.791244	0.562022	0.206682	0.038882
	119	0.791734	0.56226	0.206814	0.038909
	119.2	0.791727	0.562305	0.206559	0.038716
	119.4	0.792003	0.562755	0.206538	0.038437
	119.6	0.792428	0.563297	0.206801	0.038691
	119.8	0.792949	0.56412	0.207497	0.038904
	120	0.794114	0.564767	0.207891	0.038673
	120.2	0.794815	0.565107	0.207728	0.038042
	120.4	0.795947	0.565639	0.208191	0.037794
	120.6	0.797148	0.566556	0.208931	0.037985
	120.8	0.797984	0.567314	0.209175	0.037882
	121	0.798945	0.567892	0.209391	0.037935
	121.2	0.799599	0.568242	0.209873	0.038087
	121.4	0.801298	0.56913	0.210724	0.038709
	121.6	0.801923	0.56947	0.21109	0.038795
	121.8	0.803103	0.569861	0.21132	0.038972
	122	0.80374	0.569901	0.211438	0.038706
	122.2	0.804484	0.570281	0.211403	0.038326
	122.4	0.805326	0.571041	0.211568	0.038689
	122.6	0.806001	0.571564	0.211712	0.038717
	122.8	0.806877	0.571895	0.211419	0.038926
	123	0.807213	0.572661	0.21164	0.038706
	123.2	0.807993	0.573473	0.211845	0.039078
	123.4	0.808846	0.574369	0.212345	0.038881
	123.6	0.810046	0.575518	0.213029	0.039201
	123.8	0.811274	0.576939	0.213923	0.03955
	124	0.812346	0.577703	0.21401	0.039402
	124.2	0.813332	0.578538	0.214005	0.039107
	124.4	0.814493	0.579489	0.214624	0.039451
	124.6	0.814943	0.579965	0.214601	0.039466
	124.8	0.816146	0.580456	0.214928	0.039708
	125	0.816971	0.581231	0.214886	0.03965
	125.2	0.817916	0.581765	0.215502	0.040171
	125.4	0.818913	0.582037	0.215607	0.040199
	125.6	0.819047	0.582093	0.21593	0.039955
	125.8	0.81972	0.582406	0.216253	0.039893
	126	0.819774	0.58217	0.216275	0.039615
	126.2	0.820139	0.582526	0.216527	0.039737
	126.4	0.820651	0.582902	0.216746	0.040276
	126.6	0.820796	0.582894	0.216681	0.039905
	126.8	0.821495	0.583376	0.216914	0.03993
	127	0.822084	0.584222	0.217307	0.039926
	127.2	0.823229	0.58504	0.217809	0.040228
	127.4	0.824251	0.585956	0.218293	0.040185
	127.6	0.825523	0.586819	0.218754	0.040474
	127.8	0.826033	0.587514	0.218936	0.040226
	128	0.826824	0.588127	0.218858	0.040144
	128.2	0.828029	0.589005	0.219099	0.040171
	128.4	0.828678	0.58964	0.21927	0.040043
	128.6	0.829044	0.589852	0.219036	0.039614
	128.8	0.830363	0.590765	0.219534	0.039778
	129	0.831334	0.591988	0.220106	0.040162
	129.2	0.832308	0.592912	0.220572	0.040552
	129.4	0.833296	0.593683	0.220602	0.040683
	129.6	0.833945	0.594488	0.221315	0.040696
	129.8	0.834249	0.594454	0.221324	0.040447
	130	0.834792	0.594773	0.221257	0.040232
	130.2	0.835449	0.595491	0.221501	0.040201
	130.4	0.835894	0.595905	0.221582	0.040299
	130.6	0.836547	0.59616	0.221873	0.039766
	130.8	0.837473	0.596906	0.222403	0.040065
	131	0.838248	0.597316	0.222525	0.040094
	131.2	0.839209	0.597815	0.222866	0.040092
	131.4	0.840208	0.598092	0.223087	0.040019
	131.6	0.840663	0.598231	0.223317	0.04
	131.8	0.841136	0.598747	0.223253	0.039688
	132	0.84198	0.599533	0.223346	0.039996
	132.2	0.842521	0.599923	0.223065	0.040074
	132.4	0.842997	0.600591	0.222891	0.039999
	132.6	0.843685	0.601132	0.223257	0.040025
	132.8	0.844737	0.601978	0.223446	0.040726
	133	0.845903	0.602715	0.223721	0.041203
	133.2	0.846308	0.603402	0.223495	0.04072
	133.4	0.84693	0.60361	0.223512	0.040407
	133.6	0.847829	0.60434	0.224465	0.040241
	133.8	0.848495	0.604213	0.224642	0.039842
	134	0.849509	0.60518	0.225209	0.039988
	134.2	0.850431	0.605579	0.225894	0.039746
	134.4	0.85134	0.60591	0.226492	0.039896
	134.6	0.852676	0.606389	0.227362	0.039953
	134.8	0.853514	0.607014	0.228181	0.040212
	135	0.854708	0.607878	0.229029	0.040716
	135.2	0.855377	0.608594	0.229456	0.040549
	135.4	0.855813	0.609007	0.229774	0.040215
	135.6	0.856397	0.609594	0.230328	0.040253
	135.8	0.857145	0.610254	0.230254	0.040008
	136	0.857606	0.610868	0.230235	0.040234
	136.2	0.858146	0.611813	0.230109	0.040495
	136.4	0.858644	0.612639	0.230251	0.040409
	136.6	0.858976	0.613145	0.23038	0.040511
	136.8	0.859278	0.613636	0.23013	0.040163
	137	0.859363	0.614207	0.229957	0.039902
	137.2	0.859341	0.614863	0.229908	0.039075
	137.4	0.860142	0.615423	0.230372	0.039072
	137.6	0.861475	0.616532	0.23154	0.039389
	137.8	0.862187	0.616414	0.231527	0.039615
	138	0.86312	0.61701	0.232063	0.04029
	138.2	0.864272	0.617239	0.232336	0.040282
	138.4	0.865503	0.617726	0.232283	0.040608
	138.6	0.866135	0.618039	0.232309	0.040684
	138.8	0.866674	0.618283	0.232102	0.040769
	139	0.867799	0.619076	0.232168	0.041074
	139.2	0.868358	0.619313	0.232268	0.040853
	139.4	0.869136	0.619647	0.232288	0.04087
	139.6	0.870029	0.619755	0.232385	0.040852
	139.8	0.870814	0.619909	0.23228	0.040799
	140	0.872035	0.620546	0.232481	0.041201
	140.2	0.872879	0.621594	0.232653	0.041388
	140.4	0.873889	0.621983	0.233264	0.041446
	140.6	0.875081	0.622836	0.233977	0.042155
	140.8	0.875237	0.623344	0.233907	0.04179
	141	0.87564	0.624072	0.234335	0.042201
	141.2	0.876212	0.624371	0.234939	0.041689
	141.4	0.876938	0.625155	0.235553	0.041442
	141.6	0.877613	0.626061	0.236601	0.041805
	141.8	0.878369	0.626684	0.236953	0.042069
	142	0.879176	0.62743	0.237328	0.041945
	142.2	0.88004	0.628134	0.237383	0.041601
	142.4	0.880527	0.628448	0.236964	0.041002
	142.6	0.88062	0.628541	0.236953	0.040564
	142.8	0.881039	0.629013	0.237135	0.040259
	143	0.881834	0.629997	0.237603	0.040524
	143.2	0.882014	0.630483	0.238033	0.040448
	143.4	0.882617	0.630981	0.237879	0.040052
	143.6	0.883118	0.631496	0.237831	0.039731
	143.8	0.883812	0.631785	0.237694	0.039731
	144	0.884724	0.632537	0.237962	0.039838
	144.2	0.885657	0.633232	0.237972	0.040057
	144.4	0.886588	0.633463	0.238322	0.040487
	144.6	0.887082	0.633809	0.238246	0.040439
	144.8	0.887082	0.633817	0.237982	0.040031
	145	0.887784	0.634332	0.238294	0.040283
	145.2	0.888172	0.634395	0.238607	0.039989
	145.4	0.888997	0.635062	0.23918	0.039929
	145.6	0.890086	0.635748	0.239989	0.040261
	145.8	0.89102	0.63615	0.240094	0.040059
	146	0.891589	0.636422	0.240263	0.03993
	146.2	0.892598	0.637173	0.240815	0.040221
	146.4	0.893417	0.637265	0.241314	0.040338
	146.6	0.894463	0.638034	0.242385	0.040991
	146.8	0.894949	0.638709	0.242849	0.0409
	147	0.895556	0.63939	0.242793	0.041052
	147.2	0.896244	0.640153	0.24337	0.040886
	147.4	0.897231	0.640889	0.243746	0.04102
	147.6	0.897672	0.641691	0.243643	0.041141
	147.8	0.89832	0.641687	0.243549	0.041008
	148	0.899168	0.64256	0.243451	0.041009
	148.2	0.899658	0.643066	0.243334	0.041018
	148.4	0.899994	0.643155	0.24311	0.040818
	148.6	0.900774	0.643717	0.243362	0.040875
	148.8	0.901483	0.644359	0.24344	0.041024
	149	0.901885	0.644817	0.243349	0.041052
	149.2	0.902407	0.645216	0.244055	0.041108
	149.4	0.902775	0.64545	0.244171	0.040864
	149.6	0.903217	0.645953	0.244265	0.04096
	149.8	0.903386	0.645943	0.244098	0.040977
	150	0.904716	0.6468	0.244659	0.041453
	150.2	0.905801	0.647433	0.245106	0.041823
	150.4	0.906298	0.647666	0.245247	0.042001
	150.6	0.907056	0.648499	0.245387	0.041889
	150.8	0.907824	0.648736	0.245603	0.041274
	151	0.908366	0.648731	0.245362	0.041094
	151.2	0.909306	0.649458	0.245964	0.041312
	151.4	0.909958	0.649991	0.246011	0.041792
	151.6	0.91055	0.650326	0.245713	0.041921
	151.8	0.911476	0.650521	0.245751	0.041826
	152	0.912423	0.65145	0.245844	0.041818
	152.2	0.91323	0.652034	0.245995	0.041536
	152.4	0.914143	0.652291	0.2458	0.041263
	152.6	0.914758	0.65283	0.246183	0.040982
	152.8	0.915703	0.653615	0.246434	0.040846
	153	0.916104	0.654158	0.246845	0.041148
	153.2	0.916621	0.654739	0.247506	0.04112
	153.4	0.917072	0.654677	0.247484	0.040894
	153.6	0.917827	0.655448	0.247859	0.041123
	153.8	0.918929	0.656277	0.248656	0.041504
	154	0.920192	0.65721	0.248954	0.041505
	154.2	0.920099	0.657398	0.248903	0.04121
	154.4	0.920017	0.657776	0.248955	0.040718
	154.6	0.920703	0.65843	0.249513	0.040658
	154.8	0.921349	0.658743	0.250074	0.040599
	155	0.921308	0.658945	0.250126	0.040572
	155.2	0.922126	0.659925	0.250807	0.041171
	155.4	0.922849	0.660497	0.251253	0.041729
	155.6	0.923729	0.660849	0.251677	0.041949
	155.8	0.924565	0.661537	0.25203	0.041875
	156	0.925214	0.662374	0.252126	0.041829
	156.2	0.926152	0.662927	0.252472	0.041816
	156.4	0.926701	0.663247	0.252757	0.041769
	156.6	0.927746	0.664022	0.253407	0.041953
	156.8	0.928423	0.664424	0.253671	0.042176
	157	0.928712	0.664582	0.253775	0.04209
	157.2	0.92961	0.665027	0.254193	0.042172
	157.4	0.930031	0.665254	0.254363	0.042198
	157.6	0.930777	0.666061	0.254785	0.042444
	157.8	0.931437	0.666353	0.254954	0.042312
	158	0.93132	0.66622	0.254443	0.041816
	158.2	0.931282	0.666041	0.254427	0.041433
	158.4	0.931642	0.666677	0.254669	0.041304
	158.6	0.93227	0.667189	0.25486	0.041278
	158.8	0.932894	0.667839	0.255205	0.041349
	159	0.933177	0.668097	0.255436	0.041298
	159.2	0.934567	0.66857	0.255917	0.041756
	159.4	0.935718	0.66898	0.256356	0.042083
	159.6	0.936804	0.669426	0.256806	0.042076
	159.8	0.937402	0.670071	0.256906	0.042018
	160	0.93869	0.67112	0.257533	0.042487
	160.2	0.939706	0.671421	0.257889	0.042301
	160.4	0.940697	0.67164	0.257905	0.041897
	160.6	0.941691	0.67214	0.258004	0.041712
	160.8	0.941856	0.67222	0.257933	0.041831
	161	0.942428	0.672745	0.257986	0.04185
	161.2	0.943311	0.673028	0.258026	0.041931
	161.4	0.943121	0.673261	0.258025	0.041269
	161.6	0.943166	0.673536	0.257982	0.041065
	161.8	0.943364	0.673568	0.257786	0.040872
	162	0.943702	0.673398	0.257704	0.040666
	162.2	0.944127	0.673621	0.257928	0.040612
	162.4	0.944178	0.674352	0.257844	0.040381
	162.6	0.944241	0.674606	0.257742	0.040258
	162.8	0.944532	0.675253	0.257944	0.040418
	163	0.945169	0.675531	0.258217	0.040456
	163.2	0.946808	0.676372	0.259026	0.041189
	163.4	0.947775	0.677405	0.259444	0.041599
	163.6	0.948758	0.678524	0.259946	0.041705
	163.8	0.949194	0.679618	0.259922	0.04204
	164	0.950562	0.680756	0.26075	0.042601
	164.2	0.951187	0.680899	0.260957	0.042559
	164.4	0.952496	0.681936	0.261374	0.042774
	164.6	0.953512	0.68306	0.261938	0.043366
	164.8	0.954245	0.683824	0.262334	0.04407
	165	0.955079	0.684712	0.26235	0.043881
	165.2	0.95572	0.684927	0.262215	0.043206
	165.4	0.956079	0.685226	0.262523	0.042867
	165.6	0.956537	0.685586	0.262534	0.042761
	165.8	0.957405	0.685608	0.262325	0.042764
	166	0.957965	0.685265	0.262382	0.042477
	166.2	0.958249	0.685312	0.262713	0.042429
	166.4	0.958264	0.685076	0.262514	0.04166
	166.6	0.958791	0.6854	0.262896	0.041897
	166.8	0.959705	0.685797	0.263415	0.041842
	167	0.960816	0.68617	0.263878	0.041743
	167.2	0.961621	0.68681	0.264398	0.042056
	167.4	0.962302	0.687593	0.264617	0.042051
	167.6	0.963057	0.688318	0.26501	0.042354
	167.8	0.963473	0.688695	0.264997	0.042463
	168	0.964241	0.689357	0.265854	0.042902
	168.2	0.964734	0.689964	0.266238	0.043244
	168.4	0.96568	0.690916	0.266378	0.043342
	168.6	0.966732	0.691734	0.267113	0.043721
	168.8	0.967368	0.692035	0.266977	0.043822
	169	0.968306	0.692384	0.266867	0.043325
	169.2	0.9691	0.692588	0.266915	0.042879
	169.4	0.969987	0.692965	0.2671	0.043012
	169.6	0.970582	0.693767	0.26726	0.043242
	169.8	0.971268	0.693823	0.267206	0.042828
	170	0.971971	0.693995	0.267729	0.04281
	170.2	0.973191	0.694891	0.268465	0.042889
	170.4	0.973742	0.695261	0.268712	0.042542
	170.6	0.974679	0.69594	0.26948	0.043018
	170.8	0.975315	0.696332	0.270125	0.042911
	171	0.975537	0.69664	0.270123	0.042608
	171.2	0.975918	0.697198	0.270703	0.043002
	171.4	0.976517	0.698191	0.271153	0.043246
	171.6	0.976834	0.698235	0.271197	0.043265
	171.8	0.976785	0.698385	0.271318	0.043123
	172	0.976592	0.698809	0.271345	0.043263
	172.2	0.976766	0.698889	0.271249	0.043455
	172.4	0.976782	0.69881	0.270834	0.04295
	172.6	0.97708	0.69893	0.27122	0.042919
	172.8	0.977173	0.698992	0.270787	0.042688
	173	0.977893	0.699615	0.27048	0.042511
	173.2	0.978084	0.700072	0.270246	0.04236
	173.4	0.978956	0.700691	0.270185	0.042417
	173.6	0.979805	0.701493	0.270162	0.042331
	173.8	0.98086	0.702126	0.270138	0.042004
	174	0.982006	0.703097	0.270384	0.042438
	174.2	0.983279	0.703719	0.270974	0.042602
	174.4	0.984123	0.704212	0.271494	0.042684
	174.6	0.98509	0.705028	0.272347	0.043103
	174.8	0.986136	0.706188	0.273164	0.04372
	175	0.987218	0.706864	0.27364	0.04415
	175.2	0.988063	0.707665	0.274372	0.044854
	175.4	0.988856	0.708486	0.274792	0.045077
	175.6	0.989783	0.708678	0.275175	0.045236
	175.8	0.990232	0.709382	0.275497	0.045699
	176	0.99075	0.709639	0.27565	0.045629
	176.2	0.991159	0.709755	0.275512	0.045342
	176.4	0.99146	0.709897	0.275547	0.044668
	176.6	0.991934	0.710456	0.275977	0.044695
	176.8	0.992392	0.710953	0.275479	0.044777
	177	0.993358	0.71156	0.27553	0.044972
	177.2	0.994149	0.711784	0.275555	0.044945
	177.4	0.995183	0.712323	0.275926	0.044849
	177.6	0.995696	0.712675	0.275858	0.044605
	177.8	0.995875	0.712903	0.275869	0.044588
	178	0.996246	0.71326	0.275936	0.044089
	178.2	0.996505	0.71344	0.276462	0.044113
	178.4	0.99721	0.714304	0.277092	0.044016
	178.6	0.99756	0.714953	0.277483	0.043729
	178.8	0.998475	0.715851	0.278133	0.044062
	179	0.998863	0.715828	0.278081	0.04405
	179.2	0.999453	0.716295	0.278602	0.044332
	179.4	1.00063	0.717406	0.279617	0.044998
	179.6	1.00152	0.718467	0.2804	0.045413
	179.8	1.00213	0.719205	0.280742	0.045629
	180	1.00262	0.719588	0.280735	0.045334
	180.2	1.00331	0.720114	0.280493	0.045366
	180.4	1.00428	0.720758	0.281103	0.045486
	180.6	1.00508	0.721353	0.281598	0.04586
	180.8	1.00596	0.721284	0.281284	0.045879
	181	1.00686	0.721452	0.281311	0.045613
	181.2	1.00747	0.721352	0.281302	0.045442
	181.4	1.00755	0.721642	0.281222	0.045167
	181.6	1.00764	0.721695	0.280952	0.045157
	181.8	1.00771	0.7218	0.280813	0.045045
	182	1.00815	0.72182	0.280634	0.044542
	182.2	1.00834	0.722088	0.280691	0.044542
	182.4	1.00857	0.721967	0.280256	0.043834
	182.6	1.00881	0.722637	0.280499	0.043799
	182.8	1.0095	0.723217	0.280763	0.043954
	183	1.00971	0.723027	0.280626	0.044162
	183.2	1.01023	0.72358	0.280998	0.044401
	183.4	1.01043	0.724277	0.281186	0.044595
	183.6	1.0104	0.724307	0.280901	0.044385
	183.8	1.01114	0.724812	0.28137	0.044641
	184	1.0117	0.72535	0.281756	0.045075
	184.2	1.01237	0.725772	0.282133	0.045095
	184.4	1.01314	0.726787	0.282879	0.045324
	184.6	1.01348	0.727142	0.282943	0.045168
	184.8	1.01373	0.727224	0.282386	0.044609
	185	1.01408	0.727909	0.28271	0.044452
	185.2	1.0143	0.728642	0.283161	0.044799
	185.4	1.01455	0.729242	0.282997	0.044474
	185.6	1.01522	0.729521	0.283102	0.044518
	185.8	1.01598	0.730169	0.283516	0.044053
	186	1.01638	0.730442	0.283526	0.043722
	186.2	1.01691	0.731206	0.283758	0.043675
	186.4	1.01773	0.731313	0.283989	0.04358
	186.6	1.01842	0.731986	0.284818	0.043698
	186.8	1.01924	0.732455	0.285132	0.043532
	187	1.01982	0.73224	0.284893	0.043261
	187.2	1.02072	0.732444	0.284878	0.043036
	187.4	1.02174	0.732158	0.28519	0.042823
	187.6	1.02292	0.732179	0.28596	0.043162
	187.8	1.02431	0.732833	0.287065	0.04369
	188	1.02552	0.733796	0.287681	0.044218
	188.2	1.0265	0.734327	0.287908	0.044149
	188.4	1.02747	0.735343	0.288258	0.044547
	188.6	1.02791	0.735766	0.288269	0.044344
	188.8	1.02848	0.736156	0.288422	0.044269
	189	1.02865	0.736692	0.288697	0.044342
	189.2	1.02874	0.736917	0.288443	0.044128
	189.4	1.0294	0.737073	0.288404	0.043579
	189.6	1.02962	0.737132	0.288111	0.043318
	189.8	1.02967	0.737488	0.288069	0.04313
	190	1.02982	0.737992	0.288133	0.043617
	190.2	1.03038	0.738625	0.288738	0.04379
	190.4	1.03082	0.739039	0.288895	0.043945
	190.6	1.03116	0.739758	0.289142	0.044108
	190.8	1.03187	0.740361	0.289249	0.044355
	191	1.03286	0.740572	0.289063	0.044562
	191.2	1.03398	0.741281	0.28934	0.045105
	191.4	1.03472	0.741949	0.289811	0.045519
	191.6	1.03571	0.74261	0.290487	0.046081
	191.8	1.03605	0.742983	0.290937	0.046158
	192	1.03678	0.743654	0.29113	0.046177
	192.2	1.0376	0.743808	0.291358	0.046275
	192.4	1.03811	0.74448	0.291748	0.04629
	192.6	1.03872	0.745094	0.292249	0.045965
	192.8	1.03897	0.745026	0.292084	0.045235
	193	1.03902	0.745214	0.291784	0.044514
	193.2	1.0393	0.745361	0.291708	0.043895
	193.4	1.03981	0.74549	0.291845	0.043711
	193.6	1.03972	0.745704	0.291863	0.043526
	193.8	1.04	0.746294	0.292491	0.043689
	194	1.04044	0.747023	0.293365	0.044038
	194.2	1.04095	0.747179	0.294075	0.044026
	194.4	1.04194	0.747827	0.294151	0.044274
	194.6	1.04292	0.748083	0.294547	0.044348
	194.8	1.04359	0.748326	0.294785	0.044749
	195	1.04447	0.748986	0.295297	0.045425
	195.2	1.04518	0.749707	0.295657	0.04558
	195.4	1.04541	0.7499	0.295659	0.045489
	195.6	1.04593	0.750157	0.295854	0.045561
	195.8	1.04608	0.750329	0.295888	0.045511
	196	1.0471	0.750826	0.295767	0.045826
	196.2	1.048	0.751822	0.295905	0.046065
	196.4	1.04842	0.752208	0.296123	0.045724
	196.6	1.04901	0.752518	0.296141	0.045371
	196.8	1.04967	0.752734	0.296104	0.044796
	197	1.04992	0.753397	0.296206	0.044991
	197.2	1.05059	0.753885	0.296714	0.045121
	197.4	1.05113	0.754118	0.29693	0.045141
	197.6	1.05165	0.754529	0.297329	0.045113
	197.8	1.05233	0.754909	0.297857	0.045369
	198	1.05296	0.755079	0.298189	0.045541
	198.2	1.05363	0.755078	0.298735	0.045644
	198.4	1.0543	0.755405	0.298956	0.045472
	198.6	1.05469	0.755659	0.299166	0.045413
	198.8	1.05509	0.756024	0.299267	0.045755
	199	1.0558	0.756427	0.299307	0.045928
	199.2	1.05647	0.756846	0.299301	0.045706
	199.4	1.0566	0.7574	0.29885	0.045459
	199.6	1.05699	0.75811	0.299071	0.045609
	199.8	1.05773	0.758681	0.299313	0.045684
	200	1.05842	0.759625	0.299577	0.045819
	200.2	1.05902	0.760316	0.299879	0.045773
	200.4	1.05944	0.76042	0.300387	0.045813
	200.6	1.0599	0.761215	0.300856	0.046
	200.8	1.06041	0.761916	0.300931	0.045849
	201	1.06067	0.76238	0.300757	0.045825
	201.2	1.06161	0.762618	0.300942	0.045486
	201.4	1.06199	0.762836	0.30093	0.045142
	201.6	1.06245	0.762873	0.30088	0.04503
	201.8	1.06299	0.763088	0.301129	0.045405
	202	1.06295	0.762959	0.301	0.045074
	202.2	1.06328	0.762798	0.301333	0.044759
	202.4	1.06389	0.762853	0.30135	0.044542
	202.6	1.06446	0.76316	0.301281	0.044457
	202.8	1.06508	0.76334	0.301494	0.04465
	203	1.06586	0.763761	0.301868	0.04475
	203.2	1.0664	0.764044	0.301829	0.044707
	203.4	1.06671	0.764556	0.301805	0.044585
	203.6	1.06746	0.765132	0.302282	0.044596
	203.8	1.06829	0.765896	0.30278	0.044779
	204	1.06918	0.766749	0.303045	0.044903
	204.2	1.06991	0.767486	0.303232	0.045395
	204.4	1.07054	0.767978	0.303093	0.045423
	204.6	1.07092	0.76892	0.303356	0.045738
	204.8	1.07149	0.769592	0.303424	0.045626
	205	1.07237	0.770301	0.303669	0.04563
	205.2	1.07285	0.770778	0.303621	0.045631
	205.4	1.07328	0.771129	0.303703	0.045578
	205.6	1.07375	0.771294	0.303583	0.045711
	205.8	1.07404	0.771661	0.303869	0.045906
	206	1.07457	0.771962	0.303978	0.045772
	206.2	1.07514	0.772188	0.304625	0.045669
	206.4	1.07574	0.772428	0.304873	0.045818
	206.6	1.07607	0.772745	0.305255	0.045736
	206.8	1.07648	0.773337	0.30579	0.04588
	207	1.07691	0.773246	0.305903	0.045701
	207.2	1.07737	0.773391	0.305874	0.04557
	207.4	1.0778	0.773874	0.306309	0.045613
	207.6	1.07884	0.774105	0.306787	0.045526
	207.8	1.07938	0.774208	0.306988	0.045509
	208	1.08057	0.775182	0.307082	0.045399
	208.2	1.08126	0.775584	0.307451	0.04564
	208.4	1.08214	0.77598	0.307621	0.045417
	208.6	1.08232	0.77647	0.308189	0.045671
	208.8	1.08279	0.776916	0.308135	0.045391
	209	1.08338	0.777371	0.308096	0.04562
	209.2	1.08349	0.777415	0.307856	0.045593
	209.4	1.08362	0.777457	0.307492	0.045404
	209.6	1.08372	0.777709	0.307297	0.04515
	209.8	1.08385	0.778221	0.307354	0.045172
	210	1.08467	0.77818	0.307599	0.045362
	210.2	1.08458	0.778364	0.307698	0.045342
	210.4	1.08479	0.778132	0.30756	0.045134
	210.6	1.08479	0.778532	0.307683	0.045103
	210.8	1.08499	0.778903	0.308253	0.045177
	211	1.08543	0.778765	0.308401	0.044908
	211.2	1.08584	0.779073	0.308616	0.044694
	211.4	1.08607	0.779139	0.308655	0.044248
	211.6	1.08715	0.7797	0.309393	0.044403
	211.8	1.08761	0.780407	0.309555	0.044182
	212	1.08863	0.781542	0.310068	0.043986
	212.2	1.0892	0.782096	0.310769	0.044102
	212.4	1.09009	0.782813	0.311191	0.044328
	212.6	1.0908	0.783409	0.311372	0.044516
	212.8	1.09143	0.784115	0.311648	0.044719
	213	1.09236	0.784652	0.312064	0.045209
	213.2	1.09286	0.78515	0.312038	0.045195
	213.4	1.0935	0.785683	0.311964	0.044981
	213.6	1.09459	0.786542	0.312953	0.045653
	213.8	1.09588	0.787096	0.313505	0.046287
	214	1.09669	0.787257	0.314028	0.046884
	214.2	1.09743	0.788	0.314099	0.047328
	214.4	1.09813	0.788218	0.314342	0.047374
	214.6	1.09881	0.788761	0.31487	0.047682
	214.8	1.0992	0.789074	0.315228	0.047684
	215	1.09949	0.789362	0.315114	0.047656
	215.2	1.09975	0.789435	0.314995	0.04769
	215.4	1.10022	0.789953	0.315013	0.047554
	215.6	1.10089	0.790526	0.31528	0.047913
	215.8	1.10109	0.790764	0.315117	0.047893
	216	1.10165	0.791122	0.315243	0.047652
	216.2	1.10183	0.791508	0.315166	0.047569
	216.4	1.10243	0.791813	0.31529	0.047474
	216.6	1.10286	0.792312	0.314942	0.046992
	216.8	1.10283	0.7925	0.315161	0.04661
	217	1.10345	0.793078	0.31534	0.046488
	217.2	1.10392	0.79373	0.315675	0.04623
	217.4	1.10462	0.794143	0.316055	0.04574
	217.6	1.10519	0.794346	0.316565	0.045957
	217.8	1.10565	0.794231	0.316699	0.045827
	218	1.1059	0.794609	0.317029	0.046044
	218.2	1.10654	0.794828	0.316931	0.045726
	218.4	1.10686	0.79492	0.317157	0.045536
	218.6	1.10705	0.794977	0.317107	0.045367
	218.8	1.10745	0.795515	0.317115	0.045375
	219	1.10804	0.79554	0.317114	0.045438
	219.2	1.10888	0.795943	0.317202	0.045802
	219.4	1.10945	0.796584	0.317419	0.045848
	219.6	1.11017	0.796815	0.317847	0.04616
	219.8	1.1112	0.797422	0.318096	0.046242
	220	1.11205	0.798016	0.318179	0.046399
	220.2	1.11247	0.79849	0.318366	0.046438
	220.4	1.11333	0.798985	0.318669	0.046203
	220.6	1.11388	0.799802	0.318828	0.046316
	220.8	1.11427	0.799857	0.319404	0.046399
	221	1.11525	0.800516	0.319918	0.04679
	221.2	1.11573	0.801039	0.320061	0.046864
	221.4	1.11601	0.801226	0.32012	0.046877
	221.6	1.11601	0.801085	0.320124	0.047186
	221.8	1.11634	0.801331	0.320405	0.04752
	222	1.11635	0.801763	0.320392	0.047489
	222.2	1.11675	0.802138	0.320475	0.047218
	222.4	1.11739	0.802462	0.320793	0.047424
	222.6	1.1176	0.802755	0.320802	0.047529
	222.8	1.11805	0.80294	0.32115	0.047424
	223	1.1187	0.80323	0.321277	0.047583
	223.2	1.11929	0.803904	0.321756	0.047475
	223.4	1.11984	0.804388	0.322206	0.04713
	223.6	1.12055	0.80458	0.322371	0.046895
	223.8	1.12123	0.804782	0.322296	0.046654
	224	1.12175	0.805138	0.322535	0.047125
	224.2	1.12206	0.8048	0.322361	0.04692
	224.4	1.12262	0.805321	0.322608	0.046699
	224.6	1.1231	0.805603	0.322454	0.046747
	224.8	1.12355	0.805842	0.322753	0.046784
	225	1.12411	0.806751	0.322714	0.046778
	225.2	1.12447	0.807586	0.322729	0.046916
	225.4	1.12512	0.807972	0.323215	0.046988
	225.6	1.12573	0.808237	0.323742	0.047409
	225.8	1.12621	0.808679	0.324077	0.047521
	226	1.12662	0.809293	0.324656	0.047335
	226.2	1.12768	0.809947	0.32536	0.047639
	226.4	1.12816	0.810142	0.325677	0.047591
	226.6	1.12846	0.810519	0.326139	0.047563
	226.8	1.12904	0.810877	0.326299	0.047339
	227	1.12939	0.81149	0.326543	0.047392
	227.2	1.12974	0.811976	0.326836	0.047069
	227.4	1.13006	0.812226	0.326881	0.047018
	227.6	1.13022	0.812172	0.326787	0.04652
	227.8	1.13069	0.812457	0.326945	0.046245
	228	1.13133	0.812867	0.326941	0.046287
	228.2	1.13167	0.813255	0.326745	0.046271
	228.4	1.13212	0.813842	0.327065	0.045883
	228.6	1.1328	0.814321	0.326701	0.045902
	228.8	1.13292	0.81512	0.326756	0.046577
	229	1.13368	0.815695	0.326973	0.046911
	229.2	1.13443	0.816172	0.327249	0.047195
	229.4	1.13451	0.816171	0.327262	0.047129
	229.6	1.1347	0.816755	0.32748	0.047248
	229.8	1.13473	0.816889	0.327258	0.047164
	230	1.13507	0.817267	0.327687	0.047207
	230.2	1.13549	0.817474	0.327553	0.047394
	230.4	1.13565	0.817421	0.327382	0.047205
	230.6	1.136	0.817726	0.327415	0.047153
	230.8	1.13652	0.818105	0.327568	0.047256
	231	1.13687	0.818429	0.327893	0.047149
	231.2	1.13778	0.81868	0.327996	0.047182
	231.4	1.13817	0.818463	0.32794	0.046739
	231.6	1.13848	0.818435	0.327705	0.046058
	231.8	1.13895	0.818492	0.327364	0.04551
	232	1.13977	0.818948	0.327325	0.045507
	232.2	1.1404	0.819203	0.327418	0.045245
	232.4	1.14047	0.819012	0.327238	0.044771
	232.6	1.14097	0.819689	0.327249	0.045114
	232.8	1.14141	0.820245	0.32749	0.045583
	233	1.14213	0.820629	0.327958	0.045083
	233.2	1.14258	0.820956	0.327922	0.044664
	233.4	1.14276	0.821785	0.328617	0.044883
	233.6	1.14348	0.822843	0.329511	0.045426
	233.8	1.1439	0.823339	0.329924	0.045674
	234	1.14459	0.823958	0.330776	0.04576
	234.2	1.14497	0.824157	0.330797	0.045637
	234.4	1.1458	0.824502	0.331364	0.045823
	234.6	1.14653	0.825355	0.332036	0.046015
	234.8	1.14722	0.825962	0.33265	0.046686
	235	1.14777	0.826313	0.332838	0.046553
	235.2	1.14861	0.827084	0.33287	0.047152
	235.4	1.14929	0.827419	0.333006	0.046784
	235.6	1.14976	0.827845	0.332953	0.046603
	235.8	1.15032	0.828108	0.33297	0.046517
	236	1.15118	0.828978	0.333361	0.046805
	236.2	1.1518	0.829353	0.333566	0.046747
	236.4	1.15197	0.829663	0.33354	0.046971
	236.6	1.15265	0.830397	0.333655	0.047083
	236.8	1.15331	0.830533	0.333642	0.047076
	237	1.15367	0.83058	0.333691	0.046721
	237.2	1.15423	0.830748	0.333824	0.046642
	237.4	1.15519	0.831286	0.334342	0.047205
	237.6	1.15578	0.831373	0.334445	0.047335
	237.8	1.15631	0.831446	0.334424	0.047196
	238	1.15695	0.831296	0.334578	0.04749
	238.2	1.15706	0.83128	0.334378	0.047632
	238.4	1.15787	0.831516	0.334914	0.048233
	238.6	1.15836	0.832323	0.335373	0.048665
	238.8	1.15871	0.832733	0.335996	0.049111
	239	1.15959	0.833513	0.336704	0.049383
	239.2	1.16033	0.834397	0.337314	0.049765
	239.4	1.16073	0.834363	0.337989	0.049316
	239.6	1.16118	0.835071	0.33879	0.049811
	239.8	1.16143	0.835404	0.339176	0.049942
	240	1.16187	0.836103	0.339597	0.049816
	240.2	1.16217	0.836268	0.339906	0.049185
	240.4	1.16209	0.836104	0.339632	0.048473
	240.6	1.1623	0.836126	0.339533	0.047769
	240.8	1.16259	0.836034	0.339265	0.047403
	241	1.16278	0.836274	0.338979	0.047004
	241.2	1.1633	0.836442	0.33874	0.046635
	241.4	1.16445	0.836504	0.338654	0.046773
	241.6	1.16482	0.8367	0.338853	0.047051
	241.8	1.16554	0.83721	0.338732	0.046988
	242	1.1657	0.83763	0.338587	0.047201
	242.2	1.1661	0.838059	0.338631	0.04739
	242.4	1.16665	0.838567	0.338726	0.047387
	242.6	1.16752	0.839473	0.338859	0.047673
	242.8	1.16783	0.839699	0.338686	0.047699
	243	1.16824	0.840374	0.338925	0.047938
	243.2	1.16868	0.841084	0.339232	0.047787
	243.4	1.16925	0.841665	0.339979	0.048152
	243.6	1.16975	0.842244	0.340328	0.048476
	243.8	1.17022	0.842517	0.340343	0.048362
	244	1.1708	0.842912	0.340599	0.048085
	244.2	1.17106	0.842846	0.341024	0.04765
	244.4	1.17138	0.842841	0.341076	0.047686
	244.6	1.1718	0.843106	0.3414	0.047974
	244.8	1.17247	0.843302	0.341485	0.048024
	245	1.17337	0.844081	0.342263	0.04845
	245.2	1.17391	0.844242	0.342569	0.048418
	245.4	1.17468	0.844414	0.342575	0.048542
	245.6	1.1748	0.844898	0.34299	0.048587
	245.8	1.17471	0.845288	0.342784	0.047921
	246	1.17456	0.84543	0.342451	0.047549
	246.2	1.17518	0.845356	0.342329	0.047009
	246.4	1.17565	0.845523	0.342267	0.046629
	246.6	1.17633	0.845638	0.342196	0.046386
	246.8	1.17623	0.845794	0.342175	0.045968
	247	1.17681	0.846499	0.34274	0.046264
	247.2	1.17745	0.847096	0.343196	0.046529
	247.4	1.17807	0.847643	0.343502	0.047159
	247.6	1.17822	0.847909	0.34334	0.0474
	247.8	1.17921	0.848699	0.343872	0.047716
	248	1.17958	0.84919	0.344175	0.047835
	248.2	1.17976	0.849351	0.344764	0.04808
	248.4	1.18046	0.849578	0.344924	0.048467
	248.6	1.18101	0.849804	0.345076	0.048528
	248.8	1.18209	0.850317	0.345159	0.048804
	249	1.18257	0.850975	0.345191	0.049273
	249.2	1.18265	0.850932	0.344602	0.049111
	249.4	1.18298	0.851249	0.344544	0.048971
	249.6	1.18323	0.851403	0.34512	0.049155
	249.8	1.18319	0.851415	0.344835	0.049107
	250	1.18362	0.851329	0.344369	0.048681
	250.2	1.18435	0.851064	0.34451	0.048313
	250.4	1.1848	0.851017	0.344508	0.047806
	250.6	1.18522	0.851412	0.344736	0.047561
	250.8	1.1856	0.851489	0.344895	0.047589
	251	1.18662	0.851848	0.345313	0.047909
	251.2	1.18744	0.85264	0.346052	0.048444
	251.4	1.18817	0.853706	0.346689	0.048959
	251.6	1.18867	0.854644	0.347084	0.049029
	251.8	1.18914	0.855628	0.347795	0.04883
	252	1.18976	0.856452	0.3485	0.048807
	252.2	1.1904	0.856995	0.349331	0.048902
	252.4	1.19086	0.857449	0.349354	0.048832
	252.6	1.19142	0.85772	0.349624	0.048656
	252.8	1.19206	0.858164	0.349747	0.048665
	253	1.19252	0.858575	0.349929	0.048546
	253.2	1.19273	0.859064	0.350097	0.048515
	253.4	1.19302	0.859488	0.35012	0.048774
	253.6	1.1934	0.859675	0.349922	0.048894
	253.8	1.19331	0.859811	0.349268	0.048258
	254	1.19376	0.859941	0.34928	0.047951
	254.2	1.19412	0.859939	0.349269	0.047881
	254.4	1.19444	0.859779	0.348778	0.047519
	254.6	1.19488	0.859805	0.348839	0.047653
	254.8	1.19548	0.859673	0.348951	0.047695
	255	1.19635	0.860382	0.349466	0.048465
	255.2	1.19668	0.860953	0.349729	0.048854
	255.4	1.1966	0.861233	0.349767	0.048925
	255.6	1.19698	0.861551	0.349644	0.049007
	255.8	1.1974	0.861865	0.350251	0.049214
	256	1.19829	0.862164	0.350547	0.049601
	256.2	1.19859	0.862272	0.350669	0.049528
	256.4	1.19879	0.862254	0.350432	0.049373
	256.6	1.1992	0.862318	0.350581	0.049164
	256.8	1.19944	0.862738	0.350706	0.048832
	257	1.19967	0.86309	0.350427	0.048388
	257.2	1.19956	0.863205	0.35002	0.048396
	257.4	1.20006	0.863555	0.350334	0.048614
	257.6	1.20051	0.864487	0.350606	0.048548
	257.8	1.20106	0.86484	0.351239	0.048651
	258	1.20191	0.865401	0.351846	0.048926
	258.2	1.20249	0.865691	0.351906	0.048843
	258.4	1.20312	0.865929	0.352416	0.04863
	258.6	1.20355	0.866407	0.352648	0.048372
	258.8	1.2041	0.867206	0.353137	0.048483
	259	1.20456	0.867837	0.35355	0.048804
	259.2	1.20482	0.86756	0.353246	0.047957
	259.4	1.20555	0.867794	0.35343	0.048025
	259.6	1.20611	0.868164	0.353495	0.047832
	259.8	1.20664	0.868329	0.3536	0.047866
	260	1.20734	0.868837	0.353378	0.04787
	260.2	1.20765	0.869347	0.353449	0.047361
	260.4	1.20847	0.869785	0.353992	0.047697
	260.6	1.20894	0.87009	0.354344	0.047531
	260.8	1.20912	0.870241	0.354742	0.047413
	261	1.20937	0.870667	0.354758	0.047659
	261.2	1.20962	0.870917	0.354926	0.048137
	261.4	1.21022	0.871736	0.356091	0.048636
	261.6	1.21079	0.87231	0.356596	0.048963
	261.8	1.21135	0.872174	0.357003	0.049253
	262	1.21203	0.872423	0.357077	0.049374
	262.2	1.2125	0.872329	0.357062	0.049436
	262.4	1.21285	0.872506	0.357636	0.049505
	262.6	1.21356	0.872911	0.357683	0.049525
	262.8	1.21395	0.873322	0.358114	0.049525
	263	1.21428	0.873395	0.358316	0.04923
	263.2	1.21481	0.873484	0.358299	0.048719
	263.4	1.21512	0.873908	0.358378	0.048703
	263.6	1.21491	0.873971	0.357964	0.048056
	263.8	1.21565	0.874438	0.357924	0.048155
	264	1.21662	0.875313	0.357849	0.048195
	264.2	1.21647	0.87564	0.357693	0.047974
	264.4	1.21738	0.876094	0.358195	0.048526
	264.6	1.21724	0.876291	0.357834	0.048279
	264.8	1.21713	0.876437	0.358006	0.048038
	265	1.21737	0.877316	0.358274	0.048244
	265.2	1.21795	0.877616	0.358498	0.048371
	265.4	1.2184	0.87795	0.359019	0.048553
	265.6	1.2191	0.877986	0.359011	0.048907
	265.8	1.21962	0.878282	0.359049	0.049258
	266	1.22045	0.878316	0.359256	0.049202
	266.2	1.22125	0.878763	0.35976	0.049773
	266.4	1.2217	0.879094	0.360181	0.049926
	266.6	1.22261	0.879388	0.360321	0.049909
	266.8	1.22297	0.879721	0.360673	0.049781
	267	1.22327	0.879878	0.360966	0.049563
	267.2	1.22399	0.880132	0.36144	0.049506
	267.4	1.22406	0.880425	0.361072	0.049067
	267.6	1.22447	0.880808	0.361019	0.048922
	267.8	1.22531	0.881379	0.361479	0.049049
	268	1.22595	0.881592	0.361227	0.048803
	268.2	1.22601	0.881969	0.36103	0.048881
	268.4	1.22716	0.882593	0.361387	0.049151
	268.6	1.22724	0.882869	0.361642	0.048923
	268.8	1.22814	0.883531	0.362402	0.04878
	269	1.22891	0.884232	0.36282	0.049423
	269.2	1.22975	0.884569	0.363147	0.049644
	269.4	1.23042	0.884663	0.363253	0.05002
	269.6	1.23105	0.884879	0.363162	0.050443
	269.8	1.23118	0.885107	0.363143	0.050398
	270	1.23103	0.885107	0.363221	0.050328
	270.2	1.23099	0.885413	0.363134	0.050398
	270.4	1.23132	0.885325	0.363135	0.050055
	270.6	1.23169	0.885417	0.36334	0.050089
	270.8	1.23167	0.885627	0.363427	0.050039
	271	1.23168	0.885756	0.363585	0.04976
	271.2	1.23225	0.886094	0.364015	0.049584
	271.4	1.23182	0.886125	0.36371	0.049107
	271.6	1.23222	0.886139	0.363947	0.048939
	271.8	1.23277	0.886245	0.364173	0.048358
	272	1.23334	0.886159	0.363848	0.047959
	272.2	1.23379	0.88676	0.363901	0.047896
	272.4	1.23429	0.887013	0.364301	0.047979
	272.6	1.23465	0.887222	0.364901	0.047955
	272.8	1.23576	0.887988	0.365474	0.048231
	273	1.23596	0.888156	0.365408	0.048471
	273.2	1.23618	0.888535	0.365243	0.048505
	273.4	1.23665	0.889045	0.365144	0.048843
	273.6	1.23673	0.889471	0.364882	0.048989
	273.8	1.23673	0.889857	0.365056	0.049102
	274	1.2369	0.890656	0.365514	0.049453
	274.2	1.23751	0.891296	0.36576	0.049644
	274.4	1.23837	0.892011	0.365936	0.050199
	274.6	1.23883	0.892579	0.36588	0.050501
	274.8	1.23907	0.893158	0.366203	0.050559
	275	1.23972	0.893799	0.367189	0.050627
	275.2	1.23993	0.893937	0.367258	0.050153
	275.4	1.24017	0.894036	0.367478	0.049984
	275.6	1.24105	0.894358	0.367826	0.049705
	275.8	1.24178	0.894644	0.368274	0.049446
	276	1.24265	0.894966	0.36866	0.049909
	276.2	1.24316	0.895055	0.36869	0.049641
	276.4	1.24355	0.895206	0.369273	0.050001
	276.6	1.24426	0.895204	0.369663	0.049828
	276.8	1.24516	0.89568	0.36972	0.049954
	277	1.24525	0.895707	0.369571	0.049759
	277.2	1.2457	0.896139	0.369781	0.049849
	277.4	1.24602	0.896369	0.369966	0.049858
	277.6	1.24643	0.896394	0.369859	0.049888
	277.8	1.24693	0.896682	0.369619	0.049767
	278	1.24766	0.8973	0.369627	0.04992
	278.2	1.24778	0.897424	0.369389	0.049919
	278.4	1.24809	0.89781	0.369385	0.049787
	278.6	1.24825	0.898102	0.369532	0.049371
	278.8	1.24806	0.89836	0.370138	0.049133
	279	1.2485	0.898464	0.370458	0.048762
	279.2	1.24861	0.898498	0.370343	0.048435
	279.4	1.24983	0.899553	0.371287	0.049148
	279.6	1.24986	0.899777	0.371248	0.048888
	279.8	1.25032	0.900049	0.371477	0.048935
	280	1.25055	0.900527	0.371455	0.049207
	280.2	1.25096	0.900689	0.371355	0.04906
	280.4	1.25168	0.901107	0.371887	0.049537
	280.6	1.25221	0.901119	0.371871	0.049376
	280.8	1.25292	0.90174	0.372084	0.050086
	281	1.25314	0.901788	0.37221	0.050184
	281.2	1.25388	0.902267	0.372271	0.050427
	281.4	1.25442	0.902518	0.372282	0.050198
	281.6	1.2548	0.902812	0.372314	0.05019
	281.8	1.25523	0.903022	0.37208	0.050132
	282	1.2555	0.903139	0.372135	0.050402
	282.2	1.25571	0.903404	0.372271	0.05053
	282.4	1.25608	0.903596	0.372423	0.050135
	282.6	1.25615	0.904091	0.372557	0.04998
	282.8	1.25643	0.904065	0.372578	0.049757
	283	1.25706	0.903982	0.37236	0.049336
	283.2	1.25741	0.904633	0.372412	0.049617
	283.4	1.25859	0.906074	0.37314	0.050247
	283.6	1.25828	0.905814	0.372961	0.049744
	283.8	1.25879	0.906495	0.373285	0.049974
	284	1.25888	0.907137	0.373342	0.050484
	284.2	1.26012	0.907692	0.373958	0.050805
	284.4	1.26056	0.907915	0.374274	0.05087
	284.6	1.26062	0.90821	0.374424	0.050822
	284.8	1.26131	0.908874	0.374848	0.051381
	285	1.26178	0.909451	0.375412	0.051025
	285.2	1.26231	0.910007	0.375823	0.051201
	285.4	1.26259	0.910215	0.376452	0.051295
	285.6	1.26268	0.909967	0.376573	0.051241
	285.8	1.2631	0.909832	0.376599	0.051081
	286	1.26357	0.909741	0.376627	0.050941
	286.2	1.26421	0.909978	0.377233	0.050977
	286.4	1.26449	0.909909	0.376974	0.050409
	286.6	1.26463	0.910043	0.376825	0.050081
	286.8	1.26495	0.909565	0.376291	0.049273
	287	1.26538	0.909561	0.376216	0.049263
	287.2	1.26566	0.910014	0.376372	0.049487
	287.4	1.2661	0.910212	0.37669	0.04942
	287.6	1.26571	0.910025	0.376613	0.048928
	287.8	1.26628	0.910614	0.37697	0.049016
	288	1.26682	0.910785	0.376965	0.049224
	288.2	1.26762	0.911315	0.377316	0.048783
	288.4	1.26763	0.911818	0.377267	0.048721
	288.6	1.26812	0.912481	0.37763	0.048852
	288.8	1.26869	0.913416	0.378283	0.049233
	289	1.26905	0.914036	0.378775	0.04957
	289.2	1.26972	0.914385	0.379206	0.05037
	289.4	1.27024	0.914553	0.379422	0.050588
	289.6	1.27059	0.91501	0.379437	0.050488
	289.8	1.27091	0.915337	0.379512	0.050518
	290	1.27141	0.9156	0.379576	0.050592
	290.2	1.27181	0.916203	0.380138	0.050941
	290.4	1.27249	0.916504	0.379969	0.051065
	290.6	1.27268	0.917235	0.379901	0.051083
	290.8	1.27279	0.917071	0.379715	0.050547
	291	1.27293	0.917235	0.379972	0.050551
	291.2	1.27322	0.917326	0.380015	0.05009
	291.4	1.27313	0.91701	0.379996	0.049358
	291.6	1.27323	0.917217	0.380005	0.048888
	291.8	1.27377	0.917097	0.380019	0.048722
	292	1.274	0.917085	0.379883	0.048408
	292.2	1.27448	0.917112	0.379848	0.047642
	292.4	1.27489	0.917212	0.379748	0.047747
	292.6	1.27539	0.917278	0.379918	0.04767
	292.8	1.27593	0.917467	0.380081	0.047749
	293	1.2765	0.917593	0.380372	0.047849
	293.2	1.27727	0.917985	0.381072	0.048157
	293.4	1.27761	0.91817	0.38087	0.048301
	293.6	1.27816	0.91919	0.381349	0.048443
	293.8	1.27855	0.919573	0.381221	0.048437
	294	1.27925	0.920466	0.381607	0.048879
	294.2	1.27995	0.921261	0.382154	0.049364
	294.4	1.2809	0.922092	0.382353	0.049834
	294.6	1.28138	0.92309	0.38268	0.049939
	294.8	1.28203	0.923315	0.383219	0.049714
	295	1.28257	0.924213	0.383804	0.050072
	295.2	1.2832	0.924705	0.38412	0.049887
	295.4	1.28321	0.924924	0.384062	0.049728
	295.6	1.2833	0.925312	0.384139	0.049947
	295.8	1.28368	0.925257	0.384102	0.049903
	296	1.28414	0.925508	0.384213	0.050134
	296.2	1.28465	0.92586	0.383865	0.05014
	296.4	1.28464	0.926212	0.383747	0.050726
	296.6	1.28487	0.92643	0.383772	0.050788
	296.8	1.28512	0.926264	0.383621	0.050639
	297	1.28525	0.926483	0.384102	0.050697
	297.2	1.28559	0.926793	0.384334	0.050786
	297.4	1.28592	0.927045	0.38414	0.050845
	297.6	1.28614	0.927513	0.384308	0.050603
	297.8	1.28631	0.927364	0.384041	0.050396
	298	1.28685	0.927497	0.384422	0.050436
	298.2	1.28711	0.927284	0.384496	0.050144
	298.4	1.2876	0.92746	0.384689	0.049898
	298.6	1.28802	0.927646	0.385055	0.049561
	298.8	1.28833	0.927707	0.385297	0.049103
	299	1.28844	0.927798	0.385372	0.04885
	299.2	1.28858	0.927726	0.385437	0.048309
	299.4	1.28855	0.927631	0.385266	0.048067
	299.6	1.28844	0.927494	0.385331	0.047839
	299.8	1.28858	0.927523	0.385192	0.047608
	300	1.28858	0.927523	0.385192	0.047608
	300.2	1.28772	0.927093	0.384759	0.047073
	300.4	1.28669	0.926516	0.38444	0.046799
	300.6	1.28582	0.92597	0.383902	0.046265
	300.8	1.285	0.925561	0.383798	0.045951
	301	1.28419	0.924412	0.383094	0.045244
	301.2	1.2833	0.923434	0.382313	0.044747
	301.4	1.2825	0.922201	0.381726	0.044219
	301.6	1.28235	0.921216	0.381337	0.043703
	301.8	1.28192	0.920244	0.380728	0.043176
	302	1.28129	0.919301	0.380437	0.042603
	302.2	1.28105	0.918263	0.380263	0.041914
	302.4	1.28031	0.917339	0.379608	0.041368
	302.6	1.27964	0.916826	0.379063	0.04111
	302.8	1.27898	0.916329	0.37842	0.040392
	303	1.27837	0.915737	0.37752	0.039814
	303.2	1.27756	0.915506	0.376682	0.039438
	303.4	1.277	0.914902	0.376292	0.039088
	303.6	1.27605	0.914122	0.375222	0.038239
	303.8	1.27544	0.913274	0.374645	0.037523
	304	1.27546	0.913162	0.374338	0.037327
	304.2	1.27486	0.913071	0.374013	0.037257
	304.4	1.27474	0.913363	0.373886	0.037545
	304.6	1.27467	0.913327	0.373847	0.037482
	304.8	1.27486	0.913429	0.373914	0.037685
	305	1.27482	0.913444	0.373599	0.037754
	305.2	1.27481	0.913515	0.373241	0.038064
	305.4	1.27513	0.913442	0.373373	0.038203
	305.6	1.27556	0.91381	0.37347	0.038156
	305.8	1.2751	0.913652	0.373295	0.037954
	306	1.27495	0.913916	0.373667	0.037809
	306.2	1.27452	0.913628	0.373412	0.03729
	306.4	1.27436	0.91375	0.373437	0.037416
	306.6	1.27433	0.913705	0.373503	0.037323
	306.8	1.27437	0.913575	0.373345	0.036974
	307	1.27367	0.913303	0.373211	0.036652
	307.2	1.27311	0.913235	0.373664	0.036795
	307.4	1.27272	0.912765	0.373908	0.036341
	307.6	1.27203	0.912169	0.373614	0.035516
	307.8	1.27197	0.912048	0.373721	0.035303
	308	1.27166	0.91184	0.373298	0.035156
	308.2	1.27144	0.911712	0.37291	0.035041
	308.4	1.27117	0.911336	0.372833	0.034681
	308.6	1.27093	0.911091	0.37307	0.034537
	308.8	1.27082	0.911087	0.372517	0.034475
	309	1.27081	0.910986	0.372268	0.034464
	309.2	1.27085	0.910549	0.371646	0.034232
	309.4	1.27121	0.910362	0.371814	0.034319
	309.6	1.27112	0.910196	0.371476	0.033995
	309.8	1.2707	0.909393	0.370966	0.033697
	310	1.27081	0.909359	0.370693	0.033701
	310.2	1.27052	0.90893	0.370335	0.033576
	310.4	1.27092	0.908833	0.370216	0.033799
	310.6	1.27138	0.908561	0.369944	0.033836
	310.8	1.27151	0.908564	0.369991	0.034066
	311	1.27149	0.908877	0.370152	0.034358
	311.2	1.2716	0.908821	0.37012	0.034597
	311.4	1.27179	0.908883	0.370144	0.034275
	311.6	1.27189	0.909055	0.370366	0.034214
	311.8	1.2718	0.909148	0.37006	0.03438
	312	1.27198	0.909171	0.370039	0.034532
	312.2	1.2723	0.909404	0.370273	0.034687
	312.4	1.27213	0.909651	0.370799	0.034569
	312.6	1.27218	0.910069	0.371223	0.034867
	312.8	1.27221	0.910205	0.371023	0.034929
	313	1.27215	0.910668	0.371264	0.034812
	313.2	1.27158	0.910666	0.371121	0.034619
	313.4	1.27164	0.910615	0.371621	0.034835
	313.6	1.27076	0.910318	0.37085	0.034023
	313.8	1.26991	0.909766	0.370622	0.033923
	314	1.2698	0.909968	0.370504	0.033985
	314.2	1.26948	0.909956	0.370549	0.03405
	314.4	1.26932	0.90955	0.370236	0.033459
	314.6	1.26919	0.909046	0.369938	0.033232
	314.8	1.26907	0.908742	0.369618	0.033113
	315	1.26903	0.908789	0.369007	0.033013
	315.2	1.26905	0.908635	0.368891	0.033023
	315.4	1.269	0.908606	0.368667	0.033171
	315.6	1.26897	0.908689	0.368896	0.033229
	315.8	1.26919	0.908504	0.368881	0.033309
	316	1.26948	0.908433	0.369209	0.03361
	316.2	1.26946	0.908164	0.369396	0.03347
	316.4	1.26945	0.907968	0.369576	0.033701
	316.6	1.26896	0.907931	0.369455	0.033773
	316.8	1.2687	0.908286	0.369695	0.033819
	317	1.26869	0.90833	0.369986	0.033602
	317.2	1.26844	0.908058	0.370034	0.033089
	317.4	1.26866	0.908284	0.370344	0.032987
	317.6	1.26819	0.908397	0.37021	0.032763
	317.8	1.26787	0.908269	0.370564	0.032659
	318	1.26783	0.908379	0.370711	0.032464
	318.2	1.26763	0.90806	0.370533	0.032331
	318.4	1.26714	0.907321	0.370152	0.031508
	318.6	1.26719	0.907186	0.36982	0.03185
	318.8	1.26758	0.907708	0.369684	0.032488
	319	1.26786	0.908291	0.369625	0.033003
	319.2	1.26799	0.908263	0.369355	0.033218
	319.4	1.26819	0.908294	0.369055	0.033448
	319.6	1.26834	0.908285	0.369243	0.033714
	319.8	1.26858	0.907633	0.368824	0.033999
	320	1.26831	0.906904	0.368344	0.034035
	320.2	1.26826	0.906646	0.368266	0.033948
	320.4	1.26805	0.906753	0.367871	0.034177
	320.6	1.26759	0.906217	0.367836	0.033774
	320.8	1.26759	0.906172	0.367832	0.033511
	321	1.26739	0.905818	0.367736	0.032928
	321.2	1.26717	0.905735	0.367498	0.032149
	321.4	1.26707	0.905611	0.367464	0.032031
	321.6	1.26671	0.905462	0.367399	0.031475
	321.8	1.26657	0.905251	0.367429	0.03121
	322	1.26639	0.905181	0.367386	0.031055
	322.2	1.26614	0.905142	0.367261	0.030805
	322.4	1.26585	0.905048	0.36743	0.030676
	322.6	1.26587	0.905611	0.367325	0.031136
	322.8	1.26602	0.905987	0.367053	0.031173
	323	1.26618	0.906138	0.367007	0.030885
	323.2	1.26596	0.906011	0.366636	0.030556
	323.4	1.26593	0.906528	0.366822	0.030873
	323.6	1.26573	0.906188	0.366733	0.031156
	323.8	1.2655	0.905697	0.366676	0.031184
	324	1.26556	0.90561	0.366884	0.031179
	324.2	1.2654	0.905998	0.367009	0.031232
	324.4	1.26534	0.906364	0.366773	0.031148
	324.6	1.26541	0.906057	0.36657	0.031283
	324.8	1.26528	0.906172	0.366246	0.031187
	325	1.26524	0.905913	0.366165	0.031154
	325.2	1.26566	0.906067	0.366144	0.031195
	325.4	1.26592	0.906267	0.366282	0.031368
	325.6	1.26633	0.906386	0.366755	0.031545
	325.8	1.26666	0.906138	0.366934	0.03218
	326	1.26666	0.906357	0.367313	0.032159
	326.2	1.2665	0.906386	0.36766	0.032295
	326.4	1.26645	0.906169	0.367417	0.032691
	326.6	1.26676	0.906432	0.367625	0.032864
	326.8	1.26677	0.905924	0.367364	0.032541
	327	1.26636	0.905761	0.367397	0.032539
	327.2	1.26618	0.905695	0.367296	0.032405
	327.4	1.26646	0.906254	0.36795	0.033263
	327.6	1.26615	0.905621	0.367839	0.033014
	327.8	1.26549	0.904988	0.367579	0.032576
	328	1.26546	0.90521	0.36755	0.03265
	328.2	1.26504	0.905242	0.367065	0.032352
	328.4	1.26496	0.904926	0.366465	0.032081
	328.6	1.26453	0.904402	0.365842	0.031749
	328.8	1.26432	0.904134	0.365371	0.031372
	329	1.264	0.903674	0.365257	0.030843
	329.2	1.26372	0.903517	0.365145	0.030354
	329.4	1.26395	0.903367	0.365289	0.030017
	329.6	1.26408	0.903273	0.365622	0.030151
	329.8	1.26415	0.903177	0.365504	0.030149
	330	1.26407	0.903786	0.366048	0.030274
	330.2	1.26424	0.903739	0.366231	0.030444
	330.4	1.26477	0.903904	0.36655	0.030607
	330.6	1.2648	0.904229	0.367119	0.030506
	330.8	1.26467	0.903724	0.366769	0.030616
	331	1.26454	0.903963	0.367165	0.030677
	331.2	1.26489	0.904246	0.367623	0.030768
	331.4	1.26503	0.904535	0.36816	0.030987
	331.6	1.2646	0.903831	0.36751	0.030486
	331.8	1.26445	0.903703	0.367598	0.030644
	332	1.26444	0.903912	0.367361	0.030795
	332.2	1.26439	0.903579	0.366871	0.030403
	332.4	1.26425	0.903381	0.366025	0.030198
	332.6	1.26428	0.903571	0.366	0.030309
	332.8	1.26444	0.90364	0.366143	0.030422
	333	1.2642	0.903655	0.366095	0.030097
	333.2	1.26457	0.903794	0.366076	0.030586
	333.4	1.26495	0.904072	0.366504	0.031181
	333.6	1.26518	0.90422	0.366682	0.031432
	333.8	1.26457	0.903911	0.366022	0.031044
	334	1.26418	0.903804	0.365545	0.030975
	334.2	1.2643	0.90364	0.36579	0.031092
	334.4	1.26435	0.903663	0.366215	0.030887
	334.6	1.26421	0.903812	0.36647	0.031278
	334.8	1.26418	0.903611	0.366468	0.031302
	335	1.26378	0.903658	0.366758	0.030889
	335.2	1.26361	0.903417	0.366696	0.030597
	335.4	1.2632	0.903593	0.367068	0.030549
	335.6	1.26305	0.903644	0.366958	0.030737
	335.8	1.26272	0.90394	0.366991	0.030784
	336	1.26264	0.90392	0.366245	0.030245
	336.2	1.26313	0.904086	0.366472	0.030467
	336.4	1.26349	0.904305	0.36605	0.030571
	336.6	1.26368	0.904548	0.366248	0.030597
	336.8	1.26379	0.904957	0.366191	0.030768
	337	1.26406	0.905204	0.365806	0.031246
	337.2	1.264	0.904905	0.365723	0.03168
	337.4	1.26376	0.904685	0.365591	0.031572
	337.6	1.26362	0.904473	0.365232	0.030992
	337.8	1.26323	0.904117	0.364634	0.030577
	338	1.26353	0.904128	0.364664	0.030979
	338.2	1.26379	0.904007	0.364962	0.031158
	338.4	1.26418	0.9037	0.36483	0.030877
	338.6	1.26394	0.903127	0.364478	0.030539
	338.8	1.26344	0.90268	0.364045	0.029955
	339	1.26331	0.902185	0.364141	0.029799
	339.2	1.26248	0.901468	0.364204	0.029632
	339.4	1.26197	0.901707	0.365006	0.029609
	339.6	1.26201	0.90165	0.365074	0.029668
	339.8	1.26193	0.901728	0.365068	0.029687
	340	1.26207	0.901623	0.365516	0.029871
	340.2	1.26248	0.902223	0.366402	0.030689
	340.4	1.26234	0.902024	0.366219	0.030716
	340.6	1.26204	0.90215	0.365959	0.030756
	340.8	1.26184	0.902506	0.366074	0.030947
	341	1.26161	0.902306	0.366299	0.031315
	341.2	1.26141	0.902196	0.366346	0.030998
	341.4	1.2617	0.902263	0.366402	0.030611
	341.6	1.2621	0.902614	0.36666	0.030938
	341.8	1.26198	0.902611	0.366234	0.030615
	342	1.26258	0.902869	0.366099	0.030688
	342.2	1.2624	0.902501	0.365448	0.030227
	342.4	1.26225	0.902232	0.364668	0.029762
	342.6	1.26183	0.901873	0.364229	0.029454
	342.8	1.26132	0.90178	0.363772	0.029212
	343	1.26114	0.901411	0.36383	0.029201
	343.2	1.26049	0.901287	0.363719	0.029381
	343.4	1.26055	0.901767	0.363851	0.029554
	343.6	1.2608	0.902062	0.363787	0.030112
	343.8	1.26074	0.902429	0.363926	0.030384
	344	1.26063	0.902749	0.364069	0.030543
	344.2	1.26076	0.903167	0.364182	0.030732
	344.4	1.26066	0.902654	0.36406	0.030677
	344.6	1.26045	0.902426	0.36384	0.030336
	344.8	1.26029	0.902332	0.364295	0.030044
	345	1.26047	0.901951	0.364482	0.03025
	345.2	1.2607	0.902062	0.364405	0.030292
	345.4	1.2609	0.902111	0.364437	0.030346
	345.6	1.26097	0.902111	0.364613	0.030597
	345.8	1.26048	0.901814	0.364148	0.030051
	346	1.26071	0.902	0.364513	0.03042
	346.2	1.26016	0.901722	0.364231	0.030476
	346.4	1.2604	0.901842	0.364105	0.030581
	346.6	1.26078	0.901761	0.364068	0.030918
	346.8	1.2606	0.901544	0.363774	0.030744
	347	1.26105	0.901641	0.363999	0.031319
	347.2	1.26079	0.901867	0.363571	0.031905
	347.4	1.26122	0.902518	0.363876	0.032043
	347.6	1.26132	0.902888	0.363692	0.031939
	347.8	1.26127	0.902954	0.3635	0.031476
	348	1.26154	0.902844	0.363621	0.031291
	348.2	1.26125	0.902337	0.363472	0.03068
	348.4	1.26151	0.902124	0.363839	0.030835
	348.6	1.26089	0.901884	0.363788	0.030698
	348.8	1.26059	0.902003	0.3641	0.030603
	349	1.26034	0.901796	0.36418	0.030796
	349.2	1.25987	0.901854	0.36434	0.030639
	349.4	1.25972	0.901815	0.364532	0.030123
	349.6	1.25975	0.901735	0.364698	0.030083
	349.8	1.25959	0.901709	0.364803	0.030298
	350	1.26015	0.902016	0.365379	0.030326
	350.2	1.26036	0.901701	0.364924	0.030068
	350.4	1.26032	0.901772	0.364696	0.030118
	350.6	1.26036	0.901655	0.364521	0.030299
	350.8	1.26031	0.901399	0.364514	0.029899
	351	1.26067	0.901723	0.36448	0.030294
	351.2	1.26034	0.901559	0.363961	0.030009
	351.4	1.26047	0.901919	0.363934	0.029849
	351.6	1.26	0.901661	0.363309	0.029356
	351.8	1.2599	0.900892	0.363008	0.029068
	352	1.25963	0.90026	0.362732	0.028762
	352.2	1.25905	0.899943	0.362301	0.028588
	352.4	1.25913	0.900261	0.362741	0.029279
	352.6	1.25881	0.900123	0.362739	0.029286
	352.8	1.25867	0.89983	0.362948	0.029124
	353	1.25859	0.899898	0.363316	0.029187
	353.2	1.25888	0.89987	0.363717	0.029147
	353.4	1.25958	0.900116	0.364026	0.029341
	353.6	1.25984	0.900421	0.364427	0.030071
	353.8	1.25977	0.900604	0.364374	0.030237
	354	1.26027	0.900919	0.364607	0.029837
	354.2	1.26006	0.900825	0.364522	0.029636
	354.4	1.25997	0.900877	0.365104	0.029833
	354.6	1.2602	0.901113	0.365312	0.029683
	354.8	1.2604	0.901105	0.365076	0.029256
	355	1.26035	0.901129	0.364962	0.029311
	355.2	1.25973	0.900465	0.3644	0.029235
	355.4	1.25949	0.900146	0.363968	0.029262
	355.6	1.25921	0.899543	0.36369	0.0289
	355.8	1.25889	0.898578	0.363338	0.028903
	356	1.25836	0.898486	0.362975	0.028642
	356.2	1.25824	0.898855	0.363196	0.029163
	356.4	1.25822	0.898583	0.363171	0.028831
	356.6	1.25813	0.898244	0.363313	0.028801
	356.8	1.25755	0.898009	0.363094	0.028927
	357	1.25756	0.898146	0.363278	0.028927
	357.2	1.25776	0.898356	0.36319	0.029106
	357.4	1.25768	0.89873	0.362937	0.029229
	357.6	1.25765	0.899285	0.362861	0.029429
	357.8	1.25803	0.900095	0.363028	0.029331
	358	1.25866	0.90033	0.36376	0.029512
	358.2	1.25882	0.900484	0.363796	0.029717
	358.4	1.25893	0.900541	0.363782	0.029813
	358.6	1.25909	0.90078	0.363583	0.02971
	358.8	1.2591	0.900439	0.363419	0.029814
	359	1.25889	0.899929	0.363486	0.030131
	359.2	1.2589	0.899418	0.36302	0.030435
	359.4	1.25908	0.899294	0.363046	0.030133
	359.6	1.25928	0.899258	0.363171	0.030218
	359.8	1.2593	0.899436	0.363452	0.030436
	360	1.25907	0.89972	0.363452	0.030262
	360.2	1.25893	0.899816	0.363543	0.03043
	360.4	1.25872	0.899363	0.363543	0.029754
	360.6	1.25841	0.899483	0.363976	0.029612
	360.8	1.25832	0.899696	0.363842	0.029505
	361	1.25845	0.899946	0.363923	0.029278
	361.2	1.25849	0.900334	0.363644	0.02962
	361.4	1.25861	0.900436	0.36383	0.029877
	361.6	1.25901	0.900763	0.364166	0.030132
	361.8	1.25908	0.900881	0.364431	0.030303
	362	1.25896	0.90053	0.364238	0.030227
	362.2	1.25894	0.900276	0.363842	0.029992
	362.4	1.25874	0.900049	0.363904	0.029516
	362.6	1.25827	0.899668	0.363717	0.029293
	362.8	1.25753	0.899415	0.363492	0.029066
	363	1.25737	0.899098	0.363345	0.028711
	363.2	1.25768	0.899507	0.363267	0.028597
	363.4	1.25756	0.899614	0.363292	0.028195
	363.6	1.25758	0.899896	0.363391	0.028474
	363.8	1.25728	0.900046	0.363196	0.02856
	364	1.25691	0.89999	0.36287	0.028166
	364.2	1.25686	0.900031	0.362646	0.027794
	364.4	1.25704	0.900053	0.3627	0.027447
	364.6	1.25704	0.900171	0.362943	0.027333
	364.8	1.25721	0.900415	0.362889	0.027669
	365	1.25731	0.900328	0.362743	0.027886
	365.2	1.25741	0.900225	0.362614	0.028331
	365.4	1.25731	0.899769	0.362927	0.028455
	365.6	1.25725	0.899337	0.362797	0.028344
	365.8	1.25726	0.899082	0.362635	0.028118
	366	1.25748	0.898609	0.362497	0.027983
	366.2	1.25752	0.898161	0.36262	0.027915
	366.4	1.25711	0.897746	0.362718	0.027554
	366.6	1.25684	0.89725	0.362398	0.027273
	366.8	1.25699	0.897239	0.362671	0.026967
	367	1.25758	0.897445	0.362976	0.027089
	367.2	1.25785	0.897618	0.363042	0.02713
	367.4	1.25782	0.89728	0.363023	0.027023
	367.6	1.25784	0.897684	0.362908	0.027598
	367.8	1.25758	0.89741	0.362374	0.027747
	368	1.25763	0.897542	0.362429	0.027819
	368.2	1.25779	0.897678	0.362202	0.027785
	368.4	1.25794	0.898203	0.362153	0.028028
	368.6	1.2576	0.897987	0.362181	0.027853
	368.8	1.25737	0.898031	0.361984	0.027938
	369	1.25742	0.897765	0.361899	0.028281
	369.2	1.25713	0.897791	0.361916	0.028372
	369.4	1.25706	0.897889	0.361887	0.028595
	369.6	1.25695	0.898036	0.361864	0.028468
	369.8	1.25703	0.898161	0.362108	0.028343
	370	1.2567	0.897676	0.361936	0.028178
	370.2	1.25685	0.898099	0.362316	0.028377
	370.4	1.25625	0.897801	0.362198	0.027734
	370.6	1.25645	0.897951	0.362138	0.027434
	370.8	1.25694	0.898175	0.362479	0.027567
	371	1.2569	0.898193	0.3624	0.027668
	371.2	1.25704	0.897765	0.362298	0.027508
	371.4	1.25689	0.897565	0.362213	0.027459
	371.6	1.25675	0.897677	0.361953	0.027844
	371.8	1.25654	0.897397	0.362109	0.027801
	372	1.25638	0.897491	0.362068	0.027413
	372.2	1.25599	0.897275	0.361908	0.027018
	372.4	1.25569	0.897037	0.361824	0.026798
	372.6	1.25527	0.896696	0.361807	0.026801
	372.8	1.25552	0.896997	0.36192	0.026894
	373	1.25569	0.89724	0.362005	0.027379
	373.2	1.25536	0.897745	0.361887	0.027497
	373.4	1.2552	0.897776	0.361981	0.027973
	373.6	1.2548	0.898034	0.362434	0.028081
	373.8	1.25498	0.89825	0.362781	0.028342
	374	1.2547	0.898174	0.362512	0.02847
	374.2	1.25511	0.898749	0.362822	0.028897
	374.4	1.25498	0.89897	0.362894	0.028784
	374.6	1.25571	0.899333	0.362989	0.029142
	374.8	1.25628	0.899255	0.36305	0.029341
	375	1.25644	0.8993	0.363185	0.02947
	375.2	1.25629	0.899148	0.362905	0.02925
	375.4	1.25636	0.898952	0.362959	0.028977
	375.6	1.25637	0.898814	0.362797	0.028636
	375.8	1.25645	0.898573	0.3627	0.028304
	376	1.25613	0.898045	0.362222	0.027929
	376.2	1.25617	0.897702	0.362416	0.028046
	376.4	1.25677	0.898091	0.362694	0.028321
	376.6	1.25684	0.898467	0.362636	0.028585
	376.8	1.2572	0.89887	0.36275	0.028548
	377	1.25674	0.898758	0.362772	0.02867
	377.2	1.25612	0.898314	0.362494	0.028553
	377.4	1.25607	0.898164	0.362585	0.028638
	377.6	1.25567	0.898117	0.362121	0.028477
	377.8	1.25602	0.898052	0.362032	0.028531
	378	1.25546	0.897646	0.361536	0.028233
	378.2	1.25577	0.898074	0.361687	0.028257
	378.4	1.25572	0.898462	0.361331	0.027939
	378.6	1.25592	0.898483	0.361493	0.027831
	378.8	1.25595	0.898675	0.361295	0.027944
	379	1.25575	0.898937	0.361382	0.028191
	379.2	1.25534	0.898742	0.360724	0.027659
	379.4	1.25602	0.898968	0.360917	0.027855
	379.6	1.25583	0.898796	0.360709	0.027832
	379.8	1.25607	0.898663	0.360673	0.027755
	380	1.25623	0.898897	0.361104	0.028178
	380.2	1.25685	0.899312	0.362076	0.028907
	380.4	1.25709	0.899763	0.362125	0.028991
	380.6	1.25668	0.899473	0.361787	0.028904
	380.8	1.25674	0.899517	0.362084	0.028793
	381	1.25601	0.898619	0.36182	0.028357
	381.2	1.25571	0.897934	0.361432	0.027968
	381.4	1.25603	0.897935	0.361693	0.028151
	381.6	1.2558	0.897171	0.361343	0.027874
	381.8	1.2559	0.896807	0.361527	0.027936
	382	1.25579	0.896717	0.361372	0.02779
	382.2	1.25613	0.89734	0.361647	0.027871
	382.4	1.25612	0.897553	0.361544	0.027642
	382.6	1.25664	0.897341	0.361858	0.02808
	382.8	1.25662	0.897475	0.361698	0.028102
	383	1.25638	0.897567	0.361648	0.028032
	383.2	1.25662	0.89773	0.361562	0.028119
	383.4	1.25654	0.897703	0.361405	0.028462
	383.6	1.25609	0.897293	0.36132	0.028196
	383.8	1.2559	0.897296	0.361334	0.027892
	384	1.25619	0.898143	0.36182	0.028711
	384.2	1.25625	0.898746	0.362158	0.029041
	384.4	1.2557	0.898819	0.361579	0.029006
	384.6	1.25522	0.898483	0.361367	0.028793
	384.8	1.25472	0.898296	0.361396	0.028299
	385	1.25433	0.897707	0.36128	0.02792
	385.2	1.25432	0.897696	0.361445	0.02781
	385.4	1.2538	0.897251	0.361315	0.027559
	385.6	1.25345	0.896495	0.361068	0.027444
	385.8	1.25326	0.896232	0.360955	0.027578
	386	1.25323	0.896405	0.3611	0.027575
	386.2	1.25324	0.896341	0.36098	0.027141
	386.4	1.25299	0.895673	0.360535	0.026832
	386.6	1.25325	0.895248	0.360323	0.026917
	386.8	1.25351	0.895724	0.360763	0.027327
	387	1.25399	0.896001	0.360644	0.027697
	387.2	1.25414	0.895707	0.360658	0.027753
	387.4	1.25398	0.895646	0.36029	0.027672
	387.6	1.25365	0.895616	0.360228	0.027476
	387.8	1.2536	0.895894	0.360373	0.027551
	388	1.25417	0.896772	0.360975	0.028226
	388.2	1.25402	0.897134	0.360691	0.028213
	388.4	1.254	0.896956	0.360229	0.027811
	388.6	1.25413	0.896992	0.360209	0.027256
	388.8	1.25422	0.896831	0.360296	0.026996
	389	1.25411	0.896732	0.360585	0.027094
	389.2	1.25358	0.896686	0.36031	0.026822
	389.4	1.25318	0.896233	0.360203	0.026572
	389.6	1.25307	0.896006	0.360314	0.026744
	389.8	1.25318	0.895809	0.360215	0.026403
	390	1.25321	0.895826	0.360232	0.026258
	390.2	1.25348	0.895897	0.360362	0.026217
	390.4	1.25327	0.895705	0.360356	0.026385
	390.6	1.25358	0.89605	0.360679	0.026726
	390.8	1.25381	0.896368	0.361087	0.026996
	391	1.25416	0.896352	0.361161	0.027052
	391.2	1.25376	0.895941	0.36116	0.027026
	391.4	1.25394	0.896378	0.361085	0.027514
	391.6	1.25381	0.896205	0.361055	0.027679
	391.8	1.25391	0.896471	0.361313	0.028157
	392	1.25367	0.896899	0.361285	0.028326
	392.2	1.25347	0.897116	0.361075	0.028145
	392.4	1.25323	0.896944	0.361001	0.027964
	392.6	1.25338	0.897169	0.361229	0.028085
	392.8	1.25326	0.896872	0.361124	0.027601
	393	1.25248	0.896538	0.360716	0.02733
	393.2	1.25225	0.896285	0.36045	0.027101
	393.4	1.25227	0.895896	0.360469	0.026659
	393.6	1.2521	0.895651	0.360318	0.026333
	393.8	1.25234	0.895476	0.360291	0.026207
	394	1.25234	0.895469	0.360423	0.026449
	394.2	1.25236	0.89535	0.360379	0.026421
	394.4	1.2522	0.89503	0.360266	0.026304
	394.6	1.25233	0.894958	0.360328	0.02604
	394.8	1.25292	0.894963	0.360816	0.026222
	395	1.25333	0.894953	0.361045	0.026782
	395.2	1.25364	0.89468	0.360911	0.02705
	395.4	1.25401	0.895075	0.361061	0.027819
	395.6	1.25395	0.894997	0.360934	0.028367
	395.8	1.25372	0.894847	0.360663	0.028719
	396	1.25336	0.894914	0.360504	0.028723
	396.2	1.25321	0.894976	0.360324	0.028763
	396.4	1.25299	0.894993	0.359967	0.028518
	396.6	1.25306	0.895107	0.359822	0.028075
	396.8	1.25244	0.894868	0.359696	0.027307
	397	1.25196	0.894655	0.359395	0.02728
	397.2	1.252	0.894713	0.359563	0.026777
	397.4	1.25228	0.895108	0.35953	0.026384
	397.6	1.2524	0.895664	0.359932	0.026796
	397.8	1.25228	0.895945	0.359921	0.026883
	398	1.25219	0.895957	0.359783	0.026812
	398.2	1.25211	0.896223	0.359874	0.026646
	398.4	1.25186	0.896086	0.359879	0.026282
	398.6	1.25204	0.896063	0.35986	0.026082
	398.8	1.25268	0.89646	0.360352	0.026437
	399	1.25239	0.896498	0.359838	0.026291
	399.2	1.2525	0.896332	0.359916	0.026417
[truncated: 1,003 more rows]

## Sheet: Fig. 5C
L-NPs with IgG
		Concentration of IgG, uM
	Time, s	100	50	25	12.5
	0	-0.00153	-0.0004	0.000864	-0.00089
	0.2	-0.00064	-0.00084	0.001565	-0.00082
	0.4	0.000758	-0.00085	0.002646	-0.00037
	0.6	0.001942	-0.00065	0.003768	0.000143
	0.8	0.002949	-0.00093	0.004394	0.000437
	1	0.004144	-0.00084	0.005503	0.000961
	1.2	0.005615	-0.00057	0.006747	0.001476
	1.4	0.006939	-0.00028	0.008308	0.002185
	1.6	0.008634	0.000202	0.009823	0.002951
	1.8	0.010428	0.000462	0.011239	0.003517
	2	0.012179	0.000916	0.012314	0.004024
	2.2	0.013967	0.001518	0.013226	0.004705
	2.4	0.015879	0.002297	0.014061	0.005096
	2.6	0.01784	0.003056	0.015606	0.005958
	2.8	0.020099	0.00349	0.01661	0.006434
	3	0.022651	0.003666	0.017445	0.007012
	3.2	0.025148	0.003914	0.017999	0.007403
	3.4	0.028003	0.004057	0.018722	0.0083
	3.6	0.030409	0.003846	0.019003	0.008259
	3.8	0.032589	0.003536	0.019067	0.008355
	4	0.035585	0.003671	0.019011	0.007991
	4.2	0.038657	0.003889	0.01899	0.007652
	4.4	0.041628	0.004477	0.019345	0.007822
	4.6	0.043713	0.004633	0.018545	0.007503
	4.8	0.045908	0.004683	0.017662	0.007291
	5	0.048627	0.005286	0.017639	0.007406
	5.2	0.051538	0.005835	0.017654	0.00693
	5.4	0.054576	0.00634	0.017746	0.006891
	5.6	0.057736	0.006795	0.017614	0.006743
	5.8	0.060961	0.006835	0.017551	0.00647
	6	0.063908	0.007098	0.016974	0.006281
	6.2	0.067267	0.00764	0.017089	0.006425
	6.4	0.070723	0.008056	0.017681	0.006579
	6.6	0.074333	0.008383	0.018184	0.00685
	6.8	0.077986	0.008695	0.017999	0.006151
	7	0.081545	0.008545	0.017677	0.005905
	7.2	0.085526	0.008995	0.017754	0.006051
	7.4	0.089624	0.009262	0.018059	0.005772
	7.6	0.09333	0.009933	0.018054	0.004925
	7.8	0.097133	0.010125	0.017922	0.00439
	8	0.101293	0.010573	0.017968	0.003833
	8.2	0.105535	0.011264	0.018091	0.003757
	8.4	0.109422	0.01194	0.018086	0.003752
	8.6	0.113164	0.012273	0.017636	0.003241
	8.8	0.117279	0.012829	0.017496	0.003221
	9	0.121617	0.013298	0.017537	0.002765
	9.2	0.126282	0.01403	0.017897	0.002475
	9.4	0.13122	0.014948	0.01814	0.002952
	9.6	0.135662	0.015566	0.018346	0.003156
	9.8	0.140206	0.016259	0.018319	0.003054
	10	0.144446	0.016979	0.018105	0.003076
	10.2	0.148942	0.017838	0.018487	0.002781
	10.4	0.153562	0.018594	0.018711	0.002922
	10.6	0.158151	0.019502	0.018472	0.002927
	10.8	0.162831	0.020593	0.018513	0.002963
	11	0.167986	0.021658	0.018353	0.003112
	11.2	0.173411	0.023025	0.019072	0.003301
	11.4	0.178605	0.024201	0.01943	0.003002
	11.6	0.183292	0.025348	0.019351	0.002582
	11.8	0.187902	0.025747	0.019278	0.002003
	12	0.193363	0.026433	0.019791	0.001623
	12.2	0.198442	0.026992	0.01993	0.00146
	12.4	0.203337	0.027915	0.020244	0.001123
	12.6	0.207861	0.027989	0.020128	0.000367
	12.8	0.212772	0.02868	0.020237	0.000186
	13	0.218207	0.029448	0.020645	0.000215
	13.2	0.223665	0.030326	0.021367	0.000251
	13.4	0.228796	0.031108	0.021608	-0.00012
	13.6	0.233523	0.031419	0.021511	-0.00063
	13.8	0.238203	0.032087	0.021293	-0.00118
	14	0.243089	0.032462	0.021079	-0.00156
	14.2	0.248127	0.033033	0.020619	-0.00219
	14.4	0.253502	0.034155	0.020676	-0.00173
	14.6	0.258783	0.035216	0.020454	-0.00165
	14.8	0.264244	0.036445	0.020824	-0.00156
	15	0.26945	0.03739	0.020611	-0.0022
	15.2	0.27525	0.038524	0.021212	-0.00217
	15.4	0.280508	0.03963	0.021118	-0.00248
	15.6	0.285593	0.04053	0.020979	-0.00306
	15.8	0.291067	0.041445	0.021065	-0.00366
	16	0.296917	0.042371	0.021489	-0.00381
	16.2	0.301864	0.043172	0.021541	-0.004
	16.4	0.307433	0.044587	0.0224	-0.0042
	16.6	0.312881	0.045977	0.022772	-0.00401
	16.8	0.318531	0.047392	0.023502	-0.00368
	17	0.323851	0.048403	0.023753	-0.00375
	17.2	0.328832	0.049698	0.024309	-0.00419
	17.4	0.33431	0.050948	0.024784	-0.00447
	17.6	0.339585	0.051924	0.025002	-0.00445
	17.8	0.345053	0.053232	0.02509	-0.00486
	18	0.35083	0.054478	0.025407	-0.00496
	18.2	0.356116	0.05562	0.025211	-0.00494
	18.4	0.361955	0.057385	0.025579	-0.00473
	18.6	0.367667	0.058751	0.025776	-0.00458
	18.8	0.372868	0.059627	0.026061	-0.00472
	19	0.378329	0.060713	0.026374	-0.00493
	19.2	0.38415	0.061841	0.026573	-0.00528
	19.4	0.3896	0.062969	0.02643	-0.00557
	19.6	0.395143	0.063829	0.02659	-0.00628
	19.8	0.401007	0.06486	0.02661	-0.0066
	20	0.406858	0.065968	0.027215	-0.00622
	20.2	0.41245	0.067238	0.027503	-0.00604
	20.4	0.418645	0.069011	0.02844	-0.00538
	20.6	0.424346	0.070729	0.028388	-0.00513
	20.8	0.429837	0.071825	0.028449	-0.00503
	21	0.435678	0.073435	0.028982	-0.00503
	21.2	0.441255	0.074374	0.028915	-0.00536
	21.4	0.4471	0.075331	0.02923	-0.00595
	21.6	0.452849	0.07653	0.029177	-0.00642
	21.8	0.4587	0.078121	0.029425	-0.00693
	22	0.46438	0.079532	0.029855	-0.00699
	22.2	0.469833	0.080687	0.029664	-0.00752
	22.4	0.475998	0.08252	0.030388	-0.00756
	22.6	0.481599	0.083494	0.030799	-0.00772
	22.8	0.487034	0.084454	0.03114	-0.00803
	23	0.492972	0.085802	0.031932	-0.00814
	23.2	0.498848	0.086973	0.031994	-0.0085
	23.4	0.504654	0.088188	0.032641	-0.0083
	23.6	0.510088	0.088951	0.032902	-0.00912
	23.8	0.516264	0.090682	0.033029	-0.00905
	24	0.521945	0.092278	0.033715	-0.00873
	24.2	0.5275	0.093926	0.033968	-0.00873
	24.4	0.533055	0.095592	0.034668	-0.00852
	24.6	0.53886	0.096961	0.03472	-0.00914
	24.8	0.544664	0.098372	0.034891	-0.00921
	25	0.550191	0.099354	0.035068	-0.00986
	25.2	0.555014	0.100018	0.034586	-0.01081
	25.4	0.560281	0.101441	0.034781	-0.01109
	25.6	0.566142	0.103096	0.035217	-0.01123
	25.8	0.571453	0.104762	0.036276	-0.01125
	26	0.576988	0.10616	0.036833	-0.01124
	26.2	0.5825	0.107404	0.036754	-0.01154
	26.4	0.588205	0.109202	0.037293	-0.011
	26.6	0.594275	0.110668	0.037827	-0.0106
	26.8	0.600114	0.112059	0.038099	-0.01046
	27	0.605891	0.113048	0.038618	-0.01061
	27.2	0.611528	0.113822	0.038296	-0.01102
	27.4	0.617676	0.114905	0.038509	-0.01085
	27.6	0.623427	0.116377	0.038588	-0.01141
	27.8	0.629623	0.118317	0.038976	-0.01099
	28	0.635294	0.11997	0.039503	-0.01075
	28.2	0.640901	0.121375	0.039678	-0.01096
	28.4	0.646827	0.123009	0.040073	-0.01071
	28.6	0.653129	0.124629	0.040242	-0.01097
	28.8	0.658719	0.126217	0.040578	-0.01113
	29	0.663827	0.127275	0.041124	-0.01164
	29.2	0.669199	0.128791	0.04159	-0.01159
	29.4	0.674895	0.130428	0.042244	-0.01128
	29.6	0.680872	0.132159	0.043515	-0.01131
	29.8	0.686119	0.133827	0.0442	-0.01124
	30	0.691977	0.136048	0.044776	-0.01136
	30.2	0.697438	0.13759	0.044752	-0.01189
	30.4	0.702926	0.139304	0.045562	-0.01166
	30.6	0.708386	0.140632	0.046131	-0.01198
	30.8	0.713762	0.141609	0.046512	-0.01256
	31	0.719258	0.143112	0.046929	-0.01299
	31.2	0.725142	0.144684	0.047121	-0.01321
	31.4	0.731005	0.146646	0.048027	-0.01265
	31.6	0.736385	0.148291	0.048395	-0.01301
	31.8	0.741937	0.149882	0.048627	-0.01306
	32	0.74749	0.151593	0.048897	-0.01336
	32.2	0.753005	0.15276	0.049131	-0.01364
	32.4	0.758849	0.154664	0.04958	-0.01374
	32.6	0.764311	0.156049	0.049978	-0.01415
	32.8	0.769939	0.157679	0.05074	-0.01408
	33	0.775469	0.158951	0.051499	-0.01422
	33.2	0.781009	0.160452	0.052125	-0.01392
	33.4	0.786559	0.162207	0.052733	-0.01377
	33.6	0.791832	0.163799	0.053524	-0.01374
	33.8	0.796685	0.165325	0.053966	-0.0138
	34	0.801822	0.167009	0.054303	-0.01433
	34.2	0.806044	0.16775	0.054113	-0.01486
	34.4	0.810824	0.168958	0.054553	-0.0149
	34.6	0.815621	0.170322	0.055123	-0.01499
	34.8	0.820705	0.171916	0.05556	-0.01498
	35	0.825796	0.173865	0.055908	-0.0148
	35.2	0.830958	0.175721	0.056555	-0.01478
	35.4	0.835662	0.177192	0.056662	-0.01442
	35.6	0.840806	0.178749	0.05666	-0.01446
	35.8	0.846057	0.180688	0.057162	-0.01438
	36	0.851296	0.182405	0.057869	-0.01446
	36.2	0.856671	0.184525	0.058703	-0.01413
	36.4	0.862114	0.186699	0.05911	-0.01415
	36.6	0.867515	0.188839	0.059874	-0.01389
	36.8	0.873265	0.191514	0.061059	-0.01377
	37	0.878869	0.193336	0.062048	-0.01392
	37.2	0.8842	0.195598	0.062622	-0.01382
	37.4	0.889465	0.197498	0.063325	-0.01409
	37.6	0.894118	0.199219	0.063804	-0.01431
	37.8	0.898952	0.200697	0.06422	-0.01492
	38	0.903814	0.202128	0.064293	-0.01526
	38.2	0.908457	0.2035	0.064978	-0.01528
	38.4	0.913243	0.204799	0.065268	-0.0152
	38.6	0.918173	0.206539	0.066102	-0.01487
	38.8	0.922728	0.207981	0.066151	-0.01488
	39	0.927295	0.209615	0.06645	-0.01486
	39.2	0.932083	0.211267	0.066867	-0.01512
	39.4	0.936569	0.212614	0.066877	-0.01485
	39.6	0.94128	0.214253	0.067492	-0.01471
	39.8	0.945867	0.215856	0.068194	-0.01509
	40	0.950211	0.217622	0.069418	-0.01533
	40.2	0.954464	0.219619	0.069731	-0.01544
	40.4	0.958929	0.221317	0.069947	-0.016
	40.6	0.963607	0.223402	0.070615	-0.01612
	40.8	0.968229	0.225356	0.071248	-0.01622
	41	0.972826	0.226706	0.071582	-0.01647
	41.2	0.977445	0.228758	0.072089	-0.01646
	41.4	0.981678	0.229836	0.072565	-0.01669
	41.6	0.985655	0.231295	0.072876	-0.01655
	41.8	0.990694	0.233233	0.07404	-0.01606
	42	0.995437	0.235078	0.074982	-0.01517
	42.2	1.00012	0.236902	0.07589	-0.01483
	42.4	1.00432	0.238188	0.076144	-0.01486
	42.6	1.00898	0.240695	0.077145	-0.01444
	42.8	1.01332	0.242582	0.077621	-0.01453
	43	1.01774	0.244785	0.078337	-0.0148
	43.2	1.02251	0.246673	0.079217	-0.01457
	43.4	1.02672	0.248528	0.079579	-0.0147
	43.6	1.03092	0.250553	0.080191	-0.01465
	43.8	1.03493	0.252752	0.080948	-0.01513
	44	1.03847	0.254434	0.081442	-0.01545
	44.2	1.04202	0.256112	0.081265	-0.01598
	44.4	1.04611	0.257933	0.08153	-0.01614
	44.6	1.0505	0.259945	0.082081	-0.01609
	44.8	1.05461	0.261869	0.082632	-0.01604
	45	1.05861	0.263187	0.083069	-0.01654
	45.2	1.06234	0.264527	0.083544	-0.01654
	45.4	1.06618	0.265959	0.084489	-0.01643
	45.6	1.07032	0.267973	0.085481	-0.01601
	45.8	1.0746	0.270105	0.086607	-0.01547
	46	1.07856	0.271914	0.087402	-0.01555
	46.2	1.08275	0.273519	0.08807	-0.01554
	46.4	1.08626	0.275198	0.088554	-0.01551
	46.6	1.09053	0.277626	0.089304	-0.01526
	46.8	1.0946	0.279296	0.089972	-0.01545
	47	1.09831	0.281066	0.090419	-0.01561
	47.2	1.10184	0.282557	0.090705	-0.01541
	47.4	1.10556	0.28439	0.09086	-0.01565
	47.6	1.10864	0.286024	0.091163	-0.01556
	47.8	1.11189	0.287781	0.091525	-0.01534
	48	1.11562	0.289544	0.092093	-0.01512
	48.2	1.11936	0.29148	0.092674	-0.01489
	48.4	1.12314	0.293118	0.093104	-0.01483
	48.6	1.12695	0.295208	0.093799	-0.01462
	48.8	1.13065	0.296874	0.094422	-0.01472
	49	1.13393	0.298145	0.094969	-0.01498
	49.2	1.13735	0.300049	0.095965	-0.01447
	49.4	1.14122	0.302246	0.097146	-0.01414
	49.6	1.14508	0.304196	0.098013	-0.01401
	49.8	1.14859	0.306248	0.098939	-0.0139
	50	1.15252	0.308317	0.099707	-0.01401
	50.2	1.15605	0.310024	0.100054	-0.01406
	50.4	1.15915	0.311668	0.100421	-0.01434
	50.6	1.16308	0.313479	0.101311	-0.01417
	50.8	1.16638	0.315562	0.102042	-0.01416
	51	1.16958	0.317536	0.102492	-0.01451
	51.2	1.17311	0.319534	0.103156	-0.01436
	51.4	1.17637	0.321688	0.103801	-0.0142
	51.6	1.17895	0.323556	0.104399	-0.01429
	51.8	1.1823	0.326004	0.105581	-0.01362
	52	1.18537	0.328005	0.106375	-0.01413
	52.2	1.18831	0.329837	0.106851	-0.01408
	52.4	1.1916	0.331489	0.107487	-0.01461
	52.6	1.19479	0.333434	0.108302	-0.01481
	52.8	1.19817	0.335165	0.109163	-0.01481
	53	1.20107	0.337003	0.10945	-0.01478
	53.2	1.2045	0.339037	0.110201	-0.01471
	53.4	1.20776	0.340966	0.110928	-0.01456
	53.6	1.21127	0.342924	0.111825	-0.01445
	53.8	1.2147	0.345298	0.112642	-0.01427
	54	1.21789	0.346904	0.113183	-0.01406
	54.2	1.22102	0.348494	0.113462	-0.01401
	54.4	1.22415	0.3503	0.114432	-0.01352
	54.6	1.22746	0.352652	0.115572	-0.01285
	54.8	1.23027	0.354609	0.115709	-0.01293
	55	1.2331	0.356365	0.116297	-0.01317
	55.2	1.23623	0.358472	0.11751	-0.01249
	55.4	1.23841	0.360172	0.118015	-0.01241
	55.6	1.24047	0.361502	0.118648	-0.01271
	55.8	1.24327	0.363381	0.119427	-0.01283
	56	1.24568	0.364749	0.119893	-0.01329
	56.2	1.24875	0.36653	0.120213	-0.01327
	56.4	1.25149	0.36805	0.12068	-0.01374
	56.6	1.25427	0.370067	0.121129	-0.0138
	56.8	1.25711	0.372447	0.121643	-0.01371
	57	1.25998	0.374303	0.121961	-0.01373
	57.2	1.26302	0.376335	0.123177	-0.01342
	57.4	1.26572	0.378031	0.123737	-0.01345
	57.6	1.26873	0.380275	0.124486	-0.01358
	57.8	1.27174	0.382337	0.124944	-0.0138
	58	1.27423	0.384004	0.125356	-0.01388
	58.2	1.27701	0.385982	0.125634	-0.01415
	58.4	1.27997	0.388151	0.126494	-0.01394
	58.6	1.28262	0.390297	0.127485	-0.01411
	58.8	1.28482	0.391829	0.127772	-0.01434
	59	1.28767	0.394032	0.129122	-0.01411
	59.2	1.29009	0.395944	0.130192	-0.01407
	59.4	1.29219	0.397436	0.130343	-0.01463
	59.6	1.29407	0.399106	0.130839	-0.01508
	59.8	1.29699	0.401616	0.131373	-0.01497
	60	1.29972	0.403474	0.132219	-0.01463
	60.2	1.30226	0.405344	0.132484	-0.01458
	60.4	1.30491	0.407679	0.133922	-0.01413
	60.6	1.30794	0.410062	0.135263	-0.01361
	60.8	1.31036	0.412269	0.13619	-0.01337
	61	1.31359	0.414345	0.137232	-0.01251
	61.2	1.31601	0.41654	0.138451	-0.01222
	61.4	1.31828	0.418281	0.138908	-0.0124
	61.6	1.32103	0.420862	0.139813	-0.01191
	61.8	1.3235	0.422435	0.140337	-0.01191
	62	1.32589	0.424704	0.140928	-0.01164
	62.2	1.32857	0.426699	0.141953	-0.01117
	62.4	1.33102	0.428676	0.142784	-0.0109
	62.6	1.33276	0.430196	0.143783	-0.01112
	62.8	1.33481	0.431594	0.144228	-0.01105
	63	1.33748	0.433882	0.145441	-0.01078
	63.2	1.33932	0.435456	0.145631	-0.01129
	63.4	1.34165	0.437717	0.146239	-0.01124
	63.6	1.34391	0.439661	0.146829	-0.01157
	63.8	1.34622	0.441663	0.147797	-0.01145
	64	1.34823	0.442916	0.14842	-0.0119
	64.2	1.34978	0.444307	0.148994	-0.01213
	64.4	1.35219	0.446581	0.150142	-0.01208
	64.6	1.35428	0.448583	0.150796	-0.01206
	64.8	1.35654	0.450586	0.15153	-0.01209
	65	1.35904	0.452722	0.152473	-0.01216
	65.2	1.36061	0.45472	0.15337	-0.0121
	65.4	1.36271	0.456927	0.154208	-0.01187
	65.6	1.36477	0.459216	0.15473	-0.01192
	65.8	1.36703	0.461593	0.155652	-0.01169
	66	1.36898	0.463839	0.15609	-0.01164
	66.2	1.37083	0.46581	0.156674	-0.01139
	66.4	1.37295	0.467734	0.156988	-0.01173
	66.6	1.37509	0.469668	0.157769	-0.0117
	66.8	1.37731	0.471909	0.158581	-0.01097
	67	1.37973	0.47441	0.159419	-0.01029
	67.2	1.38173	0.476264	0.159823	-0.01044
	67.4	1.38384	0.478406	0.160658	-0.01065
	67.6	1.38586	0.479708	0.161317	-0.01113
	67.8	1.38775	0.481608	0.162431	-0.01087
	68	1.38966	0.483024	0.162752	-0.01101
	68.2	1.39186	0.484488	0.163681	-0.01059
	68.4	1.39394	0.486508	0.164642	-0.01046
	68.6	1.39589	0.488128	0.165683	-0.01051
	68.8	1.39808	0.489971	0.166919	-0.01032
	69	1.40008	0.491848	0.167901	-0.01017
	69.2	1.40192	0.494003	0.168923	-0.00929
	69.4	1.40418	0.496394	0.170093	-0.00881
	69.6	1.40615	0.498254	0.17088	-0.00904
	69.8	1.40839	0.500185	0.171822	-0.00851
	70	1.41062	0.502065	0.172473	-0.00833
	70.2	1.41272	0.504429	0.173117	-0.00792
	70.4	1.41507	0.506323	0.173886	-0.00799
	70.6	1.41682	0.508513	0.17479	-0.00766
	70.8	1.41865	0.510713	0.175683	-0.00749
	71	1.42039	0.512672	0.175902	-0.00775
	71.2	1.42186	0.514437	0.176093	-0.00849
	71.4	1.42356	0.516557	0.176915	-0.00845
	71.6	1.42521	0.518328	0.177618	-0.00848
	71.8	1.42651	0.520237	0.178008	-0.00871
	72	1.42758	0.521871	0.178176	-0.00897
	72.2	1.42925	0.523694	0.178842	-0.00894
	72.4	1.43033	0.525673	0.178964	-0.00911
	72.6	1.4321	0.527468	0.179324	-0.00907
	72.8	1.43362	0.529777	0.180196	-0.00825
	73	1.4355	0.531795	0.181204	-0.00742
	73.2	1.4373	0.534109	0.181907	-0.00692
	73.4	1.43919	0.53644	0.183097	-0.00651
	73.6	1.44107	0.5382	0.1842	-0.0064
	73.8	1.44285	0.540079	0.185096	-0.00604
	74	1.44507	0.542309	0.186251	-0.00564
	74.2	1.4465	0.544051	0.18725	-0.00581
	74.4	1.44782	0.54586	0.187802	-0.0064
	74.6	1.44934	0.547936	0.188607	-0.00665
	74.8	1.45105	0.550254	0.189434	-0.00684
	75	1.45241	0.551984	0.189796	-0.00699
	75.2	1.45366	0.554145	0.190497	-0.00723
	75.4	1.45545	0.556234	0.191551	-0.00735
	75.6	1.45635	0.557714	0.191712	-0.00824
	75.8	1.45755	0.559379	0.192065	-0.00888
	76	1.45897	0.561528	0.192685	-0.00863
	76.2	1.46092	0.56388	0.193538	-0.00827
	76.4	1.46251	0.565709	0.193951	-0.0079
	76.6	1.46445	0.567948	0.194679	-0.00757
	76.8	1.46619	0.570314	0.195612	-0.0069
	77	1.46816	0.572435	0.196632	-0.00675
	77.2	1.47008	0.574864	0.197376	-0.00675
	77.4	1.47184	0.577019	0.198585	-0.00617
	77.6	1.47351	0.579027	0.199331	-0.00594
	77.8	1.47515	0.581078	0.200097	-0.00576
	78	1.47695	0.583349	0.201336	-0.00522
	78.2	1.47861	0.585771	0.202291	-0.00493
	78.4	1.48041	0.588183	0.203416	-0.00448
	78.6	1.48244	0.59044	0.204431	-0.00396
	78.8	1.48406	0.593004	0.205777	-0.00352
	79	1.48541	0.59504	0.206414	-0.0035
	79.2	1.48656	0.596928	0.207226	-0.00364
	79.4	1.48842	0.59894	0.20799	-0.00374
	79.6	1.48935	0.600836	0.208816	-0.00374
	79.8	1.49094	0.602865	0.210161	-0.00339
	80	1.49255	0.605461	0.21147	-0.00278
	80.2	1.49388	0.607616	0.212245	-0.00251
	80.4	1.49508	0.609413	0.213067	-0.0028
	80.6	1.49619	0.6116	0.213777	-0.00297
	80.8	1.49752	0.613152	0.21451	-0.00282
	81	1.49849	0.614763	0.215393	-0.00304
	81.2	1.49973	0.616595	0.216077	-0.00277
	81.4	1.50114	0.619001	0.217104	-0.00229
	81.6	1.50236	0.620748	0.217587	-0.00259
	81.8	1.50384	0.622804	0.218463	-0.00239
	82	1.50539	0.624614	0.219618	-0.00206
	82.2	1.5069	0.626664	0.220738	-0.00195
	82.4	1.50855	0.628649	0.222058	-0.00154
	82.6	1.50987	0.630297	0.222726	-0.00152
	82.8	1.51164	0.632713	0.224089	-0.001
	83	1.51289	0.634259	0.224496	-0.00121
	83.2	1.5141	0.636208	0.225354	-0.00109
	83.4	1.51593	0.638603	0.226477	-0.00053
	83.6	1.5173	0.640945	0.227622	-0.00036
	83.8	1.51888	0.643141	0.228793	-3.6e-05
	84	1.52024	0.645491	0.229772	-1.6e-05
	84.2	1.52178	0.647596	0.230526	1.21e-05
	84.4	1.52295	0.649561	0.231235	-0.00035
	84.6	1.52397	0.651384	0.232009	-0.00034
	84.8	1.52561	0.653238	0.233037	-8.3e-05
	85	1.52694	0.655375	0.233742	-1.1e-05
	85.2	1.52846	0.657679	0.234554	0.000294
	85.4	1.52984	0.659972	0.234755	0.000139
	85.6	1.53088	0.661586	0.234625	-0.00045
	85.8	1.5323	0.663803	0.235362	-0.00021
	86	1.53381	0.665821	0.236413	0.000156
	86.2	1.53542	0.668181	0.237403	0.000392
	86.4	1.53739	0.670497	0.238682	0.001243
	86.6	1.53872	0.672466	0.239979	0.001626
	86.8	1.54071	0.675346	0.241506	0.002551
	87	1.54184	0.677216	0.242067	0.002581
	87.2	1.54296	0.679551	0.24326	0.003037
	87.4	1.54413	0.68121	0.244222	0.003279
	87.6	1.54552	0.683242	0.245108	0.003476
	87.8	1.54682	0.684834	0.24621	0.003533
	88	1.54812	0.686539	0.246925	0.003469
	88.2	1.54946	0.688329	0.247249	0.003029
	88.4	1.55012	0.689929	0.247671	0.002642
	88.6	1.55108	0.69163	0.248395	0.002513
	88.8	1.55219	0.693275	0.248608	0.002402
	89	1.5525	0.694815	0.248445	0.002127
	89.2	1.55304	0.696399	0.248816	0.001747
	89.4	1.55378	0.698395	0.248573	0.001319
	89.6	1.55472	0.700477	0.249015	0.001102
	89.8	1.5559	0.702819	0.249997	0.001548
	90	1.55666	0.704942	0.250887	0.001775
	90.2	1.55812	0.706811	0.251743	0.001979
	90.4	1.55966	0.709062	0.252868	0.002416
	90.6	1.56063	0.711196	0.253836	0.002543
	90.8	1.56189	0.713524	0.254518	0.002736
	91	1.56287	0.715459	0.255292	0.00281
	91.2	1.56426	0.717758	0.25671	0.003512
	91.4	1.56577	0.720098	0.257901	0.004285
	91.6	1.56738	0.722162	0.259081	0.004584
	91.8	1.56871	0.724256	0.260277	0.004889
	92	1.57014	0.726532	0.261241	0.005331
	92.2	1.57111	0.728475	0.262215	0.005483
	92.4	1.57219	0.730708	0.263229	0.005834
	92.6	1.57328	0.732593	0.263887	0.005934
	92.8	1.57428	0.734665	0.264859	0.00607
	93	1.57532	0.736994	0.26595	0.006494
	93.2	1.57646	0.739222	0.266723	0.006361
	93.4	1.57781	0.741676	0.267815	0.006662
	93.6	1.57871	0.743844	0.268797	0.006542
	93.8	1.5792	0.745641	0.269607	0.006651
	94	1.58008	0.747181	0.270388	0.00671
	94.2	1.5812	0.748275	0.270623	0.006402
	94.4	1.58195	0.750007	0.27142	0.00646
	94.6	1.58258	0.751549	0.272039	0.006243
	94.8	1.58363	0.753226	0.272525	0.006295
	95	1.58484	0.754731	0.273334	0.006707
	95.2	1.58622	0.756628	0.27423	0.007126
	95.4	1.58729	0.758149	0.27497	0.007323
	95.6	1.58833	0.759909	0.276231	0.007743
	95.8	1.58944	0.761786	0.276892	0.007982
	96	1.59082	0.763956	0.277985	0.008475
	96.2	1.5918	0.765603	0.278624	0.008561
	96.4	1.59309	0.767672	0.279052	0.008466
	96.6	1.59462	0.770025	0.280104	0.008654
	96.8	1.5957	0.772337	0.280986	0.008782
	97	1.59682	0.774798	0.281908	0.009035
	97.2	1.59777	0.777333	0.283035	0.009278
	97.4	1.59892	0.77979	0.284444	0.009523
	97.6	1.5993	0.781907	0.285156	0.009198
	97.8	1.60013	0.784012	0.286136	0.009668
	98	1.60079	0.786051	0.287261	0.009629
	98.2	1.60124	0.788315	0.287902	0.00931
	98.4	1.60205	0.790275	0.288771	0.009546
	98.6	1.60322	0.792463	0.289525	0.009254
	98.8	1.60424	0.79444	0.290404	0.009706
	99	1.60548	0.796274	0.291456	0.010058
	99.2	1.60646	0.798199	0.292736	0.010184
	99.4	1.60726	0.800026	0.293845	0.00989
	99.6	1.60833	0.802389	0.295187	0.010224
	99.8	1.60921	0.803865	0.295416	0.009548
	100	1.61044	0.80583	0.296274	0.009756
	100.2	1.61123	0.80757	0.296735	0.009559
	100.4	1.61266	0.809852	0.297805	0.009577
	100.6	1.61396	0.81205	0.298916	0.009797
	100.8	1.61443	0.813789	0.299532	0.009786
	101	1.61539	0.816133	0.300758	0.010361
	101.2	1.61607	0.818306	0.301938	0.010585
	101.4	1.61672	0.820249	0.302524	0.010449
	101.6	1.61747	0.822145	0.303345	0.010668
	101.8	1.61832	0.82403	0.304266	0.011052
	102	1.61888	0.82571	0.304901	0.011095
	102.2	1.61995	0.828243	0.305468	0.011631
	102.4	1.62105	0.829776	0.30613	0.011997
	102.6	1.6221	0.83186	0.306907	0.012155
	102.8	1.62288	0.833679	0.307839	0.012674
	103	1.62392	0.836062	0.308805	0.012844
	103.2	1.62464	0.837735	0.309463	0.012675
	103.4	1.62551	0.839921	0.309904	0.012527
	103.6	1.62664	0.842309	0.310392	0.013125
	103.8	1.62747	0.844514	0.310873	0.013009
	104	1.62885	0.846963	0.311923	0.013666
	104.2	1.62962	0.84911	0.313078	0.01376
	104.4	1.63059	0.85117	0.313722	0.013796
	104.6	1.63128	0.853153	0.314349	0.013984
	104.8	1.63185	0.855216	0.314975	0.013975
	105	1.6327	0.857127	0.315889	0.01405
	105.2	1.63351	0.858791	0.317208	0.013845
	105.4	1.63445	0.86022	0.317825	0.014194
	105.6	1.63519	0.861571	0.318751	0.014376
	105.8	1.63625	0.863301	0.319784	0.014678
	106	1.63699	0.865354	0.320777	0.015212
	106.2	1.63751	0.867399	0.321648	0.015239
	106.4	1.63851	0.868924	0.322655	0.015257
	106.6	1.63953	0.870955	0.323754	0.015602
	106.8	1.64056	0.873103	0.325112	0.015904
	107	1.64157	0.875358	0.325923	0.016235
	107.2	1.64252	0.877021	0.326437	0.016517
	107.4	1.6436	0.87948	0.327264	0.01666
	107.6	1.64413	0.881497	0.328438	0.016731
	107.8	1.64489	0.884058	0.329814	0.016912
	108	1.64591	0.886079	0.331035	0.017272
	108.2	1.64655	0.887986	0.331818	0.01705
	108.4	1.64719	0.889971	0.332083	0.017067
	108.6	1.64811	0.891938	0.333002	0.017307
	108.8	1.64874	0.893784	0.333514	0.017231
	109	1.64929	0.895386	0.334609	0.01732
	109.2	1.65015	0.897215	0.335828	0.01748
	109.4	1.65064	0.89888	0.336308	0.01777
	109.6	1.65152	0.900704	0.337214	0.017797
	109.8	1.65255	0.903291	0.338359	0.018399
	110	1.65318	0.905074	0.33935	0.018558
	110.2	1.65404	0.907022	0.340257	0.018605
	110.4	1.65527	0.909072	0.341544	0.019123
	110.6	1.65641	0.911449	0.342726	0.019871
	110.8	1.65723	0.913251	0.343531	0.020038
	111	1.65817	0.915595	0.344414	0.020391
	111.2	1.65918	0.917736	0.345271	0.020832
	111.4	1.66028	0.91975	0.346462	0.020885
	111.6	1.66133	0.921866	0.347684	0.0213
	111.8	1.66244	0.924025	0.348435	0.021578
	112	1.66339	0.925717	0.349283	0.021508
	112.2	1.66453	0.9277	0.349884	0.021797
	112.4	1.66534	0.929383	0.350168	0.021702
	112.6	1.66645	0.931431	0.351295	0.021939
	112.8	1.66691	0.933351	0.351991	0.021751
	113	1.66771	0.934927	0.353403	0.021891
	113.2	1.66844	0.9372	0.354714	0.022055
	113.4	1.66903	0.939155	0.355681	0.022235
	113.6	1.67012	0.941234	0.357013	0.02256
	113.8	1.67057	0.943362	0.357935	0.023201
	114	1.67116	0.944909	0.358597	0.022986
	114.2	1.67149	0.947025	0.35951	0.023272
	114.4	1.67179	0.948681	0.360361	0.023124
	114.6	1.67253	0.950639	0.361557	0.023453
	114.8	1.67315	0.95229	0.362169	0.023491
	115	1.6743	0.954427	0.363423	0.02401
	115.2	1.67489	0.955706	0.364106	0.024122
	115.4	1.67556	0.957067	0.364968	0.024114
	115.6	1.6766	0.959047	0.365572	0.024216
	115.8	1.67707	0.960806	0.366339	0.024038
	116	1.67812	0.962927	0.366971	0.023949
	116.2	1.67901	0.964965	0.367304	0.024071
	116.4	1.68012	0.966969	0.368451	0.023894
	116.6	1.68132	0.969382	0.369761	0.02411
	116.8	1.68185	0.971249	0.370669	0.024216
	117	1.68255	0.973076	0.372008	0.024425
	117.2	1.68299	0.975558	0.373008	0.024729
	117.4	1.68358	0.977571	0.373662	0.025004
	117.6	1.68444	0.979397	0.374474	0.025181
	117.8	1.6849	0.98126	0.374824	0.025264
	118	1.68547	0.983302	0.375948	0.025381
	118.2	1.68621	0.985491	0.377322	0.025776
	118.4	1.68712	0.98796	0.37846	0.025924
	118.6	1.68813	0.989978	0.37949	0.026414
	118.8	1.68892	0.991623	0.379877	0.026696
	119	1.68953	0.993365	0.381193	0.026864
	119.2	1.68985	0.994637	0.381817	0.026669
	119.4	1.6905	0.996555	0.382945	0.026644
	119.6	1.69146	0.998757	0.383675	0.026974
	119.8	1.69161	1.00062	0.384549	0.02695
	120	1.69201	1.0022	0.384995	0.026919
	120.2	1.69264	1.00372	0.385648	0.026952
	120.4	1.69379	1.00569	0.38719	0.027455
	120.6	1.69421	1.00747	0.387854	0.027846
	120.8	1.69412	1.0088	0.388621	0.027934
	121	1.6944	1.01044	0.389384	0.027959
	121.2	1.695	1.01226	0.390437	0.028203
	121.4	1.69573	1.01413	0.391576	0.028625
	121.6	1.6966	1.01567	0.392427	0.028694
	121.8	1.69743	1.01765	0.393515	0.028918
	122	1.69863	1.01967	0.395176	0.029651
	122.2	1.69979	1.02165	0.396128	0.030133
	122.4	1.70095	1.02384	0.396959	0.030589
	122.6	1.70138	1.02503	0.397531	0.030554
	122.8	1.70223	1.02675	0.398356	0.030536
	123	1.70287	1.02864	0.399868	0.030756
	123.2	1.70372	1.0304	0.400726	0.03079
	123.4	1.70426	1.03221	0.401749	0.030737
	123.6	1.70509	1.03419	0.402384	0.030932
	123.8	1.70533	1.0357	0.402867	0.030921
	124	1.70609	1.03707	0.403333	0.030942
	124.2	1.70713	1.03898	0.4045	0.031409
	124.4	1.70755	1.04122	0.405735	0.031877
	124.6	1.70788	1.04297	0.406052	0.031628
	124.8	1.70795	1.04469	0.406766	0.031516
	125	1.70854	1.04676	0.407879	0.031654
	125.2	1.70912	1.0489	0.409238	0.03219
	125.4	1.70976	1.05101	0.410698	0.033055
	125.6	1.71048	1.05279	0.411361	0.033545
	125.8	1.71167	1.05486	0.412557	0.033933
	126	1.71243	1.05667	0.41365	0.034516
	126.2	1.71332	1.05909	0.414655	0.035305
	126.4	1.71455	1.06134	0.415728	0.035624
	126.6	1.71567	1.06358	0.417157	0.036102
	126.8	1.71726	1.06586	0.418662	0.036666
	127	1.71816	1.06787	0.4199	0.037086
	127.2	1.71935	1.0697	0.420545	0.037074
	127.4	1.72007	1.07141	0.421437	0.037091
	127.6	1.72114	1.07314	0.421906	0.037304
	127.8	1.72152	1.0745	0.42219	0.037273
	128	1.72214	1.076	0.422609	0.036764
	128.2	1.72274	1.07774	0.423266	0.036491
	128.4	1.723	1.07913	0.42351	0.036083
	128.6	1.72313	1.08086	0.423927	0.035707
	128.8	1.72325	1.0826	0.425168	0.035996
	129	1.72326	1.08418	0.426159	0.035743
	129.2	1.72315	1.08587	0.426639	0.036007
	129.4	1.72297	1.08714	0.426655	0.035993
	129.6	1.72355	1.08912	0.426711	0.036343
	129.8	1.72402	1.09065	0.427338	0.036104
	130	1.72376	1.09234	0.427812	0.03609
	130.2	1.72466	1.09461	0.42884	0.036469
	130.4	1.72501	1.09585	0.429139	0.036092
	130.6	1.72558	1.0978	0.430462	0.036246
	130.8	1.72593	1.09939	0.431112	0.036029
	131	1.72648	1.10136	0.431873	0.036326
	131.2	1.72736	1.10325	0.43317	0.037107
	131.4	1.72797	1.10507	0.434349	0.037727
	131.6	1.72873	1.10661	0.434967	0.038324
	131.8	1.72895	1.1084	0.435956	0.038639
	132	1.7296	1.11025	0.437041	0.03899
	132.2	1.73027	1.11214	0.43838	0.039393
	132.4	1.73096	1.11421	0.439833	0.040173
	132.6	1.73172	1.11634	0.441153	0.040605
	132.8	1.73273	1.11808	0.442793	0.041291
	133	1.73334	1.11984	0.443999	0.041473
	133.2	1.7343	1.12166	0.444526	0.042012
	133.4	1.73515	1.12342	0.445419	0.042297
	133.6	1.73606	1.12538	0.446666	0.042655
	133.8	1.73633	1.12653	0.447513	0.042407
	134	1.73657	1.1281	0.448173	0.042208
	134.2	1.73733	1.12959	0.448661	0.042185
	134.4	1.738	1.13152	0.449329	0.042011
	134.6	1.73845	1.13323	0.450229	0.041975
	134.8	1.73928	1.13498	0.45094	0.04203
	135	1.73999	1.1365	0.451712	0.042327
	135.2	1.74055	1.13833	0.453124	0.042729
	135.4	1.74137	1.1401	0.453931	0.043156
	135.6	1.74177	1.14165	0.454659	0.042953
	135.8	1.74196	1.14333	0.455549	0.042971
	136	1.74295	1.14541	0.456635	0.043458
	136.2	1.74389	1.14707	0.457813	0.043395
	136.4	1.74418	1.1488	0.458302	0.043485
	136.6	1.74528	1.15064	0.459275	0.043883
	136.8	1.74623	1.1528	0.460881	0.04455
	137	1.74728	1.15478	0.462346	0.044776
	137.2	1.74832	1.15654	0.463024	0.045277
	137.4	1.74904	1.15846	0.464283	0.04556
	137.6	1.74974	1.16045	0.465286	0.046058
	137.8	1.75026	1.16216	0.466169	0.04649
	138	1.75098	1.16402	0.466958	0.046808
	138.2	1.75117	1.16563	0.467444	0.047122
	138.4	1.75168	1.16759	0.46843	0.047296
	138.6	1.75155	1.169	0.469369	0.047507
	138.8	1.75188	1.17066	0.470007	0.047577
	139	1.75231	1.17209	0.471047	0.047667
	139.2	1.75327	1.17444	0.472687	0.048346
	139.4	1.75382	1.17582	0.473551	0.048515
	139.6	1.75367	1.17702	0.474228	0.048257
	139.8	1.7539	1.17837	0.474892	0.048658
	140	1.75473	1.18022	0.475875	0.048794
	140.2	1.75449	1.18092	0.476575	0.048284
	140.4	1.75452	1.18267	0.477078	0.048296
	140.6	1.75551	1.18436	0.477853	0.048433
	140.8	1.75611	1.18598	0.478452	0.04841
	141	1.75697	1.18735	0.479292	0.048423
	141.2	1.75806	1.18912	0.48001	0.04904
	141.4	1.75868	1.19072	0.480818	0.049081
	141.6	1.7593	1.19226	0.481555	0.049372
	141.8	1.75954	1.19363	0.48217	0.049103
	142	1.76043	1.19509	0.483046	0.049617
	142.2	1.76099	1.1968	0.483979	0.049855
	142.4	1.76207	1.19911	0.485253	0.050364
	142.6	1.76285	1.20148	0.486444	0.051203
	142.8	1.7638	1.20321	0.48722	0.051229
	143	1.76448	1.20503	0.488394	0.051436
	143.2	1.76517	1.20682	0.48962	0.051825
	143.4	1.76512	1.20822	0.490584	0.051989
	143.6	1.76536	1.20975	0.491553	0.051861
	143.8	1.76582	1.21155	0.49237	0.052046
	144	1.76577	1.21291	0.493072	0.051554
	144.2	1.76552	1.21414	0.493803	0.051643
	144.4	1.76572	1.21586	0.49408	0.051707
	144.6	1.76571	1.21701	0.494324	0.051387
	144.8	1.7657	1.21823	0.49481	0.051555
	145	1.76618	1.21958	0.496134	0.051856
	145.2	1.7668	1.22103	0.496924	0.052226
	145.4	1.76699	1.22206	0.497905	0.052343
	145.6	1.76794	1.22399	0.499002	0.052861
	145.8	1.76832	1.22561	0.499934	0.052853
	146	1.76945	1.2277	0.501608	0.054107
	146.2	1.77038	1.23004	0.502953	0.054628
	146.4	1.7714	1.2319	0.504239	0.055338
	146.6	1.77237	1.23389	0.505608	0.055791
	146.8	1.77364	1.23572	0.507006	0.055915
	147	1.77426	1.23739	0.508116	0.05625
	147.2	1.77564	1.23926	0.50975	0.056826
	147.4	1.77628	1.24101	0.510691	0.056742
	147.6	1.77712	1.24261	0.511389	0.056804
	147.8	1.77741	1.24404	0.511553	0.057156
	148	1.77759	1.245	0.511659	0.056605
	148.2	1.77796	1.24646	0.51214	0.056875
	148.4	1.77812	1.24761	0.512956	0.057043
	148.6	1.77798	1.24886	0.513824	0.05694
	148.8	1.77806	1.25025	0.514381	0.05696
	149	1.77865	1.252	0.515512	0.056986
	149.2	1.77891	1.25354	0.516366	0.057167
	149.4	1.77932	1.25526	0.517791	0.057373
	149.6	1.77997	1.25725	0.518406	0.057692
	149.8	1.7795	1.25837	0.519354	0.05753
	150	1.78008	1.26021	0.520481	0.058406
	150.2	1.78047	1.26178	0.52109	0.058382
	150.4	1.78108	1.26316	0.522125	0.058614
	150.6	1.78222	1.26521	0.523551	0.059036
	150.8	1.78302	1.26724	0.524507	0.059836
	151	1.78328	1.26872	0.525301	0.060322
	151.2	1.78398	1.27029	0.52647	0.06084
	151.4	1.78453	1.27174	0.527158	0.060958
	151.6	1.78518	1.27316	0.527684	0.061425
	151.8	1.78564	1.2744	0.528387	0.061669
	152	1.78622	1.2754	0.529421	0.061446
	152.2	1.78654	1.27684	0.53084	0.062061
	152.4	1.78662	1.27817	0.53186	0.062058
	152.6	1.78681	1.27951	0.532858	0.062197
	152.8	1.78754	1.28128	0.534007	0.06255
	153	1.78834	1.28303	0.535142	0.062669
	153.2	1.78875	1.28468	0.536271	0.06273
	153.4	1.78877	1.2858	0.536716	0.062491
	153.6	1.78846	1.2868	0.536851	0.061986
	153.8	1.78865	1.28817	0.53767	0.061802
	154	1.78914	1.2897	0.538277	0.061963
	154.2	1.78966	1.29134	0.539219	0.062162
	154.4	1.79053	1.29299	0.540198	0.062492
	154.6	1.79092	1.29465	0.540816	0.062713
	154.8	1.79155	1.29636	0.541681	0.063482
	155	1.79214	1.29745	0.542538	0.063604
	155.2	1.79296	1.29869	0.543664	0.06363
	155.4	1.79402	1.30069	0.544784	0.064219
	155.6	1.79422	1.30201	0.545325	0.064098
	155.8	1.79467	1.303	0.546056	0.064701
	156	1.79515	1.30373	0.54669	0.064429
	156.2	1.79581	1.3052	0.54757	0.065039
	156.4	1.79607	1.30669	0.548217	0.065182
	156.6	1.79696	1.30802	0.5493	0.066017
	156.8	1.79758	1.30964	0.549779	0.066076
	157	1.7982	1.31104	0.550043	0.065914
	157.2	1.79837	1.31243	0.550933	0.066069
	157.4	1.79842	1.3133	0.55122	0.066092
	157.6	1.79854	1.31454	0.551809	0.066207
	157.8	1.79913	1.3163	0.553213	0.066873
	158	1.79952	1.31785	0.554459	0.067316
	158.2	1.80035	1.31966	0.555791	0.067812
	158.4	1.80093	1.32131	0.556808	0.067821
	158.6	1.80099	1.32266	0.55798	0.067769
	158.8	1.80238	1.32467	0.559997	0.068247
	159	1.80311	1.32659	0.561659	0.068445
	159.2	1.80372	1.32816	0.562953	0.068773
	159.4	1.80377	1.32982	0.563673	0.068955
	159.6	1.80403	1.33093	0.564195	0.068628
	159.8	1.80472	1.33221	0.565049	0.069345
	160	1.80529	1.33353	0.565953	0.069529
	160.2	1.80584	1.3349	0.566961	0.070356
	160.4	1.80553	1.33579	0.566923	0.070188
	160.6	1.80583	1.33652	0.567455	0.070348
	160.8	1.80581	1.33751	0.56735	0.07037
	161	1.80599	1.33834	0.567397	0.070695
	161.2	1.80618	1.33961	0.568039	0.071219
	161.4	1.80625	1.34067	0.568184	0.071537
	161.6	1.80619	1.34177	0.568624	0.071893
	161.8	1.80641	1.34327	0.569794	0.072166
	162	1.8072	1.34471	0.570711	0.072645
	162.2	1.80783	1.34621	0.571896	0.072909
	162.4	1.80848	1.34778	0.573199	0.072861
	162.6	1.809	1.34942	0.57449	0.073279
	162.8	1.81009	1.35124	0.575802	0.073787
	163	1.81068	1.35266	0.576915	0.074077
	163.2	1.81126	1.35374	0.577707	0.073945
	163.4	1.81226	1.35544	0.578886	0.074295
	163.6	1.81349	1.35713	0.58065	0.074933
	163.8	1.81417	1.35826	0.581606	0.075375
	164	1.81428	1.35956	0.582356	0.075585
	164.2	1.81445	1.36059	0.582865	0.075649
	164.4	1.81416	1.36177	0.583276	0.075226
	164.6	1.81443	1.36274	0.58446	0.075356
	164.8	1.81452	1.36366	0.584842	0.07538
	165	1.81506	1.36477	0.585649	0.075302
	165.2	1.81543	1.3663	0.586449	0.075569
	165.4	1.81569	1.36723	0.586805	0.075809
	165.6	1.81629	1.3687	0.587773	0.076455
	165.8	1.81677	1.37004	0.588798	0.076808
	166	1.81727	1.37135	0.58986	0.077082
	166.2	1.8174	1.3725	0.591126	0.077031
	166.4	1.81779	1.3737	0.59231	0.077129
	166.6	1.81777	1.37454	0.593121	0.07714
	166.8	1.81803	1.37569	0.593882	0.076815
	167	1.81853	1.37705	0.595391	0.076788
	167.2	1.81914	1.37825	0.596385	0.076936
	167.4	1.8196	1.37977	0.597618	0.07752
	167.6	1.81934	1.38078	0.598528	0.077651
	167.8	1.81957	1.38205	0.599172	0.077664
	168	1.81951	1.38387	0.600218	0.077834
	168.2	1.81997	1.38519	0.601177	0.077807
	168.4	1.82021	1.38622	0.602237	0.077587
	168.6	1.82062	1.38736	0.603093	0.077767
	168.8	1.82147	1.38869	0.604001	0.078258
	169	1.82236	1.39034	0.604575	0.078816
	169.2	1.82322	1.39207	0.605248	0.079404
	169.4	1.82408	1.39359	0.60624	0.080104
	169.6	1.82472	1.39544	0.607383	0.080888
	169.8	1.8254	1.39682	0.60853	0.081279
	170	1.82595	1.39845	0.609745	0.081572
	170.2	1.82666	1.39983	0.610815	0.081939
	170.4	1.82737	1.4013	0.611473	0.082488
	170.6	1.82794	1.40256	0.611765	0.08258
	170.8	1.82815	1.40392	0.612095	0.082594
	171	1.82846	1.40502	0.613078	0.082787
	171.2	1.82856	1.40598	0.613376	0.082978
	171.4	1.82861	1.40736	0.614363	0.083367
	171.6	1.82854	1.40834	0.614664	0.083511
	171.8	1.82876	1.40944	0.615491	0.083321
	172	1.82867	1.41035	0.616592	0.083132
	172.2	1.82855	1.411	0.616981	0.082612
	172.4	1.82894	1.41187	0.617645	0.082539
	172.6	1.82915	1.41299	0.618389	0.08288
	172.8	1.82956	1.4135	0.619202	0.082783
	173	1.82997	1.41488	0.620104	0.083179
	173.2	1.83018	1.41596	0.621	0.082959
	173.4	1.8304	1.41693	0.62191	0.083053
	173.6	1.83083	1.41788	0.622855	0.083231
	173.8	1.83188	1.41906	0.624563	0.083961
	174	1.83249	1.42057	0.625735	0.084504
	174.2	1.83317	1.42212	0.626575	0.085264
	174.4	1.83393	1.42369	0.627138	0.085957
	174.6	1.83476	1.42522	0.62812	0.086484
	174.8	1.83552	1.42691	0.629236	0.087103
	175	1.8363	1.42814	0.630465	0.087675
	175.2	1.83648	1.42947	0.631211	0.087945
	175.4	1.83668	1.43064	0.631886	0.087991
	175.6	1.83675	1.43174	0.632439	0.08796
	175.8	1.83689	1.43337	0.633875	0.088043
	176	1.83736	1.43443	0.634611	0.088173
	176.2	1.83753	1.43554	0.634927	0.087786
	176.4	1.83791	1.43656	0.635317	0.087937
	176.6	1.83807	1.43741	0.635896	0.088158
	176.8	1.83818	1.43806	0.635885	0.087732
	177	1.83897	1.43929	0.636838	0.088222
	177.2	1.83931	1.43959	0.637044	0.08794
	177.4	1.83959	1.43986	0.63773	0.087745
	177.6	1.83971	1.44027	0.638255	0.087798
	177.8	1.84033	1.44121	0.639254	0.088398
	178	1.84065	1.44241	0.639434	0.088479
	178.2	1.84131	1.44395	0.640448	0.089169
	178.4	1.84222	1.44524	0.641421	0.089765
	178.6	1.84272	1.44646	0.642448	0.090067
	178.8	1.84346	1.44783	0.643456	0.090422
	179	1.84356	1.44856	0.644327	0.090104
	179.2	1.84346	1.44995	0.645431	0.089972
	179.4	1.84418	1.4515	0.646953	0.090561
	179.6	1.84459	1.45313	0.648291	0.090614
	179.8	1.84533	1.45496	0.649872	0.09145
	180	1.84598	1.45583	0.650869	0.091747
	180.2	1.84663	1.45741	0.65211	0.092069
	180.4	1.84714	1.45857	0.652944	0.092777
	180.6	1.84786	1.45967	0.653952	0.093177
	180.8	1.84897	1.46108	0.654955	0.094048
	181	1.84967	1.46225	0.656488	0.094689
	181.2	1.85001	1.46312	0.657277	0.095098
	181.4	1.85017	1.46378	0.658248	0.095005
	181.6	1.85037	1.46447	0.658419	0.095203
	181.8	1.85056	1.46579	0.659227	0.095573
	182	1.85051	1.4667	0.659574	0.095584
	182.2	1.85051	1.4679	0.660684	0.096019
	182.4	1.8506	1.4688	0.661522	0.095728
	182.6	1.8503	1.46964	0.66218	0.095141
	182.8	1.85068	1.47088	0.663449	0.095239
	183	1.85059	1.47176	0.664417	0.094934
	183.2	1.85065	1.47332	0.665651	0.095288
	183.4	1.85128	1.47458	0.666762	0.095839
	183.6	1.85163	1.47545	0.667308	0.095802
	183.8	1.85183	1.47642	0.668209	0.096573
	184	1.85238	1.47725	0.668914	0.096749
	184.2	1.85304	1.47844	0.669444	0.097242
	184.4	1.85312	1.47937	0.670011	0.097643
	184.6	1.8536	1.48036	0.670909	0.097794
	184.8	1.85445	1.48183	0.672174	0.098449
	185	1.85446	1.48276	0.673063	0.098245
	185.2	1.85528	1.48373	0.674115	0.098776
	185.4	1.85572	1.4846	0.675191	0.099167
	185.6	1.85624	1.48542	0.675821	0.099532
	185.8	1.85665	1.48651	0.677054	0.099968
	186	1.85721	1.48727	0.67815	0.10042
	186.2	1.85775	1.48851	0.67936	0.101027
	186.4	1.8582	1.48954	0.680754	0.101144
	186.6	1.85847	1.49052	0.681201	0.101249
	186.8	1.85879	1.49191	0.682271	0.101679
	187	1.85872	1.49275	0.682919	0.101909
	187.2	1.85906	1.49394	0.683706	0.102295
	187.4	1.85942	1.49485	0.683979	0.102318
	187.6	1.85962	1.49578	0.684217	0.102262
	187.8	1.85958	1.49692	0.684531	0.102329
	188	1.86021	1.49804	0.68505	0.102304
	188.2	1.86005	1.49894	0.685411	0.102343
	188.4	1.85976	1.49993	0.686128	0.102061
	188.6	1.85977	1.5006	0.686882	0.101938
	188.8	1.85996	1.50195	0.687675	0.102442
	189	1.86036	1.50299	0.688434	0.102638
	189.2	1.8613	1.50425	0.689675	0.103113
	189.4	1.86176	1.50541	0.690661	0.103526
	189.6	1.86291	1.50645	0.691387	0.103872
	189.8	1.86344	1.50741	0.692107	0.104481
	190	1.86415	1.50865	0.693075	0.105053
	190.2	1.86475	1.50989	0.694028	0.105553
	190.4	1.86535	1.51106	0.695129	0.105803
	190.6	1.86566	1.51207	0.695782	0.106427
	190.8	1.86615	1.51303	0.697008	0.106787
	191	1.86669	1.51385	0.697806	0.107255
	191.2	1.86736	1.51532	0.698891	0.107633
	191.4	1.86759	1.5165	0.699385	0.107641
	191.6	1.86802	1.51778	0.700338	0.108158
	191.8	1.86824	1.51843	0.701032	0.108007
	192	1.86855	1.51935	0.702196	0.108096
	192.2	1.86846	1.51963	0.703044	0.108315
	192.4	1.86868	1.52011	0.70364	0.108266
	192.6	1.86877	1.5206	0.704356	0.10848
	192.8	1.86945	1.52204	0.705243	0.108835
	193	1.8699	1.5228	0.706076	0.108753
	193.2	1.87026	1.52378	0.706834	0.109027
	193.4	1.87015	1.52448	0.707119	0.108757
	193.6	1.87087	1.52568	0.707628	0.108793
	193.8	1.87072	1.52651	0.708407	0.10878
	194	1.87118	1.52768	0.709498	0.108717
	194.2	1.87165	1.52869	0.710515	0.109118
	194.4	1.87201	1.52976	0.711182	0.109282
	194.6	1.87225	1.53077	0.71158	0.109809
	194.8	1.8728	1.53175	0.712343	0.110082
	195	1.87283	1.53326	0.71275	0.11074
	195.2	1.87294	1.5344	0.713715	0.111317
	195.4	1.87307	1.53543	0.714654	0.111473
	195.6	1.8737	1.53642	0.716113	0.111946
	195.8	1.87374	1.5369	0.716995	0.111813
	196	1.87425	1.5378	0.718137	0.112197
	196.2	1.87488	1.53828	0.719357	0.112647
	196.4	1.87488	1.53904	0.720128	0.112678
	196.6	1.87501	1.53994	0.721156	0.113025
	196.8	1.87585	1.54124	0.722243	0.113463
	197	1.87614	1.54185	0.723012	0.113858
	197.2	1.87649	1.54254	0.723501	0.114386
	197.4	1.87669	1.54349	0.724364	0.11452
	197.6	1.87725	1.54451	0.725072	0.114972
	197.8	1.87726	1.54524	0.725966	0.115264
	198	1.87725	1.54574	0.726437	0.115223
	198.2	1.87749	1.54637	0.726991	0.115634
	198.4	1.87734	1.5472	0.727012	0.11543
	198.6	1.87758	1.54802	0.727451	0.11554
	198.8	1.87799	1.54877	0.727785	0.115547
	199	1.87841	1.54988	0.728118	0.115751
	199.2	1.87876	1.55052	0.728985	0.115668
	199.4	1.87953	1.55159	0.730081	0.11581
	199.6	1.8796	1.55193	0.730866	0.115797
	199.8	1.87973	1.55258	0.73184	0.116061
	200	1.8807	1.55336	0.733115	0.116296
	200.2	1.88152	1.55443	0.734465	0.116697
	200.4	1.88193	1.55562	0.735397	0.116891
	200.6	1.88289	1.55666	0.736401	0.117185
	200.8	1.88389	1.55792	0.737261	0.117352
	201	1.88449	1.55895	0.737864	0.11799
	201.2	1.88475	1.56018	0.738972	0.118843
	201.4	1.88486	1.56138	0.740243	0.118993
	201.6	1.88485	1.5622	0.740956	0.119092
	201.8	1.88498	1.56318	0.74178	0.11917
	202	1.8844	1.56413	0.742485	0.1192
	202.2	1.88494	1.56533	0.743469	0.119608
	202.4	1.8851	1.56633	0.74418	0.119528
	202.6	1.88532	1.56706	0.744335	0.119292
	202.8	1.88592	1.56784	0.744809	0.119499
	203	1.88637	1.5686	0.745741	0.119715
	203.2	1.88698	1.56981	0.747035	0.12025
	203.4	1.88747	1.57069	0.747998	0.120848
	203.6	1.88718	1.57123	0.748923	0.121283
	203.8	1.88758	1.57194	0.750413	0.121824
	204	1.88799	1.57238	0.750968	0.121635
	204.2	1.88854	1.57307	0.7519	0.121885
	204.4	1.88911	1.57387	0.75265	0.122075
	204.6	1.88944	1.57427	0.752834	0.121984
	204.8	1.89004	1.57508	0.753509	0.122472
	205	1.8905	1.57571	0.75431	0.122781
	205.2	1.89055	1.57628	0.755201	0.123017
	205.4	1.89048	1.57663	0.756116	0.122726
	205.6	1.89074	1.57712	0.75673	0.122949
	205.8	1.89109	1.57794	0.757496	0.12318
	206	1.89133	1.57918	0.758592	0.123723
	206.2	1.89195	1.57987	0.759575	0.124021
	206.4	1.89199	1.58052	0.759906	0.123921
	206.6	1.892	1.58102	0.759886	0.123991
	206.8	1.89304	1.58221	0.761368	0.124874
	207	1.8931	1.58352	0.762046	0.125265
	207.2	1.89352	1.58516	0.762878	0.12609
	207.4	1.89332	1.58602	0.763314	0.126467
	207.6	1.89293	1.58651	0.764116	0.126548
	207.8	1.89273	1.58703	0.764705	0.126511
	208	1.89299	1.58758	0.765058	0.126435
	208.2	1.89355	1.58858	0.766203	0.126974
	208.4	1.89376	1.58923	0.766799	0.12713
	208.6	1.89417	1.58996	0.767553	0.127245
	208.8	1.89482	1.59107	0.768708	0.127761
	209	1.89492	1.59149	0.769739	0.127722
	209.2	1.89497	1.59216	0.770946	0.12796
	209.4	1.8955	1.59271	0.772388	0.128255
	209.6	1.8961	1.5935	0.773225	0.128799
	209.8	1.89662	1.59446	0.774354	0.12912
	210	1.89762	1.59565	0.775711	0.129679
	210.2	1.89796	1.59643	0.776908	0.129981
	210.4	1.89857	1.59739	0.777486	0.13025
	210.6	1.89898	1.59794	0.777931	0.130382
	210.8	1.89986	1.59935	0.779175	0.130758
	211	1.89967	1.60043	0.779938	0.130841
	211.2	1.90008	1.6012	0.78067	0.130995
	211.4	1.90052	1.60179	0.78116	0.130834
	211.6	1.90062	1.60255	0.781487	0.13088
	211.8	1.90092	1.60353	0.781581	0.130941
	212	1.90147	1.60443	0.78226	0.131121
	212.2	1.90191	1.60546	0.78294	0.131254
	212.4	1.902	1.60603	0.783363	0.13136
	212.6	1.90239	1.6073	0.784309	0.131963
	212.8	1.9025	1.6081	0.785452	0.132669
	213	1.90289	1.60857	0.786722	0.133253
	213.2	1.90333	1.60915	0.78763	0.133668
	213.4	1.90371	1.60956	0.788393	0.134315
	213.6	1.90419	1.61052	0.789224	0.134938
	213.8	1.90483	1.61131	0.790444	0.135458
	214	1.90527	1.61196	0.791688	0.136115
	214.2	1.90519	1.61199	0.792359	0.136192
	214.4	1.90547	1.61257	0.792864	0.13612
	214.6	1.90547	1.61292	0.79365	0.136002
	214.8	1.90568	1.61386	0.795089	0.136475
	215	1.90545	1.61398	0.795728	0.136081
	215.2	1.90545	1.6143	0.795541	0.135944
	215.4	1.90596	1.61467	0.79556	0.135798
	215.6	1.9064	1.61535	0.795991	0.136172
	215.8	1.90689	1.61588	0.796747	0.136297
	216	1.90726	1.61658	0.797632	0.136376
	216.2	1.90735	1.61733	0.798413	0.136324
	216.4	1.90763	1.61793	0.799007	0.136836
	216.6	1.90782	1.61856	0.799638	0.137389
	216.8	1.90838	1.61904	0.799998	0.137659
	217	1.90908	1.62008	0.800624	0.138165
	217.2	1.90969	1.62084	0.801284	0.138511
	217.4	1.90999	1.62205	0.801918	0.139009
	217.6	1.91077	1.62316	0.802685	0.139604
	217.8	1.91119	1.62401	0.803589	0.140677
	218	1.91189	1.62496	0.804519	0.140968
	218.2	1.91244	1.62608	0.80544	0.141228
	218.4	1.9129	1.62754	0.806829	0.141742
	218.6	1.91317	1.62839	0.808038	0.142177
	218.8	1.91328	1.62927	0.809106	0.142412
	219	1.91361	1.63003	0.809995	0.142342
	219.2	1.91384	1.63075	0.810667	0.142453
	219.4	1.91439	1.63122	0.811624	0.142411
	219.6	1.91461	1.63184	0.81297	0.142707
	219.8	1.91425	1.63256	0.813479	0.142454
	220	1.91396	1.63302	0.813856	0.142193
	220.2	1.91382	1.6337	0.814334	0.142021
	220.4	1.91394	1.63438	0.814656	0.142292
	220.6	1.91365	1.63458	0.814804	0.142066
	220.8	1.91354	1.63532	0.815194	0.142432
	221	1.9135	1.63604	0.815936	0.142911
	221.2	1.91389	1.63665	0.816288	0.14295
	221.4	1.91419	1.63738	0.816459	0.143271
	221.6	1.9148	1.6382	0.817151	0.1437
	221.8	1.91535	1.63914	0.818011	0.144688
	222	1.91595	1.64014	0.818955	0.144672
	222.2	1.9165	1.6412	0.820015	0.145239
	222.4	1.91671	1.64146	0.820819	0.145552
	222.6	1.91725	1.64199	0.82123	0.145693
	222.8	1.91799	1.64274	0.82214	0.14572
	223	1.91861	1.64349	0.823313	0.146028
	223.2	1.91881	1.64374	0.823797	0.146045
	223.4	1.91916	1.64407	0.824302	0.145988
	223.6	1.9196	1.64461	0.825036	0.146218
	223.8	1.91986	1.64529	0.82524	0.146262
	224	1.92024	1.646	0.82622	0.14666
	224.2	1.91995	1.64652	0.826737	0.146287
	224.4	1.91982	1.64704	0.827463	0.146811
	224.6	1.91962	1.64719	0.827977	0.147116
	224.8	1.91949	1.648	0.828727	0.147448
	225	1.91961	1.64837	0.829236	0.147341
	225.2	1.92008	1.64911	0.829761	0.14751
	225.4	1.92043	1.6498	0.830702	0.147802
	225.6	1.92042	1.6506	0.831542	0.147619
	225.8	1.92046	1.65098	0.832167	0.148143
	226	1.92089	1.65152	0.833026	0.148454
	226.2	1.9215	1.65224	0.833868	0.14858
	226.4	1.92188	1.65276	0.834197	0.148827
	226.6	1.92255	1.65363	0.835203	0.148824
	226.8	1.92307	1.65458	0.836398	0.149097
	227	1.92338	1.65557	0.837631	0.149654
	227.2	1.92396	1.65624	0.83821	0.149895
	227.4	1.9244	1.6569	0.83868	0.149809
	227.6	1.92474	1.65768	0.839112	0.150029
	227.8	1.9245	1.65848	0.839784	0.150228
	228	1.92436	1.65934	0.840452	0.150654
	228.2	1.9244	1.65984	0.840833	0.150991
	228.4	1.92484	1.66074	0.841737	0.151942
	228.6	1.92507	1.66157	0.842403	0.152204
	228.8	1.92539	1.66206	0.843119	0.152659
	229	1.92559	1.66272	0.843865	0.153528
	229.2	1.92606	1.6636	0.844424	0.154215
	229.4	1.92634	1.66403	0.845116	0.15449
	229.6	1.9263	1.66426	0.845406	0.154752
	229.8	1.92687	1.66461	0.846143	0.15557
	230	1.92753	1.66578	0.846958	0.156247
	230.2	1.92775	1.66649	0.847442	0.156045
	230.4	1.92807	1.66703	0.84819	0.156291
	230.6	1.92803	1.6673	0.849254	0.156491
	230.8	1.92839	1.66828	0.850182	0.156551
	231	1.92904	1.66894	0.85139	0.156429
	231.2	1.92922	1.6695	0.852116	0.156204
	231.4	1.92892	1.66979	0.852479	0.155526
	231.6	1.92902	1.67008	0.853267	0.155486
	231.8	1.92946	1.67083	0.854539	0.15603
	232	1.93028	1.67104	0.854995	0.156003
	232.2	1.93119	1.67162	0.855832	0.156428
	232.4	1.93159	1.67243	0.856989	0.156622
	232.6	1.93164	1.67285	0.857543	0.156911
	232.8	1.93177	1.67314	0.857945	0.157158
	233	1.93197	1.67412	0.858579	0.157559
	233.2	1.93249	1.67435	0.858661	0.157669
	233.4	1.93317	1.67493	0.859247	0.157866
	233.6	1.9332	1.67523	0.859646	0.157911
	233.8	1.93367	1.67595	0.860417	0.15811
	234	1.93362	1.67651	0.860852	0.158213
	234.2	1.93363	1.67663	0.861436	0.158268
	234.4	1.93422	1.67736	0.862521	0.158697
	234.6	1.93437	1.67778	0.863089	0.158965
	234.8	1.93476	1.67853	0.863937	0.158794
	235	1.93524	1.67902	0.864793	0.159513
	235.2	1.93501	1.67957	0.865305	0.159563
	235.4	1.93511	1.68002	0.865584	0.15954
	235.6	1.93565	1.6805	0.866245	0.160143
	235.8	1.93613	1.68143	0.866981	0.160684
	236	1.9361	1.68208	0.868161	0.160715
	236.2	1.9361	1.68315	0.869444	0.161604
	236.4	1.93612	1.68421	0.870186	0.161818
	236.6	1.93582	1.68491	0.870369	0.162023
	236.8	1.93595	1.68607	0.870753	0.162401
	237	1.93633	1.68675	0.871725	0.163021
	237.2	1.93667	1.68731	0.872273	0.163122
	237.4	1.93715	1.68847	0.873641	0.163598
	237.6	1.93746	1.6891	0.874667	0.16398
	237.8	1.93788	1.68992	0.875771	0.164643
	238	1.93858	1.69084	0.876838	0.165506
	238.2	1.9395	1.69169	0.877772	0.165946
	238.4	1.94047	1.69239	0.87883	0.166513
	238.6	1.94098	1.69277	0.879416	0.166696
	238.8	1.94148	1.69318	0.880405	0.166835
	239	1.94188	1.69356	0.880898	0.167202
	239.2	1.94223	1.694	0.881152	0.166955
	239.4	1.94272	1.69437	0.881902	0.167043
	239.6	1.94307	1.6947	0.882762	0.167356
	239.8	1.94325	1.69541	0.884075	0.167837
	240	1.94319	1.69593	0.885225	0.16822
	240.2	1.94297	1.69602	0.885279	0.168651
	240.4	1.94312	1.6969	0.885794	0.1691
	240.6	1.94252	1.6974	0.886219	0.169173
	240.8	1.94218	1.6979	0.886832	0.169287
	241	1.94202	1.6975	0.887273	0.169164
	241.2	1.94248	1.69797	0.887795	0.169188
	241.4	1.94255	1.69847	0.888303	0.169665
	241.6	1.94299	1.69885	0.888255	0.170001
	241.8	1.94303	1.69942	0.888826	0.170391
	242	1.94352	1.70022	0.889257	0.170877
	242.2	1.94405	1.70084	0.889688	0.170862
	242.4	1.94447	1.70157	0.890565	0.171274
	242.6	1.94493	1.70197	0.890899	0.170991
	242.8	1.94527	1.7027	0.891367	0.171095
	243	1.94554	1.70305	0.891491	0.171304
	243.2	1.94611	1.70351	0.89217	0.171802
	243.4	1.9462	1.70403	0.89306	0.171957
	243.6	1.9465	1.70515	0.893895	0.172327
	243.8	1.94666	1.70591	0.89466	0.172597
	244	1.94677	1.7067	0.89518	0.17276
	244.2	1.94684	1.70754	0.896005	0.173136
	244.4	1.94736	1.70844	0.89727	0.173431
	244.6	1.9473	1.70856	0.897831	0.173091
	244.8	1.94797	1.70899	0.898895	0.173455
	245	1.94854	1.70913	0.89956	0.173743
	245.2	1.94899	1.70933	0.900209	0.173631
	245.4	1.94909	1.70957	0.900665	0.173675
	245.6	1.94956	1.70989	0.901264	0.173832
	245.8	1.94929	1.70997	0.902294	0.173513
	246	1.94934	1.71003	0.902543	0.173502
	246.2	1.94962	1.71088	0.903001	0.173755
	246.4	1.94982	1.71136	0.90371	0.173959
	246.6	1.94998	1.71169	0.903929	0.17403
	246.8	1.94984	1.71225	0.904363	0.174386
	247	1.94958	1.71255	0.905044	0.174925
	247.2	1.94961	1.7131	0.905436	0.17518
	247.4	1.94946	1.71402	0.905889	0.175247
	247.6	1.94975	1.71495	0.906395	0.175565
	247.8	1.95008	1.71575	0.90684	0.175821
	248	1.95095	1.71685	0.907461	0.176365
	248.2	1.95192	1.71763	0.908683	0.176886
	248.4	1.95253	1.71785	0.909314	0.176906
	248.6	1.95287	1.7187	0.91025	0.177368
	248.8	1.95368	1.71968	0.911698	0.177983
	249	1.95381	1.72009	0.912524	0.17785
	249.2	1.95398	1.71996	0.913319	0.177662
	249.4	1.95396	1.72025	0.913749	0.177465
	249.6	1.95395	1.72033	0.914304	0.177425
	249.8	1.95398	1.72036	0.915171	0.177417
	250	1.95407	1.7207	0.91529	0.177738
	250.2	1.95423	1.72168	0.915947	0.178313
	250.4	1.95414	1.72184	0.916439	0.178186
	250.6	1.95409	1.72236	0.917126	0.178784
	250.8	1.95415	1.72283	0.918191	0.179363
	251	1.95429	1.72389	0.919077	0.179619
	251.2	1.95461	1.72437	0.919436	0.179874
	251.4	1.95493	1.72511	0.920126	0.180462
	251.6	1.95548	1.72584	0.920749	0.181281
	251.8	1.95608	1.72678	0.921765	0.181692
	252	1.95714	1.72769	0.922736	0.18233
	252.2	1.95739	1.72828	0.923679	0.182498
	252.4	1.95765	1.72894	0.924355	0.182909
	252.6	1.95782	1.72994	0.925248	0.183498
	252.8	1.95811	1.73038	0.926174	0.183638
	253	1.95782	1.73044	0.92656	0.183716
	253.2	1.95812	1.73081	0.927064	0.183829
	253.4	1.9582	1.73137	0.927135	0.183758
	253.6	1.9583	1.73144	0.927613	0.184014
	253.8	1.95828	1.73164	0.928037	0.184131
	254	1.95862	1.73197	0.928149	0.184409
	254.2	1.95892	1.73258	0.92876	0.184686
	254.4	1.95914	1.73309	0.929287	0.184752
	254.6	1.95967	1.73403	0.930634	0.185468
	254.8	1.96047	1.73498	0.93172	0.185645
	255	1.96138	1.73597	0.93261	0.185634
	255.2	1.96171	1.7362	0.932896	0.186083
	255.4	1.96196	1.73682	0.933493	0.186274
	255.6	1.9626	1.73768	0.934147	0.186824
	255.8	1.96336	1.73845	0.935074	0.186932
	256	1.96408	1.73914	0.935666	0.187591
	256.2	1.96406	1.73963	0.936065	0.187903
	256.4	1.96449	1.73992	0.936928	0.188282
	256.6	1.9646	1.74019	0.937233	0.188399
	256.8	1.9649	1.7401	0.937946	0.188625
	257	1.96519	1.74045	0.938671	0.188863
	257.2	1.9655	1.74077	0.939051	0.189003
	257.4	1.96551	1.74103	0.939276	0.189286
	257.6	1.96535	1.74088	0.93972	0.189563
	257.8	1.96497	1.74088	0.939917	0.18971
	258	1.96481	1.74118	0.94035	0.1904
	258.2	1.96447	1.74146	0.941121	0.190646
	258.4	1.96432	1.74187	0.941995	0.190923
	258.6	1.96434	1.74288	0.942999	0.191407
	258.8	1.96435	1.74357	0.943666	0.191532
	259	1.96443	1.74379	0.94406	0.191177
	259.2	1.96372	1.74402	0.944054	0.191024
	259.4	1.96392	1.74488	0.944606	0.191166
	259.6	1.96428	1.74556	0.945028	0.191258
	259.8	1.9644	1.74595	0.945684	0.191254
	260	1.9651	1.74717	0.946639	0.192083
	260.2	1.96515	1.74766	0.947051	0.191912
	260.4	1.96585	1.74817	0.94801	0.192246
	260.6	1.96624	1.74892	0.948329	0.192462
	260.8	1.96682	1.74924	0.948798	0.192773
	261	1.9673	1.74979	0.949377	0.192946
	261.2	1.96766	1.75011	0.949477	0.193144
	261.4	1.96801	1.75084	0.950334	0.193313
	261.6	1.96825	1.75112	0.951144	0.193639
	261.8	1.968	1.75137	0.951729	0.193719
	262	1.96852	1.75216	0.952731	0.194323
	262.2	1.96886	1.75225	0.953558	0.194379
	262.4	1.96938	1.75273	0.954285	0.19492
	262.6	1.96933	1.75344	0.95485	0.195422
	262.8	1.96965	1.75352	0.955363	0.195502
	263	1.97032	1.75379	0.956	0.195625
	263.2	1.97054	1.7542	0.956719	0.196161
	263.4	1.9713	1.75464	0.95726	0.196533
	263.6	1.97155	1.75481	0.95803	0.196784
	263.8	1.97199	1.75524	0.958793	0.197517
	264	1.97288	1.75604	0.959547	0.19824
	264.2	1.97283	1.75598	0.959574	0.198281
	264.4	1.97318	1.75654	0.960192	0.199359
	264.6	1.97338	1.75702	0.960648	0.19943
	264.8	1.97374	1.75685	0.960941	0.199459
	265	1.97423	1.75725	0.961764	0.19939
	265.2	1.97453	1.75796	0.962677	0.199623
	265.4	1.97456	1.75839	0.96347	0.199443
	265.6	1.97474	1.75893	0.963889	0.199242
	265.8	1.97478	1.75945	0.964281	0.199077
	266	1.97498	1.76012	0.964899	0.199379
	266.2	1.9748	1.76018	0.965487	0.199342
	266.4	1.97494	1.76089	0.966286	0.199693
	266.6	1.97436	1.76127	0.966458	0.199716
	266.8	1.97483	1.76195	0.967472	0.200123
	267	1.9749	1.76238	0.96796	0.200381
	267.2	1.97498	1.76311	0.969038	0.200998
	267.4	1.97504	1.76357	0.969568	0.201253
	267.6	1.97528	1.76398	0.970479	0.201804
	267.8	1.97552	1.76438	0.970845	0.202433
	268	1.97586	1.76508	0.971524	0.202731
	268.2	1.97575	1.76518	0.971888	0.202871
	268.4	1.97616	1.76532	0.972577	0.20331
	268.6	1.97644	1.76546	0.973294	0.202937
	268.8	1.97645	1.76538	0.973659	0.202971
	269	1.9768	1.76537	0.974138	0.202866
	269.2	1.97721	1.76578	0.974638	0.202962
	269.4	1.97743	1.76585	0.974795	0.202502
	269.6	1.97749	1.7659	0.974955	0.202285
	269.8	1.97751	1.7658	0.975146	0.20221
	270	1.97782	1.76618	0.975915	0.202572
	270.2	1.97766	1.76649	0.976075	0.202753
	270.4	1.97795	1.76705	0.976643	0.203177
	270.6	1.97825	1.76769	0.976968	0.203662
	270.8	1.97857	1.76863	0.978043	0.20397
	271	1.97883	1.76901	0.978333	0.204178
	271.2	1.979	1.77032	0.979371	0.204648
	271.4	1.9791	1.7712	0.980008	0.205317
	271.6	1.979	1.77213	0.980639	0.205583
	271.8	1.97898	1.77333	0.981224	0.206112
	272	1.97889	1.77408	0.981815	0.206183
	272.2	1.97906	1.77459	0.982503	0.20637
	272.4	1.97905	1.7754	0.98318	0.206751
	272.6	1.97908	1.77646	0.983825	0.206903
	272.8	1.97908	1.77697	0.984236	0.206748
	273	1.97953	1.77717	0.985009	0.206591
	273.2	1.9799	1.77779	0.985343	0.206663
	273.4	1.97978	1.77781	0.985637	0.20656
	273.6	1.98004	1.7776	0.985561	0.206656
	273.8	1.9807	1.77794	0.986023	0.207217
	274	1.98157	1.77852	0.986685	0.207996
	274.2	1.98203	1.77844	0.986938	0.208506
	274.4	1.9829	1.77865	0.987711	0.209241
	274.6	1.98385	1.7794	0.988378	0.209874
	274.8	1.98469	1.77975	0.989165	0.210078
	275	1.98546	1.78022	0.989926	0.210881
	275.2	1.98554	1.7811	0.990807	0.211527
	275.4	1.98639	1.78192	0.99191	0.212417
	275.6	1.98641	1.78223	0.992059	0.212468
	275.8	1.98713	1.78286	0.993106	0.212611
	276	1.98705	1.78291	0.993995	0.212743
	276.2	1.98717	1.78358	0.994783	0.212979
	276.4	1.98679	1.78403	0.995094	0.213165
	276.6	1.98671	1.78451	0.99534	0.213413
	276.8	1.98652	1.78466	0.995869	0.213123
	277	1.98644	1.78506	0.996569	0.213512
	277.2	1.98622	1.78577	0.996593	0.213744
	277.4	1.98643	1.78626	0.997365	0.214136
	277.6	1.98654	1.78638	0.997408	0.214096
	277.8	1.98672	1.78687	0.998231	0.214723
	278	1.98653	1.78709	0.998574	0.214561
	278.2	1.9868	1.78726	0.99899	0.215198
	278.4	1.98715	1.78822	0.999785	0.215807
	278.6	1.98796	1.78907	1.00091	0.216348
	278.8	1.98885	1.78961	1.00196	0.216765
	279	1.98896	1.79006	1.00271	0.217427
	279.2	1.98941	1.79065	1.00367	0.217834
	279.4	1.99028	1.79105	1.00434	0.218199
	279.6	1.9905	1.79126	1.00511	0.218352
	279.8	1.99108	1.79173	1.00621	0.218641
	280	1.99123	1.79176	1.00699	0.219123
	280.2	1.99174	1.7924	1.00764	0.219623
	280.4	1.99178	1.79281	1.00821	0.220059
	280.6	1.99219	1.79347	1.00865	0.220433
	280.8	1.99237	1.79412	1.00944	0.220473
	281	1.99259	1.79457	1.00989	0.220734
	281.2	1.99252	1.79487	1.01008	0.22051
	281.4	1.9925	1.79478	1.01019	0.220157
	281.6	1.99198	1.79469	1.00999	0.219641
	281.8	1.9916	1.79463	1.0101	0.219719
	282	1.99178	1.79475	1.01025	0.219683
	282.2	1.99221	1.79495	1.01053	0.22017
	282.4	1.99202	1.79542	1.01097	0.220226
	282.6	1.99223	1.79551	1.01128	0.220688
	282.8	1.9923	1.79589	1.01142	0.220883
	283	1.99193	1.79596	1.01164	0.221021
	283.2	1.99256	1.79668	1.01226	0.221476
	283.4	1.99266	1.79647	1.01224	0.221652
	283.6	1.99281	1.79726	1.01305	0.222253
	283.8	1.99312	1.79761	1.01367	0.222712
	284	1.99312	1.7978	1.01438	0.222772
	284.2	1.99387	1.79892	1.01554	0.22365
	284.4	1.99386	1.79903	1.01579	0.223428
	284.6	1.99442	1.79966	1.01653	0.223482
	284.8	1.99484	1.80039	1.01749	0.223782
	285	1.9953	1.80076	1.0184	0.22393
	285.2	1.99516	1.80083	1.01866	0.223804
	285.4	1.99548	1.80123	1.01916	0.223752
	285.6	1.99564	1.80192	1.01961	0.223949
	285.8	1.99608	1.80207	1.02008	0.224324
	286	1.99729	1.80275	1.02099	0.225116
	286.2	1.99726	1.80303	1.02142	0.225183
	286.4	1.997	1.80356	1.02188	0.225426
	286.6	1.9974	1.80393	1.02258	0.225781
	286.8	1.99744	1.80486	1.02338	0.225799
	287	1.99805	1.80569	1.02426	0.226238
	287.2	1.99859	1.80627	1.02468	0.226756
	287.4	1.99838	1.80608	1.02494	0.227052
	287.6	1.99864	1.80695	1.02573	0.227833
	287.8	1.99874	1.80703	1.02629	0.228185
	288	1.99891	1.80749	1.02687	0.228611
	288.2	1.99944	1.80808	1.02745	0.229193
	288.4	1.99888	1.80769	1.02742	0.228789
	288.6	1.99921	1.80824	1.02843	0.229201
	288.8	1.99968	1.8087	1.02914	0.229635
	289	1.99976	1.80914	1.02964	0.229769
	289.2	2.00034	1.80966	1.02987	0.230239
	289.4	2.00074	1.81022	1.03041	0.230488
	289.6	2.00066	1.81061	1.03092	0.230584
	289.8	2.00102	1.81067	1.0312	0.230848
	290	2.00142	1.81085	1.03178	0.23102
	290.2	2.00105	1.81078	1.03178	0.230679
	290.4	2.00123	1.81133	1.03199	0.230574
	290.6	2.00171	1.81178	1.0323	0.230655
	290.8	2.0019	1.81227	1.03274	0.230778
	291	2.00241	1.81266	1.03314	0.231134
	291.2	2.00223	1.81241	1.03297	0.230987
	291.4	2.00185	1.81216	1.03306	0.230805
	291.6	2.00172	1.81237	1.03349	0.231106
	291.8	2.00195	1.81297	1.03407	0.231344
	292	2.00212	1.81334	1.03442	0.231433
	292.2	2.00225	1.81345	1.03468	0.231659
	292.4	2.00252	1.8136	1.03534	0.231802
	292.6	2.00317	1.81422	1.03613	0.232018
	292.8	2.00393	1.8148	1.03702	0.232077
	293	2.00432	1.81538	1.0377	0.232638
	293.2	2.00472	1.81569	1.0385	0.232842
	293.4	2.00487	1.81622	1.03926	0.233055
	293.6	2.00513	1.81695	1.04033	0.233397
	293.8	2.00524	1.81716	1.04059	0.23372
	294	2.00558	1.81752	1.04113	0.233914
	294.2	2.00568	1.81777	1.04123	0.234117
	294.4	2.00627	1.81853	1.04181	0.234512
	294.6	2.0068	1.81892	1.04233	0.235463
	294.8	2.00673	1.81903	1.04327	0.235818
	295	2.00682	1.81958	1.04402	0.236284
	295.2	2.0066	1.81963	1.04407	0.236175
	295.4	2.00667	1.82022	1.04456	0.23648
	295.6	2.00716	1.82101	1.04556	0.237481
	295.8	2.00787	1.82176	1.04627	0.237908
	296	2.00818	1.82203	1.04663	0.238377
	296.2	2.00874	1.82271	1.04727	0.23884
	296.4	2.00953	1.82337	1.04825	0.239424
	296.6	2.00969	1.82366	1.0487	0.239407
	296.8	2.01012	1.82389	1.04938	0.239627
	297	2.0102	1.82378	1.04922	0.239484
	297.2	2.01025	1.82381	1.04954	0.239259
	297.4	2.01067	1.8243	1.05002	0.239706
	297.6	2.01067	1.82443	1.0505	0.239582
	297.8	2.01071	1.82448	1.05091	0.239735
	298	2.01134	1.82492	1.0516	0.240029
	298.2	2.01164	1.82506	1.05217	0.240367
	298.4	2.01193	1.8254	1.05275	0.240728
	298.6	2.01191	1.82542	1.05314	0.241033
	298.8	2.01161	1.82545	1.0536	0.240959
	299	2.01156	1.82582	1.0537	0.24108
	299.2	2.01135	1.82591	1.05357	0.240961
	299.4	2.01139	1.82631	1.05379	0.241224
	299.6	2.01129	1.82636	1.05402	0.241495
	299.8	2.01125	1.82643	1.0539	0.241424
	300	2.01125	1.82643	1.0539	0.241424
	300.2	2.01043	1.82526	1.05251	0.240615
	300.4	2.00981	1.82419	1.05071	0.240118
	300.6	2.009	1.82319	1.04876	0.238968
	300.8	2.00825	1.82225	1.04684	0.238051
	301	2.00749	1.82131	1.0448	0.237022
	301.2	2.00656	1.82036	1.04284	0.236104
	301.4	2.00571	1.8194	1.0409	0.235129
	301.6	2.00458	1.81826	1.03903	0.233925
	301.8	2.00337	1.81737	1.0374	0.2324
	302	2.00291	1.81712	1.03667	0.231636
	302.2	2.00282	1.81725	1.03629	0.231193
	302.4	2.00296	1.8171	1.03546	0.230724
	302.6	2.00271	1.8173	1.03476	0.230747
	302.8	2.00249	1.81771	1.03425	0.230288
	303	2.00244	1.81817	1.03394	0.230219
	303.2	2.00233	1.81892	1.03398	0.230144
	303.4	2.00252	1.81936	1.03358	0.230139
	303.6	2.00245	1.81939	1.0332	0.229802
	303.8	2.00211	1.81928	1.03317	0.229495
	304	2.00168	1.81932	1.03273	0.229187
	304.2	2.00115	1.81896	1.0323	0.228768
	304.4	2.00125	1.81916	1.03154	0.228701
	304.6	2.00097	1.81908	1.03114	0.228321
	304.8	2.00068	1.81915	1.03081	0.228021
	305	2.00015	1.81899	1.03021	0.227622
	305.2	1.9997	1.81887	1.0298	0.227425
	305.4	1.99886	1.81821	1.02909	0.226565
	305.6	1.99749	1.81726	1.02834	0.2254
	305.8	1.99709	1.81709	1.02827	0.224822
	306	1.99666	1.8168	1.02781	0.224639
	306.2	1.99639	1.81624	1.02764	0.224309
	306.4	1.99615	1.81552	1.02709	0.223748
	306.6	1.99578	1.81542	1.02672	0.223499
	306.8	1.99587	1.81545	1.02654	0.223039
	307	1.99602	1.81566	1.02656	0.223275
	307.2	1.99603	1.81554	1.02648	0.223349
	307.4	1.99643	1.8153	1.02628	0.223351
	307.6	1.99621	1.81528	1.02618	0.223023
	307.8	1.99599	1.81494	1.02593	0.223242
	308	1.99632	1.8147	1.02531	0.223413
	308.2	1.99643	1.815	1.02527	0.223593
	308.4	1.99634	1.81484	1.02507	0.223348
	308.6	1.99662	1.81524	1.02523	0.223631
	308.8	1.99687	1.81604	1.02494	0.223405
	309	1.9977	1.81641	1.02496	0.223427
	309.2	1.99767	1.81641	1.0249	0.223047
	309.4	1.99728	1.81627	1.02514	0.22243
	309.6	1.99658	1.81581	1.0249	0.221726
	309.8	1.99657	1.81593	1.02479	0.22146
	310	1.99564	1.81552	1.02432	0.220825
	310.2	1.99551	1.81526	1.02452	0.220465
	310.4	1.99498	1.81487	1.02409	0.219936
	310.6	1.9951	1.81532	1.0244	0.219981
	310.8	1.99507	1.81591	1.02446	0.220025
	311	1.99488	1.81597	1.02435	0.220277
	311.2	1.99458	1.81612	1.02381	0.219902
	311.4	1.99449	1.81605	1.02354	0.219788
	311.6	1.99392	1.81596	1.02317	0.21945
	311.8	1.99327	1.81518	1.02254	0.219645
	312	1.99344	1.81502	1.02209	0.219498
	312.2	1.99309	1.8152	1.02199	0.219901
	312.4	1.99277	1.81472	1.02153	0.219559
	312.6	1.99369	1.81502	1.02126	0.219999
	312.8	1.99406	1.81479	1.02096	0.21969
	313	1.99471	1.81458	1.02131	0.219888
	313.2	1.99453	1.81379	1.02117	0.219224
	313.4	1.99488	1.81363	1.02115	0.219059
	313.6	1.99487	1.81326	1.02043	0.218729
	313.8	1.99549	1.81364	1.02069	0.218746
	314	1.99566	1.81374	1.02088	0.218893
	314.2	1.99623	1.81412	1.02122	0.219055
	314.4	1.99591	1.81382	1.02124	0.218743
	314.6	1.99604	1.81404	1.02147	0.218698
	314.8	1.99561	1.8144	1.0213	0.218158
	315	1.99509	1.81415	1.0212	0.217892
	315.2	1.99463	1.81459	1.02119	0.217522
	315.4	1.99463	1.81485	1.02153	0.217653
	315.6	1.99404	1.81494	1.02175	0.217611
	315.8	1.99341	1.8148	1.02193	0.217946
	316	1.99327	1.81545	1.02219	0.218304
	316.2	1.99259	1.81528	1.02199	0.218369
	316.4	1.9926	1.81507	1.02172	0.217813
	316.6	1.99266	1.8153	1.02187	0.217621
	316.8	1.99259	1.81552	1.02188	0.217575
	317	1.99277	1.81551	1.02185	0.217468
	317.2	1.99299	1.81509	1.02164	0.217001
	317.4	1.9934	1.81554	1.02148	0.217273
	317.6	1.99365	1.81559	1.02137	0.216895
	317.8	1.99387	1.81567	1.02155	0.217044
	318	1.99406	1.81563	1.02126	0.217132
	318.2	1.99395	1.81545	1.02097	0.217432
	318.4	1.99367	1.81494	1.02042	0.216786
	318.6	1.99408	1.8151	1.02054	0.216758
	318.8	1.99388	1.81523	1.02033	0.216165
	319	1.99395	1.81534	1.02026	0.216306
	319.2	1.99419	1.81574	1.02044	0.21672
	319.4	1.99394	1.81547	1.02035	0.216703
	319.6	1.99378	1.81533	1.02063	0.216938
	319.8	1.99381	1.81519	1.02042	0.21709
	320	1.99396	1.81536	1.02028	0.217236
	320.2	1.99381	1.81491	1.02017	0.21671
	320.4	1.9941	1.81497	1.02039	0.21654
	320.6	1.99406	1.81545	1.02067	0.216694
	320.8	1.9941	1.81547	1.02066	0.216748
	321	1.99396	1.81519	1.02053	0.216523
	321.2	1.99338	1.8149	1.02036	0.216365
	321.4	1.9933	1.81447	1.02016	0.215787
	321.6	1.99317	1.81428	1.01999	0.215756
	321.8	1.993	1.8145	1.02009	0.215927
	322	1.99305	1.81448	1.01997	0.215977
	322.2	1.99332	1.81449	1.02003	0.216362
	322.4	1.99348	1.81477	1.0203	0.21615
	322.6	1.99363	1.81511	1.02052	0.21652
	322.8	1.99316	1.81502	1.02025	0.216389
	323	1.9932	1.81518	1.02035	0.216843
	323.2	1.99293	1.81534	1.0205	0.217243
	323.4	1.99232	1.81493	1.0202	0.217027
	323.6	1.99245	1.81511	1.02022	0.217129
	323.8	1.99246	1.81499	1.01963	0.217038
	324	1.99231	1.81478	1.01944	0.216387
	324.2	1.99188	1.81457	1.01926	0.21628
	324.4	1.9921	1.81438	1.01931	0.216339
	324.6	1.99226	1.81405	1.01923	0.216247
	324.8	1.99251	1.81377	1.01922	0.216193
	325	1.99234	1.81343	1.01904	0.215775
	325.2	1.99246	1.81303	1.0193	0.215654
	325.4	1.9928	1.81278	1.01951	0.215598
	325.6	1.9928	1.81272	1.01921	0.215474
	325.8	1.99274	1.81238	1.01922	0.215145
	326	1.9929	1.81216	1.01916	0.215244
	326.2	1.99311	1.81209	1.01928	0.215191
	326.4	1.99332	1.81254	1.01973	0.21569
	326.6	1.99399	1.81328	1.02026	0.216269
	326.8	1.99386	1.81331	1.02031	0.216344
	327	1.9941	1.81382	1.02035	0.216606
	327.2	1.99402	1.81459	1.02057	0.216682
	327.4	1.99404	1.81456	1.02044	0.216631
	327.6	1.99403	1.81461	1.01995	0.216276
	327.8	1.99444	1.81501	1.01981	0.216407
	328	1.9945	1.81516	1.0198	0.216263
	328.2	1.99452	1.81557	1.02023	0.216971
	328.4	1.99454	1.81561	1.02081	0.217285
	328.6	1.99403	1.8154	1.02029	0.217067
	328.8	1.99426	1.816	1.02055	0.217387
	329	1.99341	1.81591	1.01997	0.216681
	329.2	1.99338	1.81606	1.0202	0.21684
	329.4	1.99275	1.81581	1.01988	0.216289
	329.6	1.99236	1.8154	1.01983	0.215925
	329.8	1.99232	1.81517	1.01978	0.216187
	330	1.9921	1.8151	1.01987	0.216322
	330.2	1.99183	1.81482	1.01943	0.215979
	330.4	1.99239	1.81524	1.01973	0.216282
	330.6	1.99247	1.81526	1.0196	0.215961
	330.8	1.9924	1.81449	1.01901	0.215354
	331	1.99271	1.81416	1.01859	0.214946
	331.2	1.99322	1.81438	1.01879	0.215044
	331.4	1.9939	1.81393	1.0187	0.215259
	331.6	1.99387	1.81334	1.01789	0.214978
	331.8	1.99419	1.81334	1.01816	0.215514
	332	1.99369	1.81285	1.01806	0.215474
	332.2	1.99344	1.81261	1.01793	0.215708
	332.4	1.99297	1.81239	1.0176	0.215598
	332.6	1.99267	1.81208	1.01712	0.215418
	332.8	1.99278	1.81204	1.01736	0.21541
	333	1.99181	1.81206	1.01676	0.214987
	333.2	1.99172	1.81243	1.01737	0.215223
	333.4	1.99123	1.81248	1.01716	0.214982
	333.6	1.99086	1.81256	1.01729	0.215126
	333.8	1.99072	1.81238	1.01732	0.21499
	334	1.99028	1.81269	1.01766	0.214915
	334.2	1.9903	1.81293	1.01729	0.214446
	334.4	1.99037	1.81316	1.01735	0.214602
	334.6	1.99035	1.81263	1.0173	0.213967
	334.8	1.9905	1.81236	1.0174	0.213941
	335	1.99094	1.81231	1.01734	0.21411
	335.2	1.9914	1.8127	1.01771	0.21451
	335.4	1.99211	1.81306	1.01796	0.214976
	335.6	1.99212	1.81305	1.01761	0.214842
	335.8	1.99226	1.81306	1.01785	0.214914
	336	1.9923	1.81311	1.01807	0.214972
	336.2	1.99262	1.81375	1.01812	0.215343
	336.4	1.99298	1.81424	1.01863	0.215685
	336.6	1.99344	1.81459	1.01894	0.216039
	336.8	1.99363	1.81496	1.01893	0.215954
	337	1.99389	1.81573	1.01891	0.216183
	337.2	1.99419	1.81631	1.01903	0.216069
	337.4	1.99417	1.81662	1.01886	0.215679
	337.6	1.99419	1.81688	1.01923	0.215648
	337.8	1.99414	1.81681	1.01943	0.21549
	338	1.99432	1.81681	1.01952	0.215839
	338.2	1.99447	1.81675	1.01921	0.216057
	338.4	1.994	1.81643	1.01904	0.216059
	338.6	1.99383	1.81587	1.01918	0.215497
	338.8	1.9933	1.8157	1.01923	0.215369
	339	1.99318	1.81553	1.01907	0.215495
	339.2	1.9928	1.81568	1.01908	0.215354
	339.4	1.99287	1.81553	1.01882	0.215416
	339.6	1.99222	1.81488	1.018	0.21459
	339.8	1.99159	1.81408	1.01753	0.214371
	340	1.99135	1.81393	1.01755	0.214605
	340.2	1.9914	1.81391	1.0175	0.214323
	340.4	1.99179	1.81395	1.01777	0.21405
	340.6	1.99211	1.81401	1.01789	0.214142
	340.8	1.99224	1.81407	1.01772	0.213889
	341	1.99213	1.81414	1.0176	0.21354
	341.2	1.9918	1.81455	1.01744	0.213589
	341.4	1.99226	1.81456	1.01762	0.213665
	341.6	1.99238	1.81443	1.01745	0.213835
	341.8	1.99258	1.81443	1.01729	0.214018
	342	1.99296	1.81455	1.01752	0.214336
	342.2	1.99269	1.81471	1.01778	0.214172
	342.4	1.99238	1.81462	1.01793	0.21376
	342.6	1.99219	1.81474	1.01824	0.213605
	342.8	1.99203	1.81499	1.01843	0.213416
	343	1.99215	1.81495	1.01836	0.213663
	343.2	1.9919	1.81497	1.01799	0.213541
	343.4	1.99175	1.81443	1.01755	0.213411
	343.6	1.9916	1.81394	1.01747	0.213124
	343.8	1.99118	1.81327	1.01712	0.212928
	344	1.99128	1.81331	1.01721	0.213158
	344.2	1.99121	1.81329	1.01709	0.21291
	344.4	1.99079	1.81328	1.01719	0.212922
	344.6	1.99029	1.81283	1.01675	0.213138
	344.8	1.99033	1.81293	1.01672	0.213379
	345	1.99026	1.813	1.01678	0.213771
	345.2	1.99044	1.81314	1.01672	0.214189
	345.4	1.99075	1.81297	1.01642	0.21404
	345.6	1.99043	1.81306	1.01588	0.214023
	345.8	1.99077	1.81363	1.01633	0.214433
	346	1.9914	1.81383	1.01684	0.214662
	346.2	1.9916	1.81398	1.01735	0.214489
	346.4	1.99182	1.81428	1.01746	0.214556
	346.6	1.9917	1.81415	1.01715	0.214203
	346.8	1.99187	1.8142	1.01729	0.21455
	347	1.99231	1.81436	1.01754	0.215101
	347.2	1.99232	1.81472	1.01748	0.215381
	347.4	1.99207	1.8144	1.01769	0.215093
	347.6	1.99228	1.81412	1.01796	0.215079
	347.8	1.9922	1.81411	1.01773	0.214764
	348	1.99197	1.81399	1.01774	0.214599
	348.2	1.99173	1.8138	1.01764	0.214085
	348.4	1.9914	1.8136	1.01803	0.213902
	348.6	1.99142	1.81354	1.0179	0.214079
	348.8	1.99179	1.81366	1.01822	0.214253
	349	1.99136	1.81347	1.01801	0.214033
	349.2	1.9914	1.81303	1.01776	0.213916
	349.4	1.99134	1.81294	1.01726	0.213881
	349.6	1.99127	1.81314	1.01709	0.213937
	349.8	1.99172	1.81343	1.01748	0.214015
	350	1.99178	1.81343	1.01746	0.213934
	350.2	1.99162	1.81314	1.0175	0.213897
	350.4	1.99116	1.81234	1.017	0.213765
	350.6	1.99131	1.812	1.01708	0.213917
	350.8	1.99152	1.81223	1.01721	0.21483
	351	1.9919	1.81274	1.01744	0.214966
	351.2	1.99175	1.8125	1.01724	0.214609
	351.4	1.99162	1.81246	1.01764	0.214695
	351.6	1.99234	1.81249	1.01766	0.214728
	351.8	1.99259	1.81281	1.01788	0.214242
	352	1.9925	1.8132	1.01832	0.214287
	352.2	1.99235	1.81379	1.01857	0.21405
	352.4	1.99223	1.81381	1.01861	0.214165
	352.6	1.99215	1.81401	1.0189	0.214126
	352.8	1.99197	1.81402	1.01886	0.214006
	353	1.99157	1.81436	1.01908	0.214255
	353.2	1.99165	1.81435	1.01856	0.21431
	353.4	1.99125	1.81462	1.01821	0.214076
	353.6	1.99099	1.81483	1.01844	0.213963
	353.8	1.9911	1.81475	1.01825	0.213853
	354	1.99074	1.81421	1.01799	0.214064
	354.2	1.99095	1.81387	1.01794	0.214172
	354.4	1.99082	1.81342	1.01748	0.213899
	354.6	1.99119	1.81355	1.01758	0.214408
	354.8	1.99129	1.81404	1.01733	0.214544
	355	1.99175	1.81453	1.0176	0.21504
	355.2	1.9919	1.81448	1.0177	0.215034
	355.4	1.99203	1.81451	1.0177	0.215377
	355.6	1.99255	1.81446	1.01787	0.215089
	355.8	1.99282	1.81491	1.01836	0.215044
	356	1.99287	1.81505	1.01889	0.215518
	356.2	1.99323	1.81547	1.01913	0.21578
	356.4	1.99328	1.81499	1.0188	0.215715
	356.6	1.9932	1.81486	1.01917	0.215697
	356.8	1.99317	1.81512	1.0189	0.216019
	357	1.99347	1.81541	1.01883	0.216112
	357.2	1.99349	1.81505	1.01801	0.215482
	357.4	1.99307	1.81492	1.01796	0.215148
	357.6	1.99275	1.81479	1.01765	0.214794
	357.8	1.99221	1.81414	1.01686	0.214053
	358	1.99172	1.81375	1.01653	0.21354
	358.2	1.99173	1.81367	1.01602	0.213115
	358.4	1.99148	1.81329	1.01567	0.212455
	358.6	1.99111	1.81316	1.01536	0.212383
	358.8	1.9909	1.81336	1.01565	0.21221
	359	1.99046	1.81313	1.01565	0.212211
	359.2	1.99011	1.8129	1.01567	0.211809
	359.4	1.9905	1.81287	1.01559	0.211951
	359.6	1.99078	1.81298	1.01599	0.212085
	359.8	1.99116	1.8134	1.01654	0.212435
	360	1.99128	1.81356	1.01693	0.212947
	360.2	1.99142	1.81377	1.01673	0.21325
	360.4	1.99128	1.81364	1.01651	0.213425
	360.6	1.99161	1.8142	1.0168	0.21392
	360.8	1.99177	1.81504	1.01725	0.214421
	361	1.99191	1.81502	1.0169	0.214314
	361.2	1.99145	1.81517	1.01647	0.214123
	361.4	1.99146	1.8155	1.0167	0.21412
	361.6	1.99137	1.81543	1.01637	0.213877
	361.8	1.99137	1.81505	1.0162	0.213346
	362	1.99137	1.81495	1.01577	0.213232
	362.2	1.99143	1.81448	1.01533	0.213118
	362.4	1.9915	1.81417	1.01553	0.212986
	362.6	1.99093	1.81376	1.01528	0.212759
	362.8	1.99076	1.8133	1.01556	0.212848
	363	1.99073	1.81325	1.01555	0.212802
	363.2	1.99116	1.81295	1.01565	0.212733
	363.4	1.99183	1.813	1.01594	0.212987
	363.6	1.99194	1.81275	1.01613	0.213045
	363.8	1.99228	1.81296	1.0166	0.213215
	364	1.99238	1.81302	1.01638	0.21344
	364.2	1.9925	1.81309	1.01658	0.213847
	364.4	1.993	1.81354	1.01664	0.214346
	364.6	1.99312	1.81381	1.01677	0.21446
	364.8	1.99282	1.81363	1.01702	0.214689
	365	1.99284	1.81376	1.01664	0.21461
	365.2	1.99307	1.81422	1.01659	0.214676
	365.4	1.99321	1.81465	1.01666	0.214523
	365.6	1.99319	1.81479	1.01652	0.214629
	365.8	1.9931	1.81489	1.01651	0.214783
	366	1.99286	1.81489	1.0165	0.214736
	366.2	1.99276	1.81487	1.01676	0.214547
	366.4	1.99263	1.81524	1.01694	0.214292
	366.6	1.99237	1.81503	1.01725	0.213986
	366.8	1.99243	1.81497	1.0175	0.214216
	367	1.99228	1.81536	1.01793	0.214084
	367.2	1.99219	1.81516	1.01815	0.213983
	367.4	1.99237	1.81555	1.01863	0.214341
	367.6	1.99248	1.81568	1.01848	0.214684
	367.8	1.99228	1.81587	1.0183	0.21501
	368	1.99234	1.81593	1.01838	0.21524
	368.2	1.99206	1.81567	1.01828	0.215258
	368.4	1.99211	1.81561	1.01775	0.215643
	368.6	1.99193	1.81521	1.01798	0.21589
	368.8	1.99162	1.81472	1.01803	0.216099
	369	1.99152	1.81471	1.01778	0.216088
	369.2	1.99159	1.81424	1.01766	0.216073
	369.4	1.99129	1.81386	1.01731	0.2158
	369.6	1.99168	1.81366	1.0176	0.215964
	369.8	1.99131	1.81317	1.01717	0.215644
	370	1.99106	1.81282	1.0173	0.214883
	370.2	1.99124	1.81251	1.01724	0.214511
	370.4	1.99079	1.81216	1.01671	0.213777
	370.6	1.99091	1.81219	1.01695	0.213836
	370.8	1.99015	1.81218	1.01637	0.213202
	371	1.98998	1.81256	1.01649	0.21287
	371.2	1.98964	1.81269	1.01625	0.212479
	371.4	1.98958	1.81319	1.01642	0.212508
	371.6	1.98968	1.81378	1.016	0.212723
	371.8	1.98949	1.81405	1.01575	0.212794
	372	1.98983	1.81455	1.01617	0.213099
	372.2	1.98989	1.81492	1.01625	0.213423
	372.4	1.99032	1.81526	1.01643	0.21378
	372.6	1.99043	1.81525	1.01692	0.213554
	372.8	1.99027	1.81537	1.01692	0.213416
	373	1.99043	1.81533	1.01725	0.213448
	373.2	1.99042	1.8149	1.01738	0.213554
	373.4	1.9902	1.81463	1.0169	0.213364
	373.6	1.99037	1.81482	1.01713	0.213627
	373.8	1.99034	1.81424	1.01661	0.213532
	374	1.99065	1.81396	1.01717	0.213914
	374.2	1.99094	1.81352	1.01676	0.21385
	374.4	1.99057	1.81359	1.01652	0.213778
	374.6	1.99049	1.81366	1.01657	0.213685
	374.8	1.99008	1.81313	1.01614	0.213025
	375	1.99024	1.81334	1.01634	0.21329
	375.2	1.99001	1.81328	1.01648	0.213208
	375.4	1.99014	1.81339	1.01657	0.213543
	375.6	1.99005	1.81349	1.01606	0.213827
	375.8	1.99002	1.81349	1.01619	0.213846
	376	1.99033	1.81418	1.01661	0.214256
	376.2	1.99053	1.81476	1.01697	0.213962
	376.4	1.99038	1.8149	1.01706	0.213452
	376.6	1.99013	1.81495	1.017	0.213168
	376.8	1.99001	1.81508	1.01703	0.213261
	377	1.99038	1.81511	1.01754	0.213351
	377.2	1.98987	1.81495	1.01711	0.212933
	377.4	1.99001	1.81509	1.01689	0.212858
	377.6	1.99038	1.815	1.01712	0.213248
	377.8	1.99069	1.81479	1.01682	0.213591
	378	1.99064	1.81509	1.01728	0.213765
	378.2	1.99047	1.81511	1.01708	0.213757
	378.4	1.99001	1.81504	1.01706	0.213528
	378.6	1.98976	1.81445	1.01714	0.213371
	378.8	1.98996	1.81434	1.0175	0.213633
	379	1.98963	1.8141	1.01743	0.213948
	379.2	1.98946	1.81376	1.01735	0.213696
	379.4	1.98947	1.81371	1.01707	0.21394
	379.6	1.98935	1.81345	1.01684	0.213999
	379.8	1.98953	1.81368	1.01693	0.213927
	380	1.98987	1.81395	1.01692	0.214116
	380.2	1.9904	1.81391	1.01693	0.214023
	380.4	1.99067	1.81387	1.01684	0.214175
	380.6	1.99141	1.81416	1.01665	0.214404
	380.8	1.99174	1.81433	1.0169	0.214275
	381	1.99226	1.81438	1.01731	0.214275
	381.2	1.99195	1.81406	1.01653	0.213834
	381.4	1.99231	1.81403	1.01632	0.214027
	381.6	1.99234	1.81353	1.01606	0.213929
	381.8	1.99191	1.81364	1.01565	0.213607
	382	1.99158	1.81372	1.01574	0.213157
	382.2	1.99124	1.81339	1.01569	0.213396
	382.4	1.99115	1.8134	1.01594	0.213326
	382.6	1.99075	1.81322	1.01597	0.213503
	382.8	1.99045	1.81338	1.01597	0.213526
	383	1.99021	1.81303	1.01568	0.213201
	383.2	1.99026	1.81298	1.01574	0.213037
	383.4	1.99041	1.81299	1.01547	0.212957
	383.6	1.9905	1.81309	1.01588	0.213142
	383.8	1.99014	1.81366	1.01613	0.213118
	384	1.99038	1.81339	1.01605	0.213022
	384.2	1.9908	1.81355	1.01624	0.213397
	384.4	1.99086	1.81388	1.01673	0.213554
	384.6	1.99075	1.8138	1.01679	0.213341
	384.8	1.9903	1.81302	1.01661	0.213225
	385	1.99	1.81251	1.01608	0.213178
	385.2	1.98969	1.81197	1.01539	0.213052
	385.4	1.98958	1.8118	1.01547	0.213242
	385.6	1.98911	1.8114	1.01567	0.21299
	385.8	1.9883	1.81178	1.01579	0.212662
	386	1.98829	1.81173	1.01614	0.212638
	386.2	1.9885	1.81171	1.01649	0.213202
	386.4	1.9887	1.81212	1.01682	0.213295
	386.6	1.98877	1.81206	1.01667	0.213325
	386.8	1.98961	1.8122	1.0172	0.213478
	387	1.99012	1.81202	1.01739	0.213526
	387.2	1.99037	1.81209	1.01744	0.213489
	387.4	1.99065	1.81252	1.01761	0.213731
	387.6	1.99113	1.8131	1.01829	0.214216
	387.8	1.99105	1.81359	1.01801	0.213997
	388	1.99136	1.81355	1.01767	0.214187
	388.2	1.99177	1.81431	1.01788	0.214846
	388.4	1.99127	1.81423	1.01767	0.214867
	388.6	1.99056	1.81355	1.0171	0.214301
	388.8	1.99043	1.81346	1.01647	0.21471
	389	1.99013	1.81349	1.01617	0.214491
	389.2	1.9899	1.81384	1.01631	0.214737
	389.4	1.98927	1.81416	1.01652	0.214255
	389.6	1.98883	1.81459	1.01678	0.213825
	389.8	1.9888	1.81521	1.0172	0.213378
	390	1.9887	1.81455	1.01703	0.213184
	390.2	1.98858	1.81437	1.01693	0.213111
	390.4	1.98807	1.81414	1.01662	0.212981
	390.6	1.98813	1.81369	1.01674	0.212824
	390.8	1.98788	1.81317	1.01676	0.212456
	391	1.98734	1.81247	1.0161	0.212002
	391.2	1.98724	1.81234	1.01596	0.211647
	391.4	1.98749	1.81193	1.01583	0.211731
	391.6	1.98813	1.81203	1.01572	0.212294
	391.8	1.98849	1.81218	1.01552	0.212416
	392	1.98902	1.81254	1.01589	0.213049
	392.2	1.98927	1.8126	1.01588	0.213246
	392.4	1.98906	1.81219	1.01561	0.21287
	392.6	1.98945	1.81223	1.01619	0.212877
	392.8	1.98994	1.81279	1.01635	0.213232
	393	1.99052	1.81324	1.01717	0.213456
	393.2	1.99061	1.81413	1.01787	0.214023
	393.4	1.99056	1.8145	1.01842	0.213745
	393.6	1.99082	1.81504	1.01837	0.214102
	393.8	1.99079	1.81548	1.01859	0.214297
	394	1.99016	1.8146	1.01806	0.213848
	394.2	1.98989	1.81476	1.01792	0.214093
	394.4	1.98985	1.81507	1.01764	0.214386
	394.6	1.98989	1.815	1.01781	0.213885
	394.8	1.98974	1.81436	1.01696	0.213477
	395	1.98973	1.81405	1.01675	0.213146
	395.2	1.98995	1.81384	1.01688	0.213383
	395.4	1.99033	1.81364	1.01672	0.213592
	395.6	1.99096	1.81419	1.01694	0.214201
	395.8	1.99133	1.81438	1.01702	0.214075
	396	1.99151	1.81417	1.01682	0.214086
	396.2	1.99172	1.81411	1.01657	0.214008
	396.4	1.99189	1.81385	1.01654	0.213837
	396.6	1.99239	1.81445	1.01742	0.214432
	396.8	1.99267	1.81453	1.01765	0.214419
	397	1.99289	1.81478	1.01821	0.214848
	397.2	1.99243	1.81497	1.01808	0.214785
	397.4	1.99217	1.81478	1.01793	0.214605
	397.6	1.99209	1.81496	1.01788	0.214667
	397.8	1.9925	1.81497	1.01818	0.214348
	398	1.99233	1.81446	1.01785	0.213908
	398.2	1.9924	1.81446	1.01791	0.214285
	398.4	1.99247	1.8141	1.01792	0.213927
	398.6	1.99236	1.8133	1.0181	0.213455
	398.8	1.99204	1.81284	1.01797	0.21331
	399	1.99212	1.81321	1.01857	0.213545
	399.2	1.99178	1.81317	1.01842	0.213678
[truncated: 1,003 more rows]

## Sheet: Fig. 5E
HC L-NPs with HSA
		Concentration of HSA, uM
	Time, s	100	50	25	12.5	6.25
	0	0.007149	0.007307	0.002953	-0.0006	-0.0024
	0.2	0.007069	0.006991	0.002843	-0.00089	-0.00252
	0.4	0.007278	0.007214	0.003266	-0.00081	-0.00215
	0.6	0.007446	0.00724	0.003431	-0.00091	-0.00184
	0.8	0.007357	0.007061	0.003691	-0.00115	-0.00193
	1	0.008041	0.006734	0.004046	-0.00159	-0.00214
	1.2	0.008351	0.00663	0.004402	-0.00201	-0.00214
	1.4	0.008971	0.006632	0.004749	-0.00241	-0.00227
	1.6	0.009304	0.00618	0.004704	-0.00321	-0.0025
	1.8	0.010033	0.00663	0.004932	-0.0036	-0.00234
	2	0.010442	0.006971	0.005226	-0.00332	-0.00232
	2.2	0.010607	0.006837	0.005252	-0.00342	-0.00268
	2.4	0.010925	0.006642	0.005653	-0.00324	-0.0026
	2.6	0.01092	0.006389	0.005727	-0.00374	-0.00265
	2.8	0.011664	0.006734	0.005781	-0.00409	-0.00303
	3	0.011916	0.006983	0.005941	-0.00417	-0.00251
	3.2	0.012234	0.006725	0.005957	-0.00382	-0.00225
	3.4	0.012255	0.00683	0.006089	-0.00374	-0.0021
	3.6	0.011952	0.006688	0.006122	-0.00362	-0.00234
	3.8	0.012465	0.006944	0.00656	-0.00316	-0.00173
	4	0.012511	0.007009	0.007041	-0.00287	-0.00147
	4.2	0.012458	0.007	0.00672	-0.00267	-0.00159
	4.4	0.012661	0.006898	0.0067	-0.00221	-0.00131
	4.6	0.012937	0.007048	0.006745	-0.00217	-0.00123
	4.8	0.012971	0.006778	0.006617	-0.00224	-0.00178
	5	0.0137	0.007084	0.006892	-0.00243	-0.00189
	5.2	0.013742	0.007295	0.007012	-0.0025	-0.00164
	5.4	0.013797	0.007509	0.006922	-0.00268	-0.00179
	5.6	0.014064	0.007782	0.007017	-0.00268	-0.0014
	5.8	0.014124	0.008461	0.006915	-0.0025	-0.00129
	6	0.013893	0.008811	0.006953	-0.0018	-0.0013
	6.2	0.013866	0.008848	0.006731	-0.00194	-0.00151
	6.4	0.013804	0.009084	0.006657	-0.00194	-0.00117
	6.6	0.013625	0.008958	0.006426	-0.00236	-0.00134
	6.8	0.013366	0.008877	0.006243	-0.00257	-0.00165
	7	0.013284	0.008857	0.006141	-0.00271	-0.00157
	7.2	0.012949	0.008366	0.006045	-0.00267	-0.00166
	7.4	0.012924	0.00852	0.005924	-0.00226	-0.00117
	7.6	0.01314	0.008345	0.006145	-0.00174	-0.00077
	7.8	0.013425	0.008151	0.006378	-0.00134	-0.00069
	8	0.013756	0.008064	0.006544	-0.00114	-0.00061
	8.2	0.014025	0.007875	0.006453	-0.00094	-0.00054
	8.4	0.014582	0.007609	0.006226	-0.00088	-0.00056
	8.6	0.015417	0.00792	0.006627	-0.00082	-0.00022
	8.8	0.01577	0.00754	0.00655	-0.00077	-0.00063
	9	0.016049	0.007478	0.006655	-0.00078	-0.00086
	9.2	0.016127	0.00714	0.006697	-0.00082	-0.00087
	9.4	0.016219	0.007122	0.006514	-0.00104	-0.00126
	9.6	0.016171	0.006784	0.006458	-0.00124	-0.00126
	9.8	0.015949	0.006654	0.006034	-0.00164	-0.00176
	10	0.015988	0.00691	0.005795	-0.00169	-0.00171
	10.2	0.016077	0.006405	0.005341	-0.00203	-0.00175
	10.4	0.016291	0.00629	0.005629	-0.002	-0.0013
	10.6	0.016077	0.006004	0.005533	-0.00237	-0.00163
	10.8	0.015909	0.005837	0.005393	-0.00267	-0.00164
	11	0.015902	0.005972	0.005291	-0.00281	-0.00177
	11.2	0.015466	0.005784	0.005179	-0.00264	-0.00145
	11.4	0.015202	0.005997	0.005018	-0.00264	-0.00125
	11.6	0.014914	0.006287	0.005173	-0.00267	-0.00132
	11.8	0.015052	0.006347	0.005462	-0.00231	-0.00136
	12	0.015066	0.006693	0.00555	-0.00208	-0.00118
	12.2	0.015406	0.006986	0.005656	-0.00186	-0.00101
	12.4	0.015448	0.007386	0.005804	-0.00195	-0.0012
	12.6	0.015881	0.007631	0.006462	-0.00149	-0.00095
	12.8	0.01616	0.00795	0.006694	-0.00098	-0.00137
	13	0.016319	0.008346	0.007086	-0.00067	-0.00143
	13.2	0.016052	0.008629	0.007064	-0.00084	-0.00147
	13.4	0.015959	0.008559	0.0068	-0.00096	-0.0021
	13.6	0.015891	0.008021	0.006589	-0.00106	-0.00239
	13.8	0.016478	0.008153	0.00701	-0.00071	-0.00254
	14	0.017133	0.008294	0.007413	-0.00064	-0.0023
	14.2	0.017901	0.008475	0.007832	-0.00023	-0.00184
	14.4	0.018196	0.008888	0.008296	-5.8e-05	-0.00131
	14.6	0.018053	0.008654	0.008043	-3.4e-05	-0.00158
	14.8	0.018044	0.008655	0.008095	-0.00035	-0.00121
	15	0.018511	0.008935	0.008099	-0.00042	-0.00096
	15.2	0.018468	0.008344	0.007959	-0.00068	-0.00041
	15.4	0.018264	0.008283	0.00728	-0.00109	-0.00026
	15.6	0.01814	0.008236	0.007147	-0.00145	-0.00013
	15.8	0.018061	0.008093	0.006887	-0.00152	0.000158
	16	0.017506	0.008249	0.006494	-0.00183	7.01e-05
	16.2	0.01736	0.008286	0.006499	-0.00247	5.18e-05
	16.4	0.017134	0.008586	0.006786	-0.00255	0.000387
	16.6	0.017511	0.008734	0.007381	-0.0022	0.000861
	16.8	0.017531	0.009109	0.007238	-0.00248	0.000854
	17	0.017122	0.008894	0.006933	-0.00296	0.000701
	17.2	0.016708	0.008855	0.00654	-0.00314	0.000358
	17.4	0.016836	0.008385	0.00656	-0.00284	-2.4e-05
	17.6	0.017093	0.008342	0.007016	-0.00232	9.73e-05
	17.8	0.017579	0.008724	0.007933	-0.00151	0.000334
	18	0.017974	0.009271	0.00873	-0.00103	0.000729
	18.2	0.018088	0.009268	0.008495	-0.00057	0.000548
	18.4	0.018083	0.009196	0.008694	-0.00039	0.000365
	18.6	0.018863	0.009522	0.008866	9.27e-05	0.000404
	18.8	0.019315	0.009718	0.009008	-0.0002	0.001049
	19	0.020046	0.009538	0.008644	-0.00011	0.001199
	19.2	0.020041	0.008747	0.008298	-0.00022	0.001301
	19.4	0.020193	0.008978	0.007593	-0.00019	0.001329
	19.6	0.020539	0.008809	0.007464	-1.2e-05	0.001137
	19.8	0.021011	0.008958	0.00724	0.000135	0.001388
	20	0.021337	0.009164	0.007345	0.000146	0.001244
	20.2	0.021429	0.009141	0.007223	0.000122	0.001049
	20.4	0.021703	0.009163	0.00729	0.000441	0.00119
	20.6	0.021546	0.009187	0.006997	0.000243	0.001108
	20.8	0.021403	0.009153	0.006514	-0.00022	0.001279
	21	0.021322	0.008897	0.006438	-0.00032	0.001043
	21.2	0.021316	0.009154	0.006643	-0.00023	0.001176
	21.4	0.020455	0.00876	0.006267	-0.00033	0.000843
	21.6	0.020123	0.008802	0.006187	-0.00038	0.000505
	21.8	0.020071	0.008796	0.00634	-0.00059	0.000202
	22	0.019612	0.008542	0.006164	-0.00099	-0.00029
	22.2	0.01905	0.007781	0.005438	-0.00162	-0.00135
	22.4	0.01872	0.0075	0.005338	-0.00236	-0.00166
	22.6	0.018954	0.007627	0.005538	-0.00234	-0.00135
	22.8	0.018862	0.00709	0.005209	-0.00272	-0.00127
	23	0.019498	0.006962	0.005342	-0.0026	-0.00112
	23.2	0.019451	0.006425	0.005428	-0.00299	-0.00148
	23.4	0.019507	0.006536	0.005213	-0.00294	-0.00164
	23.6	0.019598	0.006448	0.005304	-0.00288	-0.00166
	23.8	0.019744	0.006803	0.005307	-0.00276	-0.00147
	24	0.019664	0.007155	0.005535	-0.0026	-0.00167
	24.2	0.019591	0.007367	0.005439	-0.00219	-0.00167
	24.4	0.019505	0.007559	0.005748	-0.00202	-0.00142
	24.6	0.01951	0.007987	0.005718	-0.00203	-0.00119
	24.8	0.019868	0.008361	0.005818	-0.00159	-0.00104
	25	0.020006	0.008664	0.006095	-0.00126	-0.0012
	25.2	0.019954	0.009023	0.005917	-0.00125	-0.00139
	25.4	0.019432	0.00886	0.005508	-0.00103	-0.00191
	25.6	0.019863	0.009027	0.005491	-0.00075	-0.00175
	25.8	0.020139	0.00958	0.005714	-0.00011	-0.001
	26	0.020252	0.009577	0.005714	0.000285	-0.00064
	26.2	0.020495	0.009522	0.005891	0.000507	-0.00044
	26.4	0.02114	0.00981	0.005984	0.000764	-1.3e-05
	26.6	0.021757	0.010253	0.006571	0.001192	0.000358
	26.8	0.022205	0.010443	0.006551	0.001273	0.000502
	27	0.022249	0.010492	0.007086	0.001056	0.000697
	27.2	0.022051	0.010118	0.007023	0.000739	0.000345
	27.4	0.021585	0.010189	0.00689	0.000613	0.000367
	27.6	0.021402	0.010007	0.006735	0.000489	0.000784
	27.8	0.021796	0.009898	0.00677	0.00051	0.000815
	28	0.021909	0.010144	0.007242	0.000322	0.000787
	28.2	0.021799	0.009735	0.007362	0.000349	0.001163
	28.4	0.021737	0.009533	0.007217	0.000189	0.001038
	28.6	0.022091	0.0095	0.007113	8.7e-05	0.000748
	28.8	0.022364	0.009673	0.007566	0.000521	0.000803
	29	0.022759	0.009727	0.007716	0.000219	0.000535
	29.2	0.023113	0.010017	0.007887	0.000468	0.000453
	29.4	0.023578	0.010451	0.008246	0.001145	0.000875
	29.6	0.023983	0.011022	0.00835	0.001362	0.001266
	29.8	0.024569	0.01177	0.009097	0.001848	0.002142
	30	0.024963	0.011722	0.009106	0.001649	0.001979
	30.2	0.025227	0.011671	0.009013	0.001715	0.001712
	30.4	0.025361	0.012058	0.008977	0.002023	0.001404
	30.6	0.025669	0.012418	0.009247	0.002018	0.001224
	30.8	0.02521	0.011985	0.008773	0.001604	0.000707
	31	0.02451	0.011667	0.008172	0.000845	0.000236
	31.2	0.024371	0.011238	0.007443	0.000284	-2.5e-06
	31.4	0.023805	0.01063	0.006926	-0.00041	-5.3e-05
	31.6	0.023108	0.00965	0.006132	-0.00095	-0.0004
	31.8	0.023031	0.009598	0.005903	-0.00083	-0.00081
	32	0.022784	0.009664	0.00561	-0.00098	-0.00087
	32.2	0.022392	0.008643	0.004906	-0.00117	-0.00087
	32.4	0.022314	0.00837	0.004467	-0.00128	-0.00121
	32.6	0.022587	0.008423	0.004764	-0.00124	-0.00116
	32.8	0.022596	0.008545	0.004997	-0.00068	-0.00093
	33	0.022597	0.008621	0.004872	-0.00078	-0.00079
	33.2	0.022654	0.008715	0.005259	-0.00025	-0.00036
	33.4	0.022983	0.009076	0.005582	0.000168	3.4e-06
	33.6	0.023288	0.009326	0.005755	0.000312	0.000204
	33.8	0.023544	0.009254	0.00629	0.000564	0.000366
	34	0.023515	0.008868	0.005856	0.000478	-1e-05
	34.2	0.023576	0.008563	0.005973	0.000698	-0.00039
	34.4	0.023803	0.008945	0.006561	0.00095	-0.00015
	34.6	0.024326	0.009279	0.006992	0.00103	-6.1e-05
	34.8	0.024172	0.009103	0.006864	0.000835	2.73e-05
	35	0.023837	0.009217	0.006634	0.000556	9.18e-05
	35.2	0.024077	0.009114	0.006623	0.000535	0.000443
	35.4	0.024126	0.009088	0.007024	0.000882	0.000743
	35.6	0.024256	0.00953	0.007089	0.001096	0.000895
	35.8	0.024813	0.010421	0.007469	0.001665	0.001296
	36	0.024846	0.010456	0.007409	0.001138	0.001395
	36.2	0.024839	0.010446	0.007594	0.000964	0.001501
	36.4	0.024667	0.010566	0.007651	0.00078	0.001638
	36.6	0.024783	0.010746	0.007635	0.000763	0.001814
	36.8	0.02498	0.010753	0.00758	0.000761	0.00179
	37	0.025066	0.010638	0.007642	0.000585	0.001946
	37.2	0.025351	0.010579	0.007661	0.000492	0.001387
	37.4	0.025389	0.010404	0.007485	0.000344	0.001251
	37.6	0.025041	0.010413	0.007029	-0.00029	0.000479
	37.8	0.024487	0.009603	0.006532	-0.00086	-0.00043
	38	0.024129	0.009248	0.005986	-0.00152	-0.00096
	38.2	0.023899	0.008969	0.005678	-0.00186	-0.00148
	38.4	0.023964	0.009127	0.00577	-0.00182	-0.00152
	38.6	0.024505	0.009235	0.005528	-0.00165	-0.00151
	38.8	0.024683	0.009051	0.005043	-0.00171	-0.00134
	39	0.024342	0.008749	0.004446	-0.00205	-0.00165
	39.2	0.025045	0.009251	0.005131	-0.00101	-0.00081
	39.4	0.025338	0.009719	0.005438	-0.00055	-0.00025
	39.6	0.025591	0.010094	0.005656	-0.00069	0.000441
	39.8	0.025393	0.010308	0.005575	-0.0004	0.000751
	40	0.02538	0.010749	0.005789	-0.00024	0.000939
	40.2	0.02608	0.011423	0.006557	0.000552	0.001753
	40.4	0.026251	0.011186	0.00658	0.001001	0.00209
	40.6	0.026522	0.011014	0.006717	0.001018	0.002223
	40.8	0.026715	0.010967	0.007454	0.001158	0.002529
	41	0.026651	0.011024	0.007641	0.001384	0.002696
	41.2	0.026727	0.011007	0.007752	0.001328	0.002667
	41.4	0.026372	0.010931	0.007807	0.001188	0.00283
	41.6	0.026106	0.011139	0.007824	0.001053	0.00264
	41.8	0.025969	0.010952	0.00779	0.000826	0.002493
	42	0.025319	0.010951	0.007473	0.000245	0.002042
	42.2	0.025006	0.010729	0.006844	-0.00013	0.001464
	42.4	0.025056	0.010119	0.006266	-0.00053	0.00097
	42.6	0.025085	0.010078	0.006074	-0.00043	0.000945
	42.8	0.024608	0.009979	0.005825	-0.00067	0.00035
	43	0.024328	0.009618	0.005955	-0.00078	-0.00026
	43.2	0.024505	0.010038	0.006493	-8.2e-05	-0.00017
	43.4	0.024594	0.010212	0.006535	-0.00028	-0.00061
	43.6	0.024721	0.010498	0.006984	-0.00026	-0.00056
	43.8	0.024914	0.011198	0.007117	8.01e-05	-0.00053
	44	0.025765	0.011564	0.007704	7.43e-05	-0.00051
	44.2	0.026355	0.011435	0.008349	0.000371	-0.00047
	44.4	0.026161	0.011007	0.00858	3.08e-05	-0.00119
	44.6	0.026485	0.010872	0.008791	-8e-05	-0.00074
	44.8	0.026925	0.011313	0.009496	0.000351	-0.00028
	45	0.027348	0.011427	0.009333	0.000457	-0.00047
	45.2	0.027867	0.011934	0.009737	0.000817	0.000193
	45.4	0.027741	0.012161	0.009911	0.000794	0.000314
	45.6	0.027729	0.012297	0.009805	0.000673	0.000453
	45.8	0.027482	0.012435	0.009307	0.000325	0.000429
	46	0.027216	0.011976	0.008632	3.24e-05	0.000173
	46.2	0.027281	0.011782	0.008187	0.000192	9.6e-05
	46.4	0.027608	0.011514	0.007962	7.03e-05	0.00033
	46.6	0.027751	0.011982	0.008225	0.000608	0.000786
	46.8	0.027561	0.011871	0.008109	0.000244	0.000795
	47	0.027417	0.011445	0.008135	0.000117	0.000855
	47.2	0.026853	0.0115	0.007598	5.86e-05	0.000775
	47.4	0.026357	0.011265	0.00724	-0.00058	0.000596
	47.6	0.026303	0.011348	0.006905	-0.00078	0.000669
	47.8	0.026455	0.011192	0.006625	-0.00103	0.000787
	48	0.026348	0.010489	0.006184	-0.00161	0.000129
	48.2	0.026059	0.0104	0.006263	-0.00149	-0.00021
	48.4	0.026295	0.010407	0.005959	-0.00179	-0.00061
	48.6	0.026701	0.010651	0.005763	-0.00156	-0.00029
	48.8	0.027232	0.011277	0.006329	-0.00107	-9.8e-05
	49	0.027541	0.011223	0.006321	-0.00077	-0.00024
	49.2	0.027565	0.011335	0.006454	-0.00077	0.000204
	49.4	0.027594	0.011092	0.006371	-0.00071	0.000112
	49.6	0.027424	0.010693	0.006176	-0.00064	0.000252
	49.8	0.027479	0.010678	0.006511	-0.00045	0.000345
	50	0.027873	0.010536	0.006937	2.37e-05	-2.9e-05
	50.2	0.028759	0.011336	0.007708	0.000783	0.000525
	50.4	0.028862	0.011306	0.007778	0.000385	0.000886
	50.6	0.029079	0.011694	0.007945	0.000841	0.001223
	50.8	0.028651	0.011441	0.00796	0.000502	0.001001
	51	0.028237	0.010981	0.007784	0.000526	0.000439
	51.2	0.027673	0.011098	0.007438	0.000801	-0.00027
	51.4	0.027279	0.010822	0.007456	0.000485	-0.00058
	51.6	0.027639	0.011053	0.007671	0.001025	-0.00036
	51.8	0.027284	0.010829	0.007299	0.000714	-0.00072
	52	0.027372	0.010867	0.007071	0.000427	-0.00091
	52.2	0.028113	0.011559	0.007527	0.000797	-0.00068
	52.4	0.028694	0.01172	0.007663	0.000908	-0.00059
	52.6	0.028605	0.011496	0.007728	0.000853	-0.00037
	52.8	0.029421	0.011632	0.00819	0.001205	0.000108
	53	0.029065	0.011002	0.00753	0.000765	-0.00018
	53.2	0.028468	0.010748	0.006998	0.000144	-0.00015
	53.4	0.028651	0.01075	0.00713	0.000276	-0.00011
	53.6	0.028294	0.010624	0.007073	5.36e-05	-0.00014
	53.8	0.02867	0.010798	0.0073	0.000181	-0.00039
	54	0.029296	0.01112	0.00751	0.000132	-0.00042
	54.2	0.029142	0.010932	0.007106	-0.00024	-0.00021
	54.4	0.029011	0.010819	0.006952	-0.00056	9.52e-05
	54.6	0.029337	0.011088	0.007446	-3.8e-05	0.000154
	54.8	0.029389	0.011317	0.007565	0.000324	-5.3e-05
	55	0.029578	0.011572	0.007525	0.000699	-0.00037
	55.2	0.029146	0.011718	0.007611	0.001047	-0.00053
	55.4	0.029228	0.011525	0.007813	0.001086	-0.0002
	55.6	0.029728	0.011863	0.007814	0.001709	0.000405
	55.8	0.029567	0.011975	0.007658	0.001768	2.32e-05
	56	0.030277	0.012726	0.008333	0.002371	0.000994
	56.2	0.030407	0.01322	0.00885	0.002764	0.001417
	56.4	0.030145	0.012913	0.008636	0.00236	0.001319
	56.6	0.030021	0.012529	0.008477	0.002126	0.001216
	56.8	0.030063	0.01267	0.008685	0.001818	0.000877
	57	0.029741	0.01247	0.008462	0.001194	0.0005
	57.2	0.029933	0.012679	0.009009	0.00113	0.00081
	57.4	0.030266	0.012707	0.00962	0.001048	0.000722
	57.6	0.030316	0.013074	0.009858	0.000932	0.001047
	57.8	0.030208	0.012555	0.009912	0.000662	0.000784
	58	0.029773	0.012141	0.009694	-0.00011	0.000596
	58.2	0.029408	0.011675	0.009013	-0.00033	0.000571
	58.4	0.029774	0.011734	0.009289	0.000105	0.000843
	58.6	0.029672	0.011725	0.009324	6.85e-05	0.000861
	58.8	0.029789	0.011767	0.009136	0.000171	0.000875
	59	0.029387	0.011398	0.008777	2.29e-05	0.000514
	59.2	0.029029	0.010816	0.00883	3.9e-05	0.000646
	59.4	0.0295	0.010783	0.009093	0.000293	0.000885
	59.6	0.029378	0.010572	0.008783	0.000377	0.001003
	59.8	0.029619	0.010733	0.008901	0.000553	0.001273
	60	0.029892	0.011366	0.008779	0.000841	0.002161
	60.2	0.029848	0.011256	0.008646	0.000784	0.00194
	60.4	0.02968	0.01103	0.00832	0.000954	0.001823
	60.6	0.029724	0.011117	0.008528	0.00114	0.001866
	60.8	0.029815	0.01155	0.008893	0.001198	0.00192
	61	0.030133	0.011575	0.00894	0.001257	0.00218
	61.2	0.030294	0.011616	0.009099	0.001547	0.00253
	61.4	0.030246	0.011782	0.009164	0.001894	0.00253
	61.6	0.030028	0.011743	0.008868	0.00194	0.002782
	61.8	0.029441	0.011086	0.008433	0.001515	0.002208
	62	0.029298	0.011162	0.007904	0.001411	0.001776
	62.2	0.02932	0.011061	0.007771	0.001532	0.001616
	62.4	0.029276	0.010779	0.00758	0.001367	0.001249
	62.6	0.029191	0.0109	0.007365	0.000783	0.00108
	62.8	0.028697	0.010167	0.00691	0.000793	0.000314
	63	0.028157	0.009829	0.006296	0.00037	-0.00025
	63.2	0.028578	0.009726	0.006653	0.000453	-0.00029
	63.4	0.028937	0.009758	0.006821	0.000153	-0.00044
	63.6	0.028844	0.009315	0.00653	-0.00012	-0.00046
	63.8	0.029442	0.00974	0.006709	-2.4e-05	-0.00013
	64	0.029732	0.01057	0.007077	0.000302	-4.9e-05
	64.2	0.030061	0.010575	0.007274	0.000661	-0.00032
	64.4	0.030292	0.01113	0.007765	0.001101	0.000184
	64.6	0.03064	0.01142	0.008273	0.001078	0.000349
	64.8	0.03085	0.011083	0.008185	0.000943	0.000214
	65	0.031369	0.011369	0.008372	0.001219	0.000373
	65.2	0.031624	0.011571	0.008374	0.001243	0.00035
	65.4	0.031537	0.012012	0.008441	0.001359	0.00046
	65.6	0.031207	0.011835	0.008198	0.000826	0.000243
	65.8	0.031114	0.011969	0.008478	0.000537	4.74e-05
	66	0.030854	0.011724	0.008181	0.000315	-0.00035
	66.2	0.030653	0.011377	0.0079	9.23e-05	-0.0005
	66.4	0.030606	0.011031	0.007248	-0.0003	-0.00059
	66.6	0.030131	0.01066	0.006902	-0.00056	-0.00087
	66.8	0.029905	0.010511	0.006645	-0.00033	-0.00078
	67	0.030059	0.010797	0.006628	-0.00048	-0.00048
	67.2	0.030534	0.010896	0.006833	-0.00012	-0.00022
	67.4	0.03062	0.010747	0.006896	-0.00057	0.000396
	67.6	0.030951	0.01104	0.007298	-0.0004	0.000972
	67.8	0.031475	0.012233	0.008035	0.000174	0.001493
	68	0.032092	0.012726	0.008756	0.00049	0.001861
	68.2	0.032499	0.012816	0.008953	0.000783	0.001993
	68.4	0.032584	0.012784	0.009336	0.000922	0.001963
	68.6	0.032981	0.012402	0.009316	0.001041	0.001709
	68.8	0.0334	0.012352	0.009165	0.001006	0.001443
	69	0.034201	0.013648	0.009742	0.001908	0.001728
	69.2	0.03428	0.01361	0.009372	0.001496	0.00124
	69.4	0.034231	0.013838	0.009394	0.001661	0.001058
	69.6	0.034029	0.013576	0.009386	0.001454	0.000597
	69.8	0.034333	0.01363	0.009331	0.00159	0.00027
	70	0.034006	0.012981	0.008447	0.001536	-0.00021
	70.2	0.034204	0.012723	0.008209	0.001809	-0.00042
	70.4	0.034212	0.012442	0.008145	0.002138	-0.00019
	70.6	0.033972	0.01223	0.00805	0.002334	-0.00032
	70.8	0.034293	0.012547	0.007622	0.002716	-5.6e-07
	71	0.034548	0.012733	0.007439	0.002652	0.000128
	71.2	0.034407	0.012777	0.007035	0.002638	0.000274
	71.4	0.034093	0.01264	0.006966	0.001899	0.000641
	71.6	0.034007	0.012685	0.006849	0.00181	0.000886
	71.8	0.033335	0.012293	0.006787	0.001643	0.001012
	72	0.033213	0.011847	0.006582	0.000976	0.000963
	72.2	0.03278	0.011356	0.006274	0.000877	0.000887
	72.4	0.032797	0.010919	0.006426	0.000857	0.000828
	72.6	0.033182	0.011396	0.007034	0.001184	0.001243
	72.8	0.033389	0.011873	0.007546	0.001407	0.001525
	73	0.033726	0.012408	0.007983	0.001787	0.001779
	73.2	0.033469	0.012371	0.008081	0.001729	0.001556
	73.4	0.033647	0.012922	0.008703	0.002227	0.001728
	73.6	0.033879	0.013404	0.009298	0.002591	0.001925
	73.8	0.034508	0.013842	0.009514	0.003023	0.002051
	74	0.034462	0.013726	0.009782	0.003317	0.002198
	74.2	0.034752	0.013707	0.010567	0.00388	0.0023
	74.4	0.035089	0.013999	0.011357	0.004362	0.002733
	74.6	0.035044	0.013814	0.011084	0.003937	0.00235
	74.8	0.03515	0.013855	0.011189	0.003784	0.00225
	75	0.034882	0.013874	0.011337	0.003629	0.001844
	75.2	0.034619	0.013255	0.010876	0.003001	0.001333
	75.4	0.034018	0.01243	0.010413	0.00219	0.001043
	75.6	0.034103	0.012013	0.010065	0.002049	0.000686
	75.8	0.033569	0.011555	0.009867	0.001197	0.000391
	76	0.033906	0.011783	0.009487	0.000925	5.35e-05
	76.2	0.033763	0.011403	0.009003	0.000912	-0.00017
	76.4	0.034115	0.011467	0.009018	0.000706	-7.9e-05
	76.6	0.034022	0.011256	0.008809	0.000692	-0.00021
	76.8	0.033841	0.011351	0.008363	0.000718	-0.00012
	77	0.033655	0.011309	0.008122	0.000344	-0.00042
	77.2	0.033411	0.011321	0.0079	0.000322	-0.00073
	77.4	0.034098	0.012084	0.008089	0.000313	-0.00011
	77.6	0.034303	0.012641	0.007977	0.000358	0.000396
	77.8	0.034034	0.012974	0.007759	6.22e-05	0.000663
	78	0.034573	0.013431	0.008134	0.000276	0.001271
	78.2	0.034774	0.013668	0.008521	0.000355	0.001527
	78.4	0.035101	0.013967	0.00862	0.000577	0.002018
	78.6	0.034986	0.013689	0.008294	0.000879	0.002022
	78.8	0.035058	0.013607	0.008695	0.001518	0.002202
	79	0.034966	0.013671	0.008946	0.00173	0.00214
	79.2	0.03515	0.013101	0.008818	0.001611	0.002141
	79.4	0.034863	0.012827	0.008899	0.001769	0.001855
	79.6	0.034807	0.012838	0.009198	0.001877	0.001769
	79.8	0.034681	0.012458	0.009014	0.001604	0.001589
	80	0.034679	0.01243	0.008668	0.002042	0.001502
	80.2	0.03435	0.011978	0.008075	0.001704	0.001253
	80.4	0.034452	0.011704	0.008284	0.001524	0.001469
	80.6	0.034046	0.011017	0.007908	0.001457	0.000862
	80.8	0.033672	0.011184	0.007581	0.001536	0.000338
	81	0.033614	0.010701	0.007433	0.000983	-0.00026
	81.2	0.034149	0.011049	0.007383	0.00108	0.000433
	81.4	0.03462	0.011705	0.007727	0.001053	0.001088
	81.6	0.03474	0.011844	0.007904	0.000756	0.00128
	81.8	0.034987	0.011897	0.008223	0.000686	0.001714
	82	0.036388	0.012584	0.009118	0.001224	0.002149
	82.2	0.036569	0.012494	0.009328	0.001399	0.002092
	82.4	0.037053	0.012884	0.009663	0.002024	0.002487
	82.6	0.037151	0.013441	0.009998	0.002425	0.002939
	82.8	0.037051	0.013819	0.010292	0.002608	0.003098
	83	0.036899	0.013652	0.01032	0.002526	0.002959
	83.2	0.036787	0.01325	0.009901	0.002779	0.002746
	83.4	0.036533	0.013506	0.010042	0.002783	0.002396
	83.6	0.035976	0.013478	0.009775	0.002692	0.002311
	83.8	0.035992	0.013582	0.009273	0.002313	0.001851
	84	0.035661	0.013635	0.008631	0.002012	0.001574
	84.2	0.035916	0.013497	0.008159	0.001451	0.001
	84.4	0.035947	0.0135	0.008096	0.001314	0.00061
	84.6	0.035791	0.013177	0.007361	0.001115	3.17e-05
	84.8	0.036271	0.013417	0.00742	0.001337	-7.5e-05
	85	0.036457	0.013278	0.007523	0.000793	0.000122
	85.2	0.036518	0.013363	0.007542	0.000757	0.000376
	85.4	0.037111	0.013045	0.007657	0.000964	0.000284
	85.6	0.037689	0.012997	0.008131	0.001003	0.00051
	85.8	0.037974	0.012868	0.008096	0.001426	0.000492
	86	0.037933	0.013232	0.008625	0.00157	0.000657
	86.2	0.037943	0.013127	0.00845	0.001526	0.000618
	86.4	0.037801	0.013497	0.008751	0.001737	0.000945
	86.6	0.037343	0.013627	0.008757	0.001814	0.001386
	86.8	0.036674	0.013018	0.008728	0.001795	0.000996
	87	0.036624	0.013007	0.008763	0.00204	0.000904
	87.2	0.036167	0.013	0.008895	0.002354	0.001002
	87.4	0.035872	0.013261	0.009287	0.002114	0.001011
	87.6	0.035584	0.013224	0.009208	0.001796	0.001152
	87.8	0.035518	0.013678	0.009513	0.001467	0.001022
	88	0.03538	0.013455	0.009352	0.001181	0.000782
	88.2	0.035421	0.013295	0.00918	0.000733	0.000224
	88.4	0.035546	0.013225	0.009307	0.000463	-1.6e-05
	88.6	0.035249	0.013005	0.009128	0.000202	-0.00019
	88.8	0.035521	0.013282	0.009321	0.000421	-3.6e-05
	89	0.035198	0.013182	0.009179	4.08e-05	0.000168
	89.2	0.035402	0.013259	0.00901	0.000543	0.000195
	89.4	0.036229	0.013624	0.008864	0.00111	0.000813
	89.6	0.036517	0.013936	0.009066	0.001456	0.001027
	89.8	0.03642	0.013801	0.008592	0.001755	0.000835
	90	0.036472	0.014052	0.00874	0.001897	0.001057
	90.2	0.036994	0.013933	0.008465	0.002015	0.000877
	90.4	0.037032	0.013918	0.008673	0.002211	0.00113
	90.6	0.037187	0.014034	0.008816	0.002198	0.001402
	90.8	0.037252	0.013631	0.009105	0.002191	0.000971
	91	0.037483	0.013635	0.008989	0.002267	0.001199
	91.2	0.03766	0.013383	0.008865	0.002394	0.001137
	91.4	0.038191	0.013517	0.009231	0.002231	0.001207
	91.6	0.038281	0.013454	0.009272	0.00224	0.001274
	91.8	0.037913	0.01332	0.009158	0.002016	0.00096
	92	0.038094	0.013045	0.009129	0.002053	0.000861
	92.2	0.038278	0.012784	0.008938	0.001889	0.000747
	92.4	0.038239	0.012905	0.008996	0.00182	0.000943
	92.6	0.038176	0.013229	0.009093	0.001903	0.001314
	92.8	0.038592	0.013682	0.009223	0.002209	0.002033
	93	0.038339	0.013885	0.008978	0.001891	0.002251
	93.2	0.038728	0.014421	0.008936	0.002	0.0021
	93.4	0.038688	0.014809	0.009005	0.002501	0.00209
	93.6	0.039215	0.01479	0.009378	0.003261	0.002126
	93.8	0.039286	0.015187	0.009801	0.003494	0.001942
	94	0.039363	0.015406	0.009869	0.003284	0.001663
	94.2	0.039432	0.015274	0.00997	0.003313	0.001733
	94.4	0.039722	0.015817	0.010622	0.00371	0.002355
	94.6	0.039837	0.015851	0.01059	0.00372	0.002466
	94.8	0.039906	0.015682	0.010644	0.003555	0.002145
	95	0.039946	0.015332	0.010287	0.003558	0.002285
	95.2	0.040376	0.015643	0.010499	0.004129	0.002371
	95.4	0.04032	0.015228	0.010618	0.00393	0.00239
	95.6	0.039846	0.014807	0.010341	0.003925	0.002303
	95.8	0.040062	0.014836	0.010212	0.004218	0.00231
	96	0.040117	0.014971	0.010282	0.004481	0.002586
	96.2	0.039729	0.014808	0.009758	0.004079	0.002641
	96.4	0.039729	0.015191	0.009861	0.004086	0.002772
	96.6	0.040019	0.015479	0.010021	0.004434	0.003072
	96.8	0.039932	0.015506	0.009717	0.004553	0.002972
	97	0.03949	0.01512	0.009272	0.004051	0.002106
	97.2	0.03961	0.014885	0.00928	0.004032	0.001689
	97.4	0.039312	0.015062	0.009622	0.004378	0.001634
	97.6	0.039754	0.015105	0.00961	0.004085	0.001351
	97.8	0.039684	0.015484	0.009716	0.003347	0.001185
	98	0.03976	0.015642	0.009824	0.003086	0.001596
	98.2	0.039977	0.015961	0.009935	0.003584	0.001983
	98.4	0.040283	0.01634	0.010038	0.003102	0.002114
	98.6	0.040346	0.016109	0.009505	0.002702	0.001823
	98.8	0.040463	0.015885	0.009349	0.002237	0.001723
	99	0.04043	0.015302	0.009161	0.002213	0.001444
	99.2	0.040387	0.014943	0.008989	0.00203	0.001312
	99.4	0.040128	0.013937	0.008388	0.001427	0.00082
	99.6	0.040271	0.013771	0.008193	0.001029	0.000761
	99.8	0.040355	0.013488	0.007733	0.000797	0.00052
	100	0.040328	0.01361	0.007369	0.00013	0.000665
	100.2	0.040526	0.01362	0.007506	1.98e-05	0.000682
	100.4	0.040856	0.013721	0.007732	0.00026	0.000821
	100.6	0.040889	0.013843	0.007657	0.000541	0.001053
	100.8	0.040993	0.013773	0.007816	0.000392	0.000827
	101	0.041189	0.013743	0.008032	0.000476	0.000681
	101.2	0.041327	0.014083	0.008295	0.000477	0.00116
	101.4	0.041237	0.014542	0.008708	0.000403	0.001666
	101.6	0.041288	0.01462	0.008608	0.000135	0.001608
	101.8	0.041231	0.015233	0.009213	0.000515	0.002499
	102	0.041648	0.015922	0.009868	0.001206	0.003207
	102.2	0.041819	0.016213	0.009858	0.001951	0.003194
	102.4	0.04196	0.016445	0.01029	0.001873	0.003537
	102.6	0.041975	0.016492	0.010276	0.002173	0.003504
	102.8	0.04165	0.015945	0.010143	0.002359	0.00315
	103	0.041382	0.015642	0.009941	0.002504	0.00272
	103.2	0.041345	0.014939	0.009711	0.002426	0.002568
	103.4	0.040902	0.014702	0.009357	0.002369	0.00241
	103.6	0.040556	0.014745	0.009075	0.002026	0.002043
	103.8	0.040726	0.014727	0.009135	0.002167	0.001812
	104	0.041075	0.0153	0.009548	0.002465	0.002044
	104.2	0.040856	0.015368	0.009662	0.002529	0.002057
	104.4	0.040696	0.015088	0.009278	0.002255	0.002098
	104.6	0.040585	0.015331	0.008972	0.002244	0.00185
	104.8	0.040578	0.015222	0.009136	0.001948	0.001253
	105	0.040622	0.015038	0.008898	0.001727	0.001164
	105.2	0.040181	0.015025	0.008751	0.001167	0.001169
	105.4	0.039963	0.015208	0.0087	0.000986	0.00154
	105.6	0.039867	0.015533	0.008579	0.000577	0.001581
	105.8	0.040221	0.015912	0.009228	0.000727	0.002131
	106	0.040799	0.016091	0.00961	0.001018	0.002278
	106.2	0.041322	0.016234	0.010386	0.001586	0.002757
	106.4	0.041608	0.016109	0.010555	0.001222	0.002957
	106.6	0.041528	0.015861	0.0106	0.001018	0.002698
	106.8	0.041652	0.015457	0.010775	0.001368	0.002631
	107	0.041784	0.015447	0.011249	0.001478	0.002619
	107.2	0.04223	0.015591	0.011657	0.001974	0.002958
	107.4	0.041865	0.016051	0.011723	0.002283	0.002979
	107.6	0.042231	0.016464	0.012296	0.002991	0.002989
	107.8	0.042567	0.017256	0.013036	0.003502	0.003426
	108	0.042197	0.017251	0.012598	0.003389	0.003469
	108.2	0.041849	0.016996	0.012255	0.003198	0.003237
	108.4	0.041867	0.016489	0.01175	0.003041	0.003
	108.6	0.041582	0.01649	0.011489	0.002541	0.002433
	108.8	0.041402	0.016214	0.011374	0.002117	0.001812
	109	0.041447	0.016235	0.011333	0.001753	0.001861
	109.2	0.041005	0.016114	0.011155	0.001624	0.001527
	109.4	0.040857	0.016065	0.010729	0.00133	0.001511
	109.6	0.040755	0.015737	0.010595	0.000346	0.001235
	109.8	0.040876	0.015023	0.010675	0.00013	0.000956
	110	0.040623	0.014778	0.010434	-5.4e-05	0.000535
	110.2	0.040772	0.014658	0.01039	-0.00025	0.001025
	110.4	0.040897	0.014371	0.009712	-0.00082	0.000916
	110.6	0.040982	0.014391	0.009551	-0.00074	0.000655
	110.8	0.041491	0.014284	0.00935	-0.00019	0.00081
	111	0.041413	0.014197	0.009209	-6.1e-05	0.000484
	111.2	0.041707	0.014194	0.008655	0.000271	0.000465
	111.4	0.041846	0.014288	0.008287	0.000952	0.000366
	111.6	0.042258	0.014503	0.008459	0.001516	0.00032
	111.8	0.042593	0.014759	0.008425	0.00147	0.000546
	112	0.042713	0.014258	0.007861	0.001194	0.000342
	112.2	0.04248	0.013845	0.0082	0.001302	-8.1e-06
	112.4	0.04244	0.013583	0.008061	0.000998	-4.1e-05
	112.6	0.04241	0.013577	0.008209	0.000816	-0.00041
	112.8	0.042616	0.014054	0.008476	0.001357	-3.4e-05
	113	0.042477	0.014338	0.008972	0.001617	0.000275
	113.2	0.042255	0.014224	0.008986	0.001714	0.000176
	113.4	0.042103	0.014262	0.009382	0.001529	0.000332
	113.6	0.041892	0.014061	0.009655	0.000967	0.000469
	113.8	0.041791	0.014094	0.009593	0.001327	0.000383
	114	0.041645	0.014335	0.009807	0.001405	0.00037
	114.2	0.042112	0.014348	0.009682	0.001256	0.000839
	114.4	0.042253	0.014288	0.009604	0.001198	0.000649
	114.6	0.042311	0.014155	0.0095	0.001382	0.000411
	114.8	0.042499	0.013794	0.00921	0.001476	0.000235
	115	0.042459	0.013703	0.009313	0.001315	0.000135
	115.2	0.042969	0.013604	0.009496	0.00144	0.000122
	115.4	0.043626	0.013921	0.009823	0.001884	0.000587
	115.6	0.043811	0.014118	0.010008	0.001527	0.000344
	115.8	0.044127	0.014312	0.009881	0.001472	0.000557
	116	0.044007	0.014535	0.009972	0.00152	0.000718
	116.2	0.043808	0.014692	0.010078	0.001703	0.000647
	116.4	0.043857	0.014987	0.009905	0.001551	0.000841
	116.6	0.043801	0.01538	0.009717	0.001779	0.000854
	116.8	0.043832	0.015625	0.009543	0.001621	0.001173
	117	0.043483	0.015484	0.009504	0.00146	0.0009
	117.2	0.043304	0.015127	0.009301	0.00109	0.000851
	117.4	0.043273	0.015396	0.009667	0.001318	0.001299
	117.6	0.043094	0.015563	0.009713	0.001299	0.001405
	117.8	0.043177	0.015508	0.009424	0.001548	0.001191
	118	0.043464	0.015299	0.00999	0.00165	0.00148
	118.2	0.044216	0.015365	0.009809	0.001418	0.001821
	118.4	0.044301	0.015153	0.009683	0.001605	0.001782
	118.6	0.044748	0.015078	0.009683	0.001697	0.001837
	118.8	0.044997	0.015083	0.009956	0.001634	0.002004
	119	0.045177	0.015572	0.010331	0.001958	0.00276
	119.2	0.045299	0.015167	0.010296	0.002098	0.002557
	119.4	0.045708	0.015681	0.01059	0.002511	0.003108
	119.6	0.045925	0.016103	0.010481	0.002517	0.003046
	119.8	0.04629	0.016411	0.010837	0.003047	0.003333
	120	0.046623	0.016581	0.011115	0.003484	0.003646
	120.2	0.04646	0.016581	0.011121	0.002998	0.003244
	120.4	0.045996	0.016574	0.011034	0.002569	0.00303
	120.6	0.045149	0.016138	0.010603	0.002013	0.002217
	120.8	0.045008	0.015681	0.010286	0.001247	0.002098
	121	0.04468	0.015928	0.010199	0.001709	0.00266
	121.2	0.044567	0.01578	0.010302	0.001655	0.002599
	121.4	0.044104	0.015732	0.010062	0.001621	0.002257
	121.6	0.043573	0.015122	0.009755	0.001287	0.001734
	121.8	0.043644	0.014863	0.009441	0.001114	0.00157
	122	0.043833	0.015116	0.009664	0.000974	0.001858
	122.2	0.044237	0.014972	0.009209	0.000525	0.001455
	122.4	0.044192	0.015223	0.008932	0.000498	0.001542
	122.6	0.044394	0.015498	0.008758	0.000317	0.001297
	122.8	0.044979	0.015919	0.009026	0.000501	0.001811
	123	0.04512	0.016175	0.00885	0.000843	0.001873
	123.2	0.045467	0.016084	0.009354	0.000983	0.001582
	123.4	0.045979	0.016888	0.010043	0.001298	0.001661
	123.6	0.046193	0.016938	0.009928	0.001394	0.001181
	123.8	0.046298	0.016816	0.010165	0.001714	0.000682
	124	0.046667	0.017227	0.010554	0.002069	0.000843
	124.2	0.04604	0.017403	0.010946	0.001677	0.00059
	124.4	0.045509	0.017206	0.010966	0.002043	0.000652
	124.6	0.045188	0.017008	0.010929	0.00203	0.000508
	124.8	0.045493	0.017288	0.010947	0.002303	0.001141
	125	0.045804	0.017898	0.011078	0.003322	0.001639
	125.2	0.045429	0.017313	0.01049	0.002927	0.000855
	125.4	0.045287	0.017301	0.010518	0.002914	0.000973
	125.6	0.045889	0.017278	0.011011	0.003263	0.001621
	125.8	0.046345	0.017999	0.011347	0.003632	0.00206
	126	0.046597	0.018529	0.011319	0.003401	0.002542
	126.2	0.046731	0.018554	0.010786	0.003089	0.002354
	126.4	0.047033	0.018899	0.011017	0.003313	0.002859
	126.6	0.047526	0.018691	0.0109	0.00335	0.002763
	126.8	0.048303	0.018897	0.011445	0.003583	0.00325
	127	0.048393	0.018752	0.011663	0.003788	0.003163
	127.2	0.04818	0.018538	0.011694	0.003652	0.002693
	127.4	0.047702	0.018063	0.011465	0.00355	0.001999
	127.6	0.047057	0.017382	0.011251	0.003074	0.001411
	127.8	0.04681	0.017054	0.01129	0.002498	0.001213
	128	0.046562	0.017152	0.011714	0.002705	0.001762
	128.2	0.046095	0.01653	0.011633	0.002432	0.001518
	128.4	0.046045	0.015942	0.01137	0.002475	0.001596
	128.6	0.04612	0.015913	0.011281	0.00226	0.001595
	128.8	0.046099	0.015871	0.010995	0.001984	0.001272
	129	0.045849	0.015668	0.010645	0.002076	0.001016
	129.2	0.04549	0.01513	0.010216	0.001567	0.000776
	129.4	0.045586	0.015335	0.010542	0.001621	0.001037
	129.6	0.045582	0.014991	0.010259	0.001988	0.00106
	129.8	0.045091	0.015191	0.009522	0.001529	0.000471
	130	0.044717	0.014964	0.009038	0.00101	-2.3e-05
	130.2	0.044579	0.014963	0.00883	0.001086	-0.00024
	130.4	0.045058	0.014956	0.0091	0.001466	-3.1e-05
	130.6	0.045548	0.015224	0.008985	0.001752	0.000199
	130.8	0.04583	0.015402	0.009077	0.001889	0.000558
	131	0.045917	0.01566	0.008964	0.001778	0.000443
	131.2	0.04602	0.01589	0.008992	0.001838	-0.00013
	131.4	0.04642	0.016075	0.0093	0.00195	0.000456
	131.6	0.046539	0.016271	0.009569	0.001775	0.000875
	131.8	0.047305	0.0171	0.009887	0.002291	0.001936
	132	0.047439	0.017402	0.010261	0.002648	0.002423
	132.2	0.048194	0.017782	0.010809	0.002797	0.002461
	132.4	0.048182	0.017984	0.01094	0.002569	0.002792
	132.6	0.048469	0.018801	0.011557	0.002738	0.003278
	132.8	0.048689	0.019155	0.011548	0.002759	0.003319
	133	0.048124	0.018615	0.011271	0.002431	0.00294
	133.2	0.04823	0.018612	0.011236	0.002404	0.003136
	133.4	0.047826	0.01842	0.011314	0.002293	0.003144
	133.6	0.047712	0.018263	0.011194	0.002408	0.00289
	133.8	0.047339	0.018583	0.010969	0.001806	0.00227
	134	0.047374	0.018595	0.011176	0.002382	0.002314
	134.2	0.04717	0.018653	0.011009	0.002259	0.00254
	134.4	0.047382	0.018669	0.011211	0.002374	0.002735
	134.6	0.047561	0.018512	0.011194	0.002556	0.002698
	134.8	0.047915	0.018073	0.01129	0.002572	0.002604
	135	0.048219	0.018151	0.011431	0.00288	0.002387
	135.2	0.048293	0.017653	0.011525	0.003314	0.002206
	135.4	0.04826	0.017489	0.011709	0.003384	0.002626
	135.6	0.047985	0.017237	0.011711	0.003668	0.002488
	135.8	0.048154	0.017139	0.011918	0.004017	0.002536
	136	0.04763	0.016157	0.011695	0.00347	0.001827
	136.2	0.047883	0.016196	0.011831	0.00383	0.001884
	136.4	0.047657	0.016106	0.011332	0.003477	0.002106
	136.6	0.047818	0.016654	0.011395	0.00357	0.002384
	136.8	0.047429	0.016213	0.010824	0.003383	0.002093
	137	0.047464	0.015923	0.010649	0.003043	0.001851
	137.2	0.047851	0.016719	0.010988	0.003167	0.002331
	137.4	0.047682	0.016893	0.010552	0.002715	0.002145
	137.6	0.047349	0.017201	0.01022	0.002209	0.001914
	137.8	0.046968	0.017288	0.009816	0.001739	0.001686
	138	0.046491	0.016974	0.009487	0.001274	0.001608
	138.2	0.046649	0.017134	0.009858	0.000613	0.001775
	138.4	0.046981	0.01743	0.010559	0.000776	0.00197
	138.6	0.047269	0.017496	0.010697	0.00089	0.001826
	138.8	0.047822	0.017539	0.011317	0.001343	0.002207
	139	0.048243	0.018126	0.01179	0.001651	0.002257
	139.2	0.048835	0.017937	0.011883	0.001901	0.002057
	139.4	0.049569	0.018212	0.012562	0.00249	0.002547
	139.6	0.05002	0.017889	0.012476	0.002903	0.002675
	139.8	0.050315	0.017672	0.012551	0.00292	0.002757
	140	0.050339	0.01715	0.012346	0.003065	0.002858
	140.2	0.050547	0.017704	0.012564	0.003625	0.003315
	140.4	0.050766	0.01785	0.012191	0.00332	0.003524
	140.6	0.050514	0.018186	0.012309	0.003453	0.003386
	140.8	0.050488	0.018024	0.011983	0.003173	0.003264
	141	0.051062	0.018009	0.012065	0.00298	0.003272
	141.2	0.05055	0.018316	0.011987	0.002791	0.002914
	141.4	0.050276	0.018111	0.011268	0.002132	0.002749
	141.6	0.049704	0.017581	0.011046	0.001719	0.002868
	141.8	0.049336	0.017099	0.010626	0.001294	0.002619
	142	0.048907	0.016922	0.010807	0.000685	0.002344
	142.2	0.048574	0.016522	0.01056	0.000561	0.001844
	142.4	0.048351	0.016859	0.010513	0.000984	0.001872
	142.6	0.048238	0.016793	0.010364	0.001099	0.001836
	142.8	0.048393	0.016604	0.010458	0.001526	0.001901
	143	0.048468	0.016598	0.010214	0.001281	0.001727
	143.2	0.048397	0.016081	0.009763	0.001172	0.001672
	143.4	0.048311	0.016147	0.010262	0.001087	0.001821
	143.6	0.048211	0.016348	0.010234	0.001297	0.001999
	143.8	0.047585	0.016313	0.010272	0.001575	0.002115
	144	0.047756	0.016617	0.010429	0.002187	0.00205
	144.2	0.047864	0.016957	0.011009	0.002818	0.002454
	144.4	0.048545	0.017268	0.011337	0.002955	0.00257
	144.6	0.048602	0.017942	0.011695	0.002993	0.002271
	144.8	0.048966	0.018466	0.011814	0.002764	0.002338
	145	0.049328	0.018839	0.012204	0.003212	0.002374
	145.2	0.049401	0.019186	0.012483	0.003296	0.002332
	145.4	0.050165	0.019635	0.012785	0.003105	0.00278
	145.6	0.050356	0.019782	0.012672	0.003402	0.002994
	145.8	0.050447	0.020006	0.01277	0.003111	0.002829
	146	0.050423	0.020236	0.012728	0.003193	0.002403
	146.2	0.050378	0.019735	0.01179	0.003331	0.001748
	146.4	0.050825	0.02026	0.01199	0.00346	0.001699
	146.6	0.050792	0.019836	0.01168	0.003009	0.00148
	146.8	0.050785	0.019493	0.011572	0.003001	0.001281
	147	0.050374	0.019042	0.011204	0.002442	0.001263
	147.2	0.050045	0.01812	0.011002	0.002072	0.001077
	147.4	0.049889	0.017711	0.010917	0.002048	0.000986
	147.6	0.049763	0.017476	0.010582	0.002263	0.001162
	147.8	0.049207	0.016693	0.010132	0.002325	0.000769
	148	0.049518	0.016672	0.010259	0.002554	0.000938
	148.2	0.049444	0.016429	0.010605	0.002833	0.00127
	148.4	0.049379	0.016558	0.010345	0.002685	0.001069
	148.6	0.048861	0.016499	0.010032	0.002391	0.000993
	148.8	0.04882	0.016695	0.010085	0.002367	0.001261
	149	0.048995	0.016702	0.01004	0.002571	0.00143
	149.2	0.049093	0.016527	0.010098	0.002435	0.001708
	149.4	0.049745	0.017477	0.010457	0.002486	0.002331
	149.6	0.049917	0.017762	0.010228	0.002558	0.00248
	149.8	0.050075	0.017863	0.010431	0.002436	0.002803
	150	0.050046	0.018029	0.010207	0.002394	0.002568
	150.2	0.050431	0.018236	0.010007	0.002061	0.002388
	150.4	0.050468	0.018627	0.010926	0.001909	0.002532
	150.6	0.050488	0.018723	0.011376	0.002141	0.003053
	150.8	0.050391	0.018808	0.011771	0.002324	0.003241
	151	0.05013	0.018599	0.012076	0.001916	0.003231
	151.2	0.050524	0.018312	0.01221	0.001952	0.003319
	151.4	0.050851	0.018744	0.012633	0.002343	0.003394
	151.6	0.051087	0.018832	0.01303	0.00284	0.003686
	151.8	0.050739	0.018586	0.013386	0.003097	0.003262
	152	0.051153	0.019054	0.014111	0.003564	0.003347
	152.2	0.051065	0.019013	0.014425	0.003715	0.003117
	152.4	0.051582	0.018863	0.014624	0.004049	0.002978
	152.6	0.052035	0.019258	0.014855	0.00443	0.00315
	152.8	0.052334	0.018988	0.014621	0.004107	0.002806
	153	0.052047	0.01872	0.014113	0.004167	0.002639
	153.2	0.052284	0.018591	0.013862	0.004121	0.002438
	153.4	0.052007	0.018578	0.013502	0.003794	0.002032
	153.6	0.051438	0.017951	0.012814	0.003384	0.001491
	153.8	0.050618	0.017395	0.012244	0.00299	0.000958
	154	0.049888	0.016913	0.011599	0.002291	0.00026
	154.2	0.049537	0.016471	0.011173	0.002199	0.00043
	154.4	0.048564	0.016007	0.01092	0.001651	0.000123
	154.6	0.048244	0.015667	0.010657	0.001553	0.000327
	154.8	0.047739	0.015375	0.010233	0.000935	0.000127
	155	0.047719	0.015332	0.010068	0.001178	0.000422
	155.2	0.048001	0.015768	0.009957	0.001554	0.001033
	155.4	0.047888	0.015997	0.010127	0.001879	0.001474
	155.6	0.048471	0.01636	0.010314	0.002395	0.002141
	155.8	0.048801	0.016615	0.010492	0.00251	0.0019
	156	0.049211	0.016967	0.0105	0.002606	0.001845
	156.2	0.049489	0.016846	0.0107	0.002672	0.001936
	156.4	0.050299	0.017325	0.010888	0.003162	0.001915
	156.6	0.050568	0.017888	0.010893	0.003234	0.001809
	156.8	0.05063	0.017895	0.010668	0.002641	0.001566
	157	0.050973	0.018437	0.01085	0.002972	0.001588
	157.2	0.051633	0.01843	0.011041	0.002922	0.001243
	157.4	0.051523	0.018141	0.011106	0.002549	0.000798
	157.6	0.051534	0.017839	0.011181	0.002473	0.000555
	157.8	0.051123	0.017358	0.01127	0.001998	0.000171
	158	0.051176	0.017085	0.011457	0.00174	0.0005
	158.2	0.051512	0.016984	0.011711	0.001843	0.000837
	158.4	0.051609	0.017144	0.012227	0.001377	0.000917
	158.6	0.052351	0.017298	0.012751	0.001837	0.001537
	158.8	0.052026	0.017274	0.012719	0.001857	0.001648
	159	0.052046	0.017099	0.012628	0.002083	0.002013
	159.2	0.05198	0.017198	0.012611	0.002116	0.002116
	159.4	0.051653	0.017109	0.01246	0.002215	0.002033
	159.6	0.051796	0.017197	0.012503	0.002004	0.002047
	159.8	0.051535	0.017389	0.012487	0.001835	0.001918
	160	0.051347	0.01725	0.012396	0.001775	0.001774
	160.2	0.051646	0.017618	0.012764	0.002118	0.001941
	160.4	0.051773	0.018405	0.012538	0.002317	0.001759
	160.6	0.051803	0.018563	0.012251	0.002065	0.001636
	160.8	0.05161	0.018294	0.011593	0.00152	0.001657
	161	0.051594	0.018052	0.01134	0.001504	0.001487
	161.2	0.05087	0.017626	0.01081	0.0011	0.000843
	161.4	0.05087	0.017424	0.010601	0.001063	0.000505
	161.6	0.051168	0.017109	0.010691	0.001182	0.000328
	161.8	0.051275	0.017041	0.010772	0.00125	0.000257
	162	0.051708	0.01712	0.01109	0.001734	0.000672
	162.2	0.051952	0.016992	0.011067	0.002174	0.000338
	162.4	0.052163	0.017093	0.011028	0.002212	0.000519
	162.6	0.052301	0.017132	0.011207	0.002364	0.000717
	162.8	0.051872	0.017002	0.011322	0.002366	0.00051
	163	0.05168	0.016931	0.0114	0.002347	0.000279
	163.2	0.051383	0.017098	0.01137	0.002429	8.59e-06
	163.4	0.051398	0.017398	0.011668	0.002253	0.00034
	163.6	0.05181	0.017986	0.012443	0.002533	0.001097
	163.8	0.051992	0.018657	0.012609	0.002794	0.001503
	164	0.052018	0.018701	0.012447	0.002818	0.001644
	164.2	0.052279	0.019409	0.012349	0.002788	0.002123
	164.4	0.052083	0.01978	0.012062	0.00243	0.001837
	164.6	0.051796	0.019476	0.011784	0.002088	0.001285
	164.8	0.051942	0.019422	0.011789	0.002034	0.001347
	165	0.052107	0.019661	0.011723	0.002071	0.001106
	165.2	0.051646	0.019396	0.011245	0.002262	0.000915
	165.4	0.052308	0.019115	0.011126	0.002458	0.000714
	165.6	0.05253	0.018923	0.011271	0.002372	0.000456
	165.8	0.052395	0.018868	0.011302	0.00233	0.000577
	166	0.052362	0.018417	0.011171	0.00192	0.000431
	166.2	0.052485	0.018368	0.010713	0.002071	0.000266
	166.4	0.053038	0.018819	0.010862	0.001958	0.000598
	166.6	0.053442	0.019158	0.011337	0.002164	0.001243
	166.8	0.054163	0.019357	0.011609	0.002688	0.001662
	167	0.054504	0.01935	0.012194	0.002891	0.002146
	167.2	0.054815	0.019288	0.012281	0.002924	0.002325
	167.4	0.055237	0.01973	0.012492	0.003391	0.003251
	167.6	0.055816	0.020523	0.013228	0.003998	0.004086
	167.8	0.055885	0.020742	0.013144	0.003932	0.004335
	168	0.056371	0.02089	0.01322	0.00394	0.004892
	168.2	0.056895	0.021351	0.013435	0.004245	0.005301
	168.4	0.056728	0.021271	0.013664	0.004325	0.004325
	168.6	0.056746	0.02107	0.013556	0.004467	0.004337
	168.8	0.057042	0.021323	0.013733	0.004661	0.004707
	169	0.056369	0.020907	0.012736	0.00416	0.004226
	169.2	0.055507	0.020314	0.012083	0.003842	0.003769
	169.4	0.055361	0.020151	0.011812	0.003558	0.003571
	169.6	0.054986	0.020111	0.01175	0.003076	0.003332
	169.8	0.054516	0.019826	0.011402	0.002663	0.003279
	170	0.053791	0.019481	0.010714	0.002261	0.002453
	170.2	0.053495	0.019418	0.010307	0.002117	0.0019
	170.4	0.053611	0.019507	0.01054	0.00205	0.001485
	170.6	0.053467	0.019488	0.010558	0.002216	0.001641
	170.8	0.053347	0.019146	0.01049	0.002091	0.001251
	171	0.052921	0.018941	0.010726	0.002026	0.0012
	171.2	0.052592	0.018615	0.010293	0.001844	0.00107
	171.4	0.052465	0.018775	0.010416	0.00212	0.001526
	171.6	0.05287	0.01897	0.010899	0.002559	0.001869
	171.8	0.053125	0.018984	0.010973	0.002747	0.001988
	172	0.053881	0.01917	0.01145	0.002891	0.002203
	172.2	0.05392	0.01934	0.011604	0.002954	0.002073
	172.4	0.054053	0.019072	0.011807	0.002833	0.00161
	172.6	0.054414	0.019285	0.01183	0.002772	0.002019
	172.8	0.054938	0.019497	0.012214	0.002955	0.001979
	173	0.054899	0.01928	0.011923	0.002857	0.001885
	173.2	0.055084	0.019321	0.012441	0.00323	0.002386
	173.4	0.055434	0.019485	0.01278	0.003386	0.002687
	173.6	0.055557	0.0195	0.012933	0.003171	0.00239
	173.8	0.055148	0.019478	0.012657	0.003045	0.002152
	174	0.054907	0.019478	0.012315	0.002865	0.00147
	174.2	0.054935	0.019465	0.012112	0.002826	0.001328
	174.4	0.055237	0.019985	0.012366	0.003248	0.001439
	174.6	0.054909	0.019925	0.011889	0.003186	0.001533
	174.8	0.054867	0.019831	0.011748	0.003299	0.001567
	175	0.055014	0.019809	0.011791	0.003273	0.001816
	175.2	0.055296	0.019906	0.011713	0.00339	0.001879
	175.4	0.055157	0.020015	0.011741	0.003447	0.001823
	175.6	0.055285	0.020143	0.011621	0.003699	0.001976
	175.8	0.055717	0.020393	0.012153	0.003694	0.002083
	176	0.056096	0.02049	0.012496	0.003428	0.001937
	176.2	0.056192	0.020606	0.0126	0.003137	0.002016
	176.4	0.056572	0.020385	0.013159	0.003107	0.001973
	176.6	0.0567	0.020523	0.013538	0.003141	0.001769
	176.8	0.056935	0.020352	0.014019	0.003359	0.001692
	177	0.056661	0.019963	0.014153	0.003316	0.001879
	177.2	0.056552	0.019505	0.014409	0.003184	0.002075
	177.4	0.056274	0.019306	0.014364	0.003077	0.001829
	177.6	0.056133	0.019453	0.014351	0.002935	0.001898
	177.8	0.055483	0.019058	0.013574	0.002451	0.001421
	178	0.055306	0.019059	0.013166	0.002656	0.001492
	178.2	0.054792	0.019017	0.012878	0.002614	0.001763
	178.4	0.054558	0.01905	0.012808	0.002073	0.001254
	178.6	0.054262	0.019198	0.012257	0.001973	0.001255
	178.8	0.054388	0.019127	0.012316	0.002319	0.001254
	179	0.054496	0.019213	0.012218	0.001941	0.000923
	179.2	0.054378	0.019385	0.012295	0.002117	0.001063
	179.4	0.054359	0.019649	0.012376	0.002025	0.001121
	179.6	0.054506	0.020013	0.012321	0.002117	0.001264
	179.8	0.05467	0.020407	0.012543	0.002118	0.001412
	180	0.054923	0.020845	0.01254	0.002086	0.001314
	180.2	0.055405	0.021046	0.012738	0.002434	0.00163
	180.4	0.0555	0.021008	0.012918	0.002718	0.001593
	180.6	0.055846	0.020914	0.013332	0.003137	0.001721
	180.8	0.056078	0.020969	0.013456	0.003383	0.001956
	181	0.056178	0.020912	0.01368	0.003804	0.00248
	181.2	0.056296	0.02081	0.013635	0.003874	0.002533
	181.4	0.05632	0.021312	0.013826	0.004387	0.002778
	181.6	0.056456	0.021169	0.013765	0.004335	0.002815
	181.8	0.056472	0.020977	0.013284	0.004309	0.002899
	182	0.056259	0.02113	0.013314	0.004237	0.003179
	182.2	0.055802	0.020516	0.012687	0.003453	0.002796
	182.4	0.05577	0.020456	0.012463	0.002796	0.00224
	182.6	0.055718	0.020622	0.012744	0.003142	0.002689
	182.8	0.055678	0.020065	0.012804	0.002784	0.00239
	183	0.055543	0.020054	0.012524	0.00207	0.002136
	183.2	0.055671	0.020197	0.01268	0.001999	0.002197
	183.4	0.055764	0.020352	0.01245	0.002155	0.001971
	183.6	0.055605	0.020048	0.012216	0.002113	0.001685
	183.8	0.055168	0.019847	0.011679	0.001739	0.001234
	184	0.054961	0.01958	0.011041	0.001229	0.000749
	184.2	0.055379	0.019356	0.010784	0.001525	0.000917
	184.4	0.05573	0.019198	0.010885	0.001528	0.000939
	184.6	0.055842	0.019063	0.010917	0.001467	0.000796
	184.8	0.055967	0.019287	0.010751	0.001594	0.000672
	185	0.05655	0.019626	0.01107	0.002352	0.000905
	185.2	0.056993	0.019585	0.011002	0.002292	0.001152
	185.4	0.05712	0.020212	0.011195	0.002751	0.001509
	185.6	0.057351	0.020319	0.011535	0.002726	0.001801
	185.8	0.057539	0.020538	0.011494	0.002505	0.001935
	186	0.057272	0.020614	0.01155	0.002381	0.001586
	186.2	0.056954	0.020247	0.011334	0.002077	0.00113
	186.4	0.057161	0.020613	0.012576	0.002267	0.001197
	186.6	0.056975	0.020272	0.013246	0.002515	0.001124
	186.8	0.056748	0.019839	0.013072	0.002112	0.000739
	187	0.056824	0.019777	0.013166	0.002199	0.000869
	187.2	0.05661	0.019768	0.013101	0.002323	0.000787
	187.4	0.0562	0.019405	0.013006	0.0026	0.000812
	187.6	0.056276	0.019248	0.013174	0.002504	0.000966
	187.8	0.055999	0.019082	0.012717	0.002025	0.001046
	188	0.055993	0.018703	0.012138	0.001576	0.001087
	188.2	0.056492	0.018477	0.012153	0.001674	0.001347
	188.4	0.056677	0.018719	0.012267	0.001742	0.001091
	188.6	0.05675	0.018603	0.012309	0.001851	0.001215
	188.8	0.057266	0.018803	0.012473	0.001834	0.001403
	189	0.057737	0.019141	0.012594	0.001943	0.001511
	189.2	0.058111	0.019155	0.012654	0.001998	0.002066
	189.4	0.058089	0.019648	0.012767	0.002093	0.002127
	189.6	0.057949	0.01946	0.012409	0.001788	0.001893
	189.8	0.05785	0.019683	0.011909	0.001946	0.001578
	190	0.057727	0.020122	0.012136	0.002331	0.001341
	190.2	0.057528	0.020022	0.012164	0.002337	0.001394
	190.4	0.058052	0.020609	0.012911	0.00293	0.001849
	190.6	0.057599	0.020242	0.012237	0.002921	0.001701
	190.8	0.05756	0.020606	0.012054	0.003184	0.00197
	191	0.05776	0.021148	0.012234	0.003476	0.002259
	191.2	0.057501	0.021486	0.011819	0.003687	0.002304
	191.4	0.057674	0.021817	0.011833	0.003974	0.002598
	191.6	0.057989	0.02201	0.011874	0.004048	0.002818
	191.8	0.05784	0.02203	0.011819	0.003782	0.003016
	192	0.05801	0.021787	0.011502	0.003424	0.002805
	192.2	0.058461	0.022172	0.011993	0.003853	0.003026
	192.4	0.058786	0.022701	0.012409	0.004568	0.002987
	192.6	0.059168	0.022274	0.012671	0.004251	0.003271
	192.8	0.059366	0.022411	0.013167	0.003978	0.003205
	193	0.059023	0.022087	0.012915	0.00382	0.002762
	193.2	0.059013	0.021744	0.013066	0.003874	0.002923
	193.4	0.058654	0.021426	0.012916	0.003583	0.002854
	193.6	0.057966	0.020913	0.012581	0.003452	0.002604
	193.8	0.057617	0.020951	0.012602	0.003591	0.002696
	194	0.057506	0.02067	0.012974	0.003269	0.002689
	194.2	0.05758	0.020532	0.013238	0.002936	0.003021
	194.4	0.057839	0.020694	0.013326	0.002583	0.002958
	194.6	0.057456	0.0204	0.013043	0.002109	0.002524
	194.8	0.057594	0.020588	0.0132	0.002148	0.002337
	195	0.057523	0.020523	0.013152	0.001833	0.002187
	195.2	0.057817	0.020753	0.012752	0.001988	0.002138
	195.4	0.058069	0.020733	0.012537	0.001684	0.001728
	195.6	0.058223	0.020914	0.012621	0.001462	0.001892
	195.8	0.058492	0.021193	0.012603	0.001444	0.002328
	196	0.058878	0.021423	0.012617	0.001768	0.002358
	196.2	0.059392	0.022283	0.01313	0.002606	0.002754
	196.4	0.059496	0.022634	0.013435	0.003035	0.002778
	196.6	0.059395	0.022563	0.013466	0.002893	0.002391
	196.8	0.059523	0.022436	0.013631	0.003441	0.002527
	197	0.058881	0.021956	0.012769	0.002975	0.002033
	197.2	0.058423	0.021706	0.012478	0.0032	0.002153
	197.4	0.058169	0.021479	0.012217	0.003222	0.002222
	197.6	0.057486	0.020729	0.011762	0.002935	0.001702
	197.8	0.057151	0.020101	0.011338	0.002412	0.001046
	198	0.057305	0.019714	0.011432	0.002379	0.001023
	198.2	0.057515	0.019914	0.011425	0.0025	0.001041
	198.4	0.057564	0.019833	0.011232	0.00258	0.000671
	198.6	0.057917	0.019986	0.011443	0.002774	0.000825
	198.8	0.058232	0.020143	0.011748	0.003333	0.001076
	199	0.058401	0.020343	0.012192	0.003634	0.001413
	199.2	0.058616	0.020566	0.012282	0.003494	0.001279
	199.4	0.05883	0.020614	0.012757	0.003226	0.001251
	199.6	0.058987	0.020925	0.013299	0.003358	0.001976
	199.8	0.059561	0.021595	0.014147	0.003714	0.002872
	200	0.0597	0.022071	0.014638	0.004168	0.003132
	200.2	0.060064	0.022383	0.015094	0.004419	0.003347
	200.4	0.059563	0.021937	0.014902	0.004099	0.002977
	200.6	0.059697	0.021653	0.014761	0.003695	0.002831
	200.8	0.059855	0.021033	0.014426	0.003456	0.002832
	201	0.059356	0.020785	0.013696	0.002807	0.00236
	201.2	0.058663	0.020617	0.013095	0.002376	0.001859
	201.4	0.058207	0.020001	0.012367	0.001745	0.000965
	201.6	0.057688	0.019516	0.011931	0.001614	0.000359
	201.8	0.05773	0.019519	0.011678	0.001335	-0.00019
	202	0.058147	0.020008	0.011773	0.001638	8.01e-05
	202.2	0.058532	0.020674	0.012009	0.002029	8.1e-05
	202.4	0.058874	0.020925	0.012589	0.002397	0.000298
	202.6	0.059295	0.021371	0.013107	0.00263	0.000746
	202.8	0.059119	0.021797	0.013518	0.002971	0.000923
	203	0.059241	0.022085	0.013889	0.003166	0.000876
	203.2	0.059558	0.022097	0.014174	0.002749	0.000765
	203.4	0.060103	0.022659	0.014571	0.003109	0.00155
	203.6	0.060097	0.023068	0.014876	0.003375	0.002101
	203.8	0.060387	0.023678	0.01523	0.003632	0.002601
	204	0.060509	0.02353	0.01515	0.0043	0.00293
	204.2	0.060508	0.023456	0.015216	0.004231	0.002958
	204.4	0.060176	0.022991	0.014898	0.004075	0.00315
	204.6	0.060569	0.022872	0.015166	0.003932	0.003643
	204.8	0.060384	0.022611	0.014577	0.004186	0.003483
	205	0.060141	0.022565	0.014477	0.00394	0.003678
	205.2	0.059271	0.022179	0.014191	0.003226	0.003182
	205.4	0.058928	0.021628	0.01353	0.002756	0.002649
	205.6	0.058771	0.021504	0.013851	0.002789	0.002644
	205.8	0.058634	0.021154	0.01362	0.002464	0.00216
	206	0.059025	0.021484	0.0137	0.002609	0.002355
	206.2	0.058962	0.021675	0.013786	0.002899	0.002162
	206.4	0.059289	0.021589	0.013867	0.002607	0.002331
	206.6	0.059531	0.021456	0.01377	0.002341	0.002268
	206.8	0.059613	0.021542	0.013576	0.002008	0.001844
	207	0.05981	0.021601	0.013836	0.002012	0.001859
	207.2	0.060333	0.021825	0.014247	0.001845	0.002153
	207.4	0.060347	0.02209	0.013718	0.001852	0.002162
	207.6	0.060306	0.022065	0.013714	0.001832	0.001666
	207.8	0.061029	0.022391	0.014087	0.002401	0.001654
	208	0.061269	0.021955	0.013907	0.002772	0.001925
	208.2	0.060965	0.021848	0.013712	0.002605	0.001868
	208.4	0.060848	0.021426	0.013567	0.002648	0.002143
	208.6	0.060825	0.021468	0.013751	0.002983	0.002129
	208.8	0.06043	0.021544	0.013327	0.003408	0.002026
	209	0.06023	0.021183	0.013704	0.003217	0.002246
	209.2	0.059658	0.020773	0.01354	0.003154	0.001603
	209.4	0.059602	0.020366	0.013013	0.003086	0.001205
	209.6	0.059349	0.020102	0.013402	0.003266	0.001024
	209.8	0.059297	0.01977	0.012957	0.003111	0.000675
	210	0.059585	0.020302	0.013184	0.002955	0.000764
	210.2	0.059135	0.020158	0.012994	0.002411	0.000381
	210.4	0.059212	0.01976	0.0129	0.0022	0.000716
	210.6	0.058876	0.019527	0.01282	0.002173	0.000491
	210.8	0.059158	0.01988	0.012739	0.001966	0.00061
	211	0.059206	0.020371	0.013222	0.002526	0.001492
	211.2	0.059819	0.020726	0.013108	0.002931	0.001577
	211.4	0.060074	0.020999	0.012759	0.002971	0.001481
	211.6	0.060746	0.021411	0.013035	0.003546	0.001506
	211.8	0.061253	0.021821	0.013291	0.004198	0.002074
	212	0.061165	0.021688	0.012943	0.00442	0.002092
	212.2	0.061197	0.022364	0.013047	0.004778	0.002446
	212.4	0.061162	0.022473	0.013062	0.00515	0.002289
	212.6	0.06085	0.022619	0.013028	0.005185	0.002091
	212.8	0.060977	0.02257	0.012825	0.004982	0.002144
	213	0.061442	0.022455	0.013233	0.00501	0.002083
	213.2	0.061483	0.022335	0.013242	0.004602	0.001754
	213.4	0.061825	0.022289	0.013247	0.004158	0.001578
	213.6	0.061817	0.02213	0.013384	0.003936	0.001614
	213.8	0.061894	0.02163	0.013315	0.003739	0.00177
	214	0.06208	0.021892	0.013659	0.003629	0.002173
	214.2	0.061749	0.021602	0.013336	0.003334	0.002016
	214.4	0.061639	0.021569	0.013154	0.003615	0.002178
	214.6	0.061488	0.021591	0.013395	0.003703	0.002518
	214.8	0.062141	0.022242	0.013668	0.003962	0.002932
	215	0.061475	0.022247	0.013629	0.004231	0.002749
	215.2	0.061395	0.022463	0.013756	0.004017	0.002441
	215.4	0.061649	0.022962	0.014345	0.004211	0.002326
	215.6	0.061604	0.023232	0.014707	0.004461	0.002192
	215.8	0.061157	0.023192	0.014498	0.004068	0.001853
	216	0.061198	0.023273	0.014556	0.004267	0.001487
	216.2	0.061346	0.023207	0.014654	0.004049	0.00142
	216.4	0.060929	0.022597	0.014518	0.003609	0.000461
	216.6	0.060619	0.021966	0.014427	0.00274	0.000154
	216.8	0.060946	0.022184	0.014782	0.00301	2.27e-06
	217	0.061288	0.022107	0.015051	0.002903	6.9e-05
	217.2	0.061025	0.022037	0.014876	0.002515	-0.00024
	217.4	0.061097	0.022158	0.014874	0.002418	7.97e-05
	217.6	0.061051	0.021655	0.01433	0.002258	0.000484
	217.8	0.061173	0.0211	0.013944	0.00209	0.000985
	218	0.061514	0.021253	0.013709	0.002159	0.001351
	218.2	0.061411	0.021391	0.013503	0.002242	0.001486
	218.4	0.061406	0.021357	0.013297	0.002538	0.001581
	218.6	0.061747	0.021483	0.013634	0.00264	0.002233
	218.8	0.061867	0.02145	0.013568	0.002738	0.00223
	219	0.061639	0.02136	0.013408	0.002615	0.002388
	219.2	0.062109	0.021605	0.013866	0.002923	0.002897
	219.4	0.062683	0.022105	0.014233	0.00353	0.003156
	219.6	0.062785	0.022487	0.014209	0.003815	0.003369
	219.8	0.063218	0.02266	0.013777	0.003931	0.003386
	220	0.063516	0.022769	0.013894	0.004565	0.003315
	220.2	0.063488	0.022752	0.014171	0.004583	0.00284
	220.4	0.063255	0.022845	0.014395	0.00451	0.002311
	220.6	0.063138	0.023181	0.014656	0.004875	0.002178
	220.8	0.063706	0.024017	0.015163	0.005458	0.002479
	221	0.063505	0.023851	0.014773	0.005272	0.0024
	221.2	0.063495	0.02435	0.01474	0.005607	0.002252
	221.4	0.062884	0.024301	0.01446	0.004975	0.002327
	221.6	0.062822	0.023969	0.01401	0.004656	0.002049
	221.8	0.062819	0.023771	0.013909	0.004545	0.002006
	222	0.062965	0.02372	0.014155	0.004612	0.002109
	222.2	0.062915	0.023658	0.014188	0.004575	0.002261
	222.4	0.06278	0.023157	0.0141	0.004275	0.00228
	222.6	0.062994	0.022918	0.014242	0.003904	0.002682
	222.8	0.062979	0.022734	0.014243	0.004203	0.002947
	223	0.063478	0.022909	0.01433	0.004228	0.003443
	223.2	0.06378	0.022706	0.014065	0.004439	0.003472
	223.4	0.063958	0.022743	0.013886	0.004278	0.003505
	223.6	0.063979	0.022406	0.013386	0.004202	0.003009
	223.8	0.064058	0.022035	0.013099	0.004035	0.003053
	224	0.063628	0.021592	0.013258	0.00386	0.002268
	224.2	0.063659	0.021801	0.013507	0.003944	0.002171
	224.4	0.063645	0.021642	0.01364	0.003976	0.002261
	224.6	0.063514	0.021863	0.013397	0.004282	0.002686
	224.8	0.063973	0.022089	0.013604	0.004409	0.003127
	225	0.06385	0.022261	0.013547	0.004604	0.003479
	225.2	0.064031	0.022997	0.013702	0.004668	0.003814
	225.4	0.063455	0.022955	0.013529	0.004347	0.003806
	225.6	0.063545	0.022681	0.013166	0.004375	0.004004
	225.8	0.06378	0.022616	0.013386	0.004454	0.004044
	226	0.064012	0.022639	0.013523	0.004515	0.00441
	226.2	0.064356	0.022882	0.013754	0.004526	0.004746
	226.4	0.064084	0.022787	0.013616	0.003895	0.004419
	226.6	0.064427	0.023179	0.013875	0.004196	0.004332
	226.8	0.064724	0.023473	0.014109	0.004687	0.004335
	227	0.065134	0.023484	0.014274	0.004712	0.004171
	227.2	0.065218	0.023169	0.014002	0.004756	0.003369
	227.4	0.065268	0.023058	0.01429	0.004328	0.002936
	227.6	0.065096	0.022732	0.014134	0.003805	0.001757
	227.8	0.064787	0.022396	0.014015	0.003486	0.001191
	228	0.064697	0.022417	0.014137	0.003394	0.000351
	228.2	0.064477	0.022619	0.014351	0.003674	0.000299
	228.4	0.064301	0.02234	0.014505	0.003703	2.48e-05
	228.6	0.064186	0.022717	0.01448	0.003652	0.000119
	228.8	0.064464	0.023059	0.01488	0.003645	0.000321
	229	0.064647	0.023684	0.014948	0.003713	0.000933
	229.2	0.064695	0.024059	0.014924	0.003916	0.001257
	229.4	0.064454	0.023887	0.014731	0.003842	0.001403
	229.6	0.065095	0.024439	0.015077	0.003907	0.002218
	229.8	0.065519	0.024638	0.015421	0.003815	0.002446
	230	0.065736	0.02456	0.015394	0.003762	0.002956
	230.2	0.066211	0.024475	0.015587	0.003954	0.003428
	230.4	0.066011	0.024437	0.015651	0.003946	0.003726
	230.6	0.066461	0.024674	0.015961	0.004548	0.004194
	230.8	0.066316	0.024336	0.015788	0.00466	0.004078
	231	0.066144	0.02394	0.015457	0.004766	0.003415
	231.2	0.06597	0.023144	0.015346	0.00461	0.00262
	231.4	0.066015	0.022992	0.01525	0.00469	0.002385
	231.6	0.065626	0.022587	0.014713	0.004645	0.001627
	231.8	0.065174	0.022283	0.014228	0.005053	0.001201
	232	0.065028	0.022468	0.014468	0.005257	0.001061
	232.2	0.064481	0.022434	0.015012	0.005315	0.001141
	232.4	0.06406	0.022107	0.014641	0.004929	0.00051
	232.6	0.06368	0.022214	0.014611	0.004685	0.000124
	232.8	0.063991	0.022481	0.014614	0.00482	0.000356
	233	0.064052	0.022861	0.01462	0.00495	0.000485
	233.2	0.06428	0.02321	0.014624	0.004821	0.000795
	233.4	0.064266	0.02348	0.014847	0.00483	0.001009
	233.6	0.064879	0.023834	0.015154	0.004528	0.001522
	233.8	0.064946	0.023554	0.014972	0.00435	0.00154
	234	0.065229	0.023705	0.014962	0.004561	0.001905
	234.2	0.065713	0.023936	0.0153	0.004751	0.002277
	234.4	0.065848	0.024619	0.015421	0.004776	0.002566
	234.6	0.065904	0.024452	0.014946	0.004606	0.001838
	234.8	0.065669	0.024107	0.014666	0.004602	0.001609
	235	0.065801	0.024015	0.014658	0.0049	0.001321
	235.2	0.065791	0.023431	0.01466	0.004969	0.00159
	235.4	0.065983	0.024016	0.014704	0.0057	0.002206
	235.6	0.066202	0.024211	0.014927	0.006424	0.002559
	235.8	0.066202	0.024265	0.014697	0.006506	0.002867
	236	0.066544	0.024401	0.015348	0.006595	0.003387
	236.2	0.066503	0.024	0.014958	0.006331	0.003731
	236.4	0.066141	0.023346	0.014211	0.005916	0.003343
	236.6	0.066199	0.023217	0.014399	0.006193	0.00367
	236.8	0.066457	0.023182	0.01433	0.006327	0.004031
	237	0.066227	0.023146	0.014153	0.006004	0.003921
	237.2	0.066287	0.023125	0.014163	0.005801	0.004206
	237.4	0.066016	0.022842	0.014051	0.005708	0.004367
	237.6	0.065641	0.022671	0.013699	0.004918	0.00399
	237.8	0.065702	0.022665	0.014151	0.005255	0.004001
	238	0.065698	0.022749	0.013876	0.004863	0.003309
	238.2	0.065854	0.023309	0.0141	0.004594	0.003151
	238.4	0.065974	0.023829	0.014459	0.004521	0.002963
	238.6	0.065589	0.023734	0.014438	0.003956	0.002277
	238.8	0.065533	0.023658	0.014504	0.003644	0.002071
	239	0.065726	0.023752	0.014703	0.003743	0.001815
	239.2	0.065732	0.024002	0.014746	0.003802	0.001781
	239.4	0.066308	0.0251	0.015274	0.004475	0.002061
	239.6	0.066729	0.025324	0.015634	0.004928	0.002046
	239.8	0.066758	0.025393	0.015232	0.00426	0.002176
	240	0.066927	0.025514	0.015131	0.004099	0.002224
	240.2	0.066999	0.025111	0.014363	0.00397	0.002406
	240.4	0.06669	0.025178	0.014713	0.004301	0.002455
	240.6	0.067192	0.025495	0.014882	0.004972	0.002894
	240.8	0.067589	0.025751	0.01502	0.005257	0.002872
	241	0.067478	0.025741	0.014717	0.005251	0.002719
	241.2	0.067798	0.025777	0.014771	0.00524	0.003321
	241.4	0.067517	0.025617	0.014752	0.005272	0.003365
	241.6	0.067324	0.025282	0.015054	0.005326	0.003052
	241.8	0.067269	0.024396	0.015106	0.005173	0.003195
	242	0.067473	0.024288	0.014951	0.004886	0.003016
	242.2	0.067443	0.024472	0.015099	0.004789	0.003353
	242.4	0.067535	0.024378	0.015105	0.004472	0.003153
	242.6	0.067127	0.023915	0.015105	0.003998	0.002512
	242.8	0.067089	0.023601	0.015322	0.004177	0.002589
	243	0.067327	0.023496	0.015492	0.004452	0.002791
	243.2	0.067455	0.02362	0.015798	0.004698	0.002763
	243.4	0.067744	0.023832	0.016112	0.004789	0.003128
	243.6	0.067421	0.023457	0.015914	0.004166	0.002831
	243.8	0.067095	0.023131	0.015608	0.003518	0.002646
	244	0.067119	0.023252	0.015452	0.003828	0.002787
	244.2	0.066931	0.022875	0.015462	0.004023	0.002824
	244.4	0.066902	0.02311	0.016045	0.004127	0.002853
	244.6	0.067052	0.023074	0.015449	0.004115	0.002499
	244.8	0.066534	0.022785	0.015392	0.003691	0.002132
	245	0.066093	0.022562	0.01511	0.00344	0.001668
	245.2	0.066051	0.022558	0.015266	0.003185	0.001851
	245.4	0.065395	0.022175	0.015003	0.003335	0.0013
	245.6	0.065177	0.021941	0.014361	0.003093	0.001004
	245.8	0.064802	0.021518	0.013637	0.002557	0.000777
	246	0.065263	0.021958	0.013556	0.002627	0.00078
	246.2	0.065192	0.022321	0.013474	0.002747	0.000796
	246.4	0.065159	0.022844	0.013564	0.002741	0.000856
	246.6	0.065392	0.022589	0.013802	0.003222	0.000944
	246.8	0.065984	0.023073	0.014208	0.004113	0.00176
	247	0.066673	0.023388	0.014058	0.004451	0.001911
	247.2	0.067188	0.023744	0.014493	0.004743	0.002203
	247.4	0.067477	0.023961	0.014439	0.004548	0.002156
	247.6	0.067185	0.023735	0.014324	0.004187	0.001883
	247.8	0.067515	0.024216	0.014674	0.005042	0.002387
	248	0.067774	0.02464	0.014841	0.005554	0.002996
	248.2	0.067348	0.02455	0.014934	0.005343	0.003008
	248.4	0.067329	0.024612	0.015105	0.005645	0.003222
	248.6	0.06733	0.024556	0.01453	0.005871	0.003495
	248.8	0.067195	0.024344	0.014359	0.005912	0.003517
	249	0.067349	0.024269	0.014254	0.006085	0.00328
	249.2	0.066977	0.024356	0.014169	0.0061	0.003458
	249.4	0.066548	0.024824	0.014045	0.006309	0.003692
	249.6	0.06635	0.025064	0.014068	0.005772	0.003947
	249.8	0.066282	0.024639	0.01395	0.005328	0.003869
	250	0.066256	0.024445	0.014026	0.005232	0.003777
	250.2	0.066049	0.02436	0.014726	0.004865	0.003254
	250.4	0.066281	0.024155	0.014826	0.004604	0.003242
	250.6	0.066326	0.023508	0.014821	0.00436	0.002628
	250.8	0.066458	0.023813	0.015367	0.004474	0.002644
	251	0.066398	0.023714	0.015428	0.004098	0.002444
	251.2	0.066456	0.023769	0.01559	0.003911	0.002676
	251.4	0.066582	0.023845	0.01557	0.003929	0.002409
	251.6	0.066827	0.024531	0.015978	0.004266	0.003043
	251.8	0.067628	0.025542	0.016145	0.005184	0.003886
	252	0.067927	0.025668	0.016386	0.005013	0.004055
	252.2	0.067772	0.025631	0.016255	0.005238	0.004204
	252.4	0.067956	0.025709	0.016225	0.005608	0.004297
	252.6	0.06859	0.025734	0.016028	0.005822	0.004038
	252.8	0.068632	0.025595	0.015547	0.00555	0.003264
	253	0.068451	0.025364	0.015466	0.005413	0.00308
	253.2	0.067952	0.02541	0.01558	0.005446	0.003229
	253.4	0.068093	0.025593	0.015495	0.005732	0.00357
	253.6	0.068193	0.025366	0.015124	0.005107	0.003261
	253.8	0.06847	0.025115	0.014573	0.004955	0.002929
	254	0.068206	0.024975	0.014655	0.004864	0.0027
	254.2	0.068123	0.024677	0.014718	0.004935	0.002259
	254.4	0.06798	0.024484	0.014458	0.005342	0.002611
	254.6	0.067651	0.024489	0.014492	0.005448	0.002373
	254.8	0.06768	0.024607	0.014669	0.006121	0.002747
	255	0.06756	0.024874	0.014841	0.006284	0.003198
	255.2	0.067811	0.025119	0.014879	0.006632	0.003752
	255.4	0.068003	0.025119	0.014594	0.006767	0.003542
	255.6	0.068163	0.025108	0.014721	0.006834	0.004044
	255.8	0.06789	0.024831	0.014385	0.006266	0.003827
	256	0.067795	0.024534	0.014831	0.005887	0.003527
	256.2	0.067321	0.024448	0.014965	0.006017	0.003483
	256.4	0.06747	0.02433	0.015226	0.005786	0.003384
	256.6	0.067634	0.023809	0.014783	0.005389	0.002681
	256.8	0.068115	0.023885	0.014915	0.004887	0.002669
	257	0.068472	0.02389	0.015411	0.004993	0.003031
	257.2	0.068527	0.023971	0.015433	0.004739	0.003304
	257.4	0.069297	0.024295	0.015635	0.004873	0.003709
	257.6	0.069299	0.024693	0.015597	0.004337	0.003688
	257.8	0.06902	0.024635	0.015415	0.00445	0.003948
	258	0.068928	0.024693	0.015538	0.004842	0.004021
	258.2	0.068836	0.02468	0.015659	0.005016	0.003629
	258.4	0.069021	0.025276	0.016288	0.005288	0.004034
	258.6	0.068792	0.025219	0.016324	0.004984	0.003631
	258.8	0.068959	0.02549	0.016441	0.00513	0.003452
	259	0.068717	0.02537	0.016225	0.004718	0.003359
	259.2	0.068848	0.025372	0.016135	0.004641	0.003305
	259.4	0.068508	0.02508	0.015577	0.003938	0.00248
	259.6	0.068044	0.024832	0.016133	0.003593	0.002238
	259.8	0.067847	0.025188	0.016255	0.003119	0.001949
	260	0.067739	0.025176	0.016417	0.003455	0.001838
	260.2	0.067269	0.02464	0.016232	0.003481	0.001717
	260.4	0.067419	0.024543	0.016015	0.003339	0.001608
	260.6	0.067701	0.024521	0.015753	0.003572	0.001613
	260.8	0.06805	0.024718	0.01626	0.004138	0.001769
	261	0.067743	0.024664	0.016143	0.004275	0.001507
	261.2	0.067129	0.024571	0.015764	0.004197	0.001003
	261.4	0.067186	0.024687	0.016019	0.004783	0.000954
	261.6	0.066843	0.02508	0.015735	0.005336	0.000998
	261.8	0.066766	0.024906	0.015571	0.005814	0.001344
	262	0.067218	0.025097	0.015566	0.006389	0.00154
	262.2	0.066924	0.024976	0.01545	0.00602	0.001365
	262.4	0.067332	0.025396	0.015516	0.006522	0.001813
	262.6	0.067374	0.025136	0.015554	0.00624	0.001608
	262.8	0.067827	0.025345	0.01552	0.006264	0.002071
	263	0.06795	0.025006	0.015402	0.005728	0.002011
	263.2	0.068246	0.02524	0.015768	0.00552	0.002058
	263.4	0.068848	0.025442	0.01617	0.005157	0.002032
	263.6	0.069214	0.025304	0.0165	0.004863	0.002236
	263.8	0.069476	0.025597	0.016335	0.005002	0.002727
	264	0.069562	0.025227	0.016124	0.004842	0.002419
	264.2	0.069612	0.025124	0.016127	0.004353	0.002288
	264.4	0.069822	0.025481	0.01579	0.004255	0.002393
	264.6	0.069951	0.025321	0.015646	0.004188	0.001804
	264.8	0.069302	0.025106	0.015254	0.003784	0.001001
	265	0.068631	0.025062	0.014917	0.003137	0.000293
	265.2	0.068324	0.025275	0.014797	0.00329	0.000451
	265.4	0.068229	0.025245	0.015067	0.003857	0.000851
	265.6	0.068606	0.025556	0.015261	0.004551	0.001209
	265.8	0.068478	0.025256	0.015146	0.00474	0.001513
	266	0.06873	0.025421	0.015317	0.005207	0.001839
	266.2	0.068636	0.025354	0.015524	0.00491	0.0016
	266.4	0.069101	0.025875	0.016045	0.00551	0.002115
	266.6	0.068895	0.025613	0.016163	0.004991	0.001897
	266.8	0.06905	0.025918	0.016304	0.005221	0.002289
	267	0.069201	0.026138	0.016343	0.005128	0.002274
	267.2	0.069311	0.026308	0.01646	0.005042	0.00246
	267.4	0.069972	0.02658	0.016531	0.00534	0.002945
	267.6	0.06996	0.026379	0.016285	0.005362	0.003032
	267.8	0.069901	0.026646	0.016176	0.005596	0.003222
	268	0.070057	0.026527	0.016094	0.005347	0.002684
	268.2	0.069636	0.026326	0.015774	0.004928	0.00252
	268.4	0.069651	0.025989	0.015625	0.004986	0.002436
	268.6	0.069415	0.02553	0.015631	0.004614	0.002044
	268.8	0.068986	0.025302	0.015291	0.00426	0.00207
	269	0.06888	0.025396	0.015272	0.004242	0.001847
	269.2	0.069324	0.0254	0.015662	0.004974	0.002176
	269.4	0.069716	0.025237	0.016035	0.005329	0.002309
	269.6	0.070553	0.025635	0.016181	0.005521	0.002592
	269.8	0.07046	0.025685	0.015929	0.005499	0.002574
	270	0.071131	0.025714	0.016211	0.005736	0.002746
	270.2	0.071559	0.026123	0.016317	0.00576	0.002993
	270.4	0.071669	0.026541	0.016624	0.006332	0.003441
	270.6	0.07149	0.026297	0.016242	0.005846	0.003323
	270.8	0.071574	0.026537	0.016354	0.006153	0.003503
	271	0.0717	0.026732	0.016116	0.005889	0.003637
	271.2	0.071495	0.026551	0.015935	0.005641	0.003454
	271.4	0.071521	0.026013	0.015772	0.005839	0.003284
	271.6	0.071377	0.026022	0.015691	0.005829	0.003131
	271.8	0.071149	0.025932	0.015425	0.005759	0.002962
	272	0.070823	0.025586	0.015288	0.005525	0.002645
	272.2	0.070053	0.024959	0.015166	0.005086	0.002424
	272.4	0.070025	0.024724	0.015485	0.004943	0.002238
	272.6	0.069716	0.02465	0.015375	0.004936	0.001934
	272.8	0.069857	0.024995	0.0154	0.004903	0.001593
	273	0.069937	0.02519	0.015512	0.004829	0.001449
	273.2	0.070291	0.025051	0.015833	0.004878	0.001437
	273.4	0.070213	0.025217	0.01548	0.004444	0.001363
	273.6	0.070289	0.025682	0.01527	0.00443	0.001499
	273.8	0.07049	0.025853	0.015477	0.004712	0.002094
	274	0.070439	0.025576	0.015629	0.004689	0.002522
	274.2	0.070289	0.025991	0.015749	0.004648	0.002765
	274.4	0.069644	0.025384	0.015831	0.004142	0.002825
	274.6	0.069784	0.025224	0.015527	0.003538	0.003042
	274.8	0.069956	0.02503	0.015704	0.00356	0.003169
	275	0.070433	0.024898	0.015934	0.003588	0.003321
	275.2	0.070537	0.024668	0.015913	0.003621	0.003305
	275.4	0.070637	0.024174	0.015641	0.003347	0.003007
	275.6	0.070232	0.024264	0.015293	0.003047	0.002888
	275.8	0.069933	0.024179	0.014938	0.002859	0.002728
	276	0.069633	0.023834	0.014853	0.002856	0.001974
	276.2	0.069435	0.023535	0.014882	0.002773	0.001499
	276.4	0.069393	0.023679	0.0151	0.002876	0.001233
	276.6	0.068978	0.02357	0.014768	0.002754	0.000616
	276.8	0.069071	0.023653	0.014552	0.002608	0.000349
	277	0.068758	0.023583	0.014501	0.002419	0.000186
	277.2	0.068939	0.024036	0.014612	0.002381	3.87e-05
	277.4	0.069046	0.024402	0.014466	0.002488	5.41e-05
	277.6	0.069111	0.024508	0.014755	0.002674	0.000596
	277.8	0.069261	0.024699	0.015147	0.003	0.001027
	278	0.068689	0.024776	0.01505	0.00299	0.000611
	278.2	0.068972	0.025037	0.015287	0.003418	0.000701
	278.4	0.069203	0.024689	0.015598	0.00352	0.00098
	278.6	0.069951	0.02513	0.015802	0.004179	0.00164
	278.8	0.070413	0.025349	0.016489	0.004844	0.001759
	279	0.07061	0.025622	0.016589	0.005378	0.001788
	279.2	0.071052	0.026219	0.016704	0.005949	0.002096
	279.4	0.070932	0.025893	0.016467	0.005744	0.001774
	279.6	0.070726	0.025996	0.016624	0.006204	0.001963
	279.8	0.070956	0.026206	0.016738	0.006509	0.002128
	280	0.070862	0.025553	0.016731	0.00597	0.001656
	280.2	0.070973	0.025175	0.01678	0.005474	0.001981
	280.4	0.070776	0.024977	0.016448	0.005356	0.001856
	280.6	0.071014	0.024798	0.016175	0.005295	0.001742
	280.8	0.071418	0.024979	0.016047	0.005321	0.002109
	281	0.071629	0.025064	0.016186	0.004585	0.00247
	281.2	0.071986	0.025053	0.016217	0.003841	0.002586
	281.4	0.072141	0.024721	0.016484	0.003452	0.002552
	281.6	0.072209	0.025045	0.01682	0.003436	0.003012
	281.8	0.072411	0.025462	0.016777	0.003527	0.002946
	282	0.072408	0.025408	0.016902	0.003718	0.002832
	282.2	0.072499	0.02507	0.016786	0.003729	0.003049
	282.4	0.073111	0.025152	0.017055	0.00401	0.003008
	282.6	0.073129	0.025704	0.017321	0.004467	0.003554
	282.8	0.073149	0.026413	0.017683	0.004778	0.003489
	283	0.072959	0.026472	0.017284	0.005125	0.003527
	283.2	0.073308	0.02673	0.017481	0.005463	0.003655
	283.4	0.073584	0.027073	0.017969	0.006003	0.003783
	283.6	0.074022	0.027945	0.018523	0.00672	0.004444
	283.8	0.073868	0.027504	0.018123	0.006437	0.004092
	284	0.073631	0.027114	0.017691	0.006522	0.003613
	284.2	0.073724	0.027453	0.017708	0.00716	0.003381
	284.4	0.073439	0.027277	0.017437	0.007463	0.002789
	284.6	0.073362	0.027285	0.017376	0.007591	0.002987
	284.8	0.073325	0.027115	0.01722	0.007085	0.003
	285	0.07327	0.02681	0.017529	0.006633	0.003035
	285.2	0.073247	0.02666	0.017611	0.006626	0.002854
	285.4	0.072667	0.025946	0.017408	0.006289	0.002448
	285.6	0.072696	0.025882	0.017432	0.00623	0.002462
	285.8	0.071796	0.024964	0.016899	0.005488	0.001854
	286	0.071578	0.024567	0.016863	0.005501	0.001726
	286.2	0.071652	0.024365	0.016593	0.005342	0.001635
	286.4	0.072253	0.024534	0.016845	0.005743	0.001645
	286.6	0.07175	0.025041	0.016628	0.005868	0.002142
	286.8	0.071903	0.02548	0.016323	0.00574	0.002146
	287	0.07196	0.025513	0.016275	0.005954	0.001917
	287.2	0.072451	0.026015	0.016321	0.00576	0.001608
	287.4	0.073153	0.026732	0.016628	0.006176	0.002284
	287.6	0.073368	0.027129	0.016602	0.006332	0.002631
	287.8	0.073171	0.026971	0.016263	0.006234	0.002512
	288	0.073198	0.027403	0.016378	0.006539	0.002622
	288.2	0.073277	0.027637	0.01666	0.006395	0.002751
	288.4	0.073411	0.027602	0.016904	0.006139	0.002887
	288.6	0.073528	0.027954	0.016923	0.006084	0.003339
	288.8	0.073993	0.028102	0.01724	0.00589	0.003381
	289	0.074102	0.02801	0.017043	0.005626	0.003155
	289.2	0.074079	0.027689	0.017033	0.005659	0.003286
	289.4	0.073554	0.026653	0.016829	0.005055	0.002662
	289.6	0.07338	0.026518	0.017394	0.004993	0.002616
	289.8	0.072855	0.026388	0.017475	0.005023	0.002674
	290	0.073075	0.026499	0.017696	0.005662	0.002781
	290.2	0.073093	0.026397	0.017771	0.005505	0.002627
	290.4	0.073012	0.026377	0.017728	0.005456	0.002515
	290.6	0.072454	0.026104	0.017196	0.004943	0.001892
	290.8	0.072266	0.025979	0.017035	0.004712	0.001607
	291	0.072038	0.025724	0.016956	0.004617	0.001057
	291.2	0.072275	0.025812	0.016886	0.004755	0.001423
	291.4	0.072071	0.025824	0.016821	0.00489	0.002257
	291.6	0.072076	0.025943	0.016855	0.005078	0.00221
	291.8	0.071804	0.02593	0.016731	0.005069	0.002323
	292	0.071705	0.025952	0.01693	0.005152	0.002167
	292.2	0.071965	0.026306	0.016865	0.00531	0.00172
	292.4	0.071947	0.026373	0.016702	0.005555	0.001552
	292.6	0.071878	0.026357	0.016458	0.005728	0.00157
	292.8	0.072319	0.026546	0.016545	0.006187	0.001838
	293	0.072091	0.026562	0.016172	0.006325	0.001967
	293.2	0.072434	0.026778	0.016337	0.00683	0.00275
	293.4	0.072557	0.026794	0.016523	0.006864	0.002646
	293.6	0.072537	0.026861	0.017123	0.00719	0.002922
	293.8	0.072986	0.027163	0.017347	0.0075	0.003394
	294	0.073061	0.027241	0.017321	0.007466	0.00339
	294.2	0.073211	0.027088	0.017625	0.007043	0.003336
	294.4	0.073215	0.026956	0.017539	0.006526	0.003131
	294.6	0.073448	0.026746	0.01762	0.006499	0.003154
	294.8	0.073644	0.02674	0.017716	0.006665	0.003613
	295	0.074021	0.027245	0.017871	0.006605	0.004057
	295.2	0.074357	0.027535	0.018126	0.006482	0.004612
	295.4	0.07429	0.027228	0.018037	0.006072	0.004487
	295.6	0.07448	0.027197	0.018035	0.00636	0.004516
	295.8	0.074376	0.027236	0.017903	0.006391	0.00446
	296	0.074528	0.02726	0.017894	0.006177	0.004383
	296.2	0.074055	0.027242	0.017276	0.005833	0.004221
	296.4	0.073618	0.026804	0.017003	0.005871	0.004713
	296.6	0.073197	0.026285	0.016684	0.005657	0.004369
	296.8	0.073282	0.026254	0.016429	0.005637	0.004164
	297	0.073104	0.026084	0.016003	0.005279	0.003908
	297.2	0.073321	0.026078	0.015915	0.005275	0.003745
	297.4	0.072983	0.025765	0.015745	0.005149	0.003182
	297.6	0.07258	0.025584	0.015757	0.005045	0.00257
	297.8	0.07206	0.025517	0.015385	0.004908	0.0021
	298	0.071578	0.025459	0.015183	0.00479	0.001533
	298.2	0.071349	0.025238	0.015311	0.004639	0.001193
	298.4	0.07135	0.025341	0.015271	0.00452	0.001047
	298.6	0.071678	0.025502	0.015575	0.005028	0.001234
	298.8	0.071953	0.025806	0.015726	0.005183	0.001425
	299	0.072511	0.026601	0.016169	0.005581	0.001979
	299.2	0.072988	0.026552	0.016492	0.005894	0.002167
	299.4	0.07352	0.026567	0.016752	0.006527	0.002609
	299.6	0.073964	0.026819	0.016927	0.007063	0.003253
	299.8	0.074476	0.027017	0.017139	0.007213	0.003748
	300	0.074476	0.027017	0.017139	0.007213	0.003748
	300.2	0.073733	0.026445	0.01666	0.006728	0.003411
	300.4	0.073047	0.026112	0.016293	0.006533	0.003048
	300.6	0.072169	0.025485	0.015721	0.006306	0.002849
	300.8	0.071663	0.025336	0.015591	0.00639	0.002723
	301	0.07119	0.024999	0.015238	0.006448	0.00278
	301.2	0.07053	0.02461	0.014781	0.006338	0.002519
	301.4	0.070293	0.024629	0.014675	0.006419	0.00299
	301.6	0.069895	0.024709	0.014664	0.006532	0.003341
	301.8	0.069498	0.02437	0.014244	0.006255	0.003313
	302	0.069248	0.024437	0.014204	0.006371	0.003549
	302.2	0.068964	0.024321	0.013919	0.006421	0.003746
	302.4	0.06857	0.024691	0.014195	0.006977	0.004248
	302.6	0.068498	0.024604	0.014502	0.0073	0.004499
	302.8	0.068763	0.024654	0.014402	0.007441	0.003961
	303	0.069141	0.024756	0.014733	0.007373	0.003956
	303.2	0.069309	0.024757	0.014864	0.007427	0.004124
	303.4	0.069478	0.024466	0.01477	0.007836	0.003377
	303.6	0.069163	0.024058	0.014666	0.007457	0.003053
	303.8	0.068862	0.023865	0.014451	0.007328	0.002649
	304	0.067957	0.023144	0.013725	0.007005	0.002498
	304.2	0.067596	0.022778	0.013422	0.006759	0.002388
	304.4	0.067668	0.022752	0.013588	0.007147	0.002817
	304.6	0.067572	0.022415	0.013296	0.007151	0.0029
	304.8	0.067525	0.022163	0.012947	0.007161	0.002956
	305	0.067542	0.021903	0.012708	0.006985	0.003041
	305.2	0.067531	0.022185	0.012651	0.007005	0.003073
	305.4	0.067501	0.022146	0.012433	0.006635	0.003267
	305.6	0.067552	0.022375	0.012683	0.006509	0.00316
	305.8	0.067504	0.022219	0.012512	0.006139	0.002893
	306	0.067171	0.022702	0.012631	0.006502	0.003124
	306.2	0.06666	0.022661	0.012226	0.006494	0.003049
	306.4	0.066799	0.023159	0.012693	0.006755	0.003282
	306.6	0.066799	0.023086	0.012718	0.006769	0.002782
	306.8	0.066771	0.023008	0.012718	0.006372	0.001763
	307	0.066851	0.023136	0.012843	0.006217	0.001621
	307.2	0.066454	0.023096	0.012873	0.006232	0.001283
	307.4	0.066205	0.022995	0.012893	0.006171	0.000445
	307.6	0.065895	0.023026	0.013006	0.005714	0.000233
	307.8	0.065217	0.022526	0.012401	0.005015	-0.00018
	308	0.064909	0.022161	0.012113	0.004987	-0.00012
	308.2	0.064945	0.021931	0.012296	0.004907	0.00012
	308.4	0.065403	0.021893	0.012768	0.005166	0.000877
	308.6	0.065556	0.022047	0.012755	0.005035	0.000845
	308.8	0.065839	0.022123	0.012577	0.005059	0.001117
	309	0.066514	0.022632	0.013194	0.005319	0.001542
	309.2	0.066581	0.022786	0.013175	0.005257	0.001783
	309.4	0.066712	0.022892	0.013321	0.005178	0.00201
	309.6	0.067171	0.023631	0.013646	0.005467	0.002263
	309.8	0.066833	0.023714	0.013081	0.005361	0.002434
	310	0.066882	0.023805	0.012592	0.005383	0.002649
	310.2	0.066668	0.023497	0.012412	0.005131	0.002739
	310.4	0.066956	0.023533	0.01267	0.005397	0.002814
	310.6	0.066787	0.023352	0.012764	0.005343	0.002999
	310.8	0.067062	0.023458	0.012718	0.005303	0.002926
	311	0.067432	0.023584	0.01285	0.005771	0.003439
	311.2	0.066594	0.02293	0.012671	0.005455	0.002785
	311.4	0.066844	0.022872	0.013057	0.005496	0.002689
	311.6	0.066253	0.022425	0.012755	0.005249	0.002223
	311.8	0.065785	0.021661	0.012138	0.004788	0.001731
	312	0.065747	0.021467	0.012014	0.005075	0.001863
	312.2	0.065832	0.021333	0.012384	0.005599	0.002266
	312.4	0.066238	0.021753	0.01251	0.006149	0.002525
	312.6	0.065872	0.021975	0.012449	0.006445	0.002224
	312.8	0.065518	0.021893	0.011907	0.006713	0.001985
	313	0.065115	0.022087	0.011685	0.006612	0.001871
	313.2	0.064579	0.022202	0.01108	0.006328	0.001645
	313.4	0.064312	0.022585	0.010725	0.006119	0.001413
	313.6	0.064005	0.022796	0.01006	0.005902	0.000983
	313.8	0.063674	0.022464	0.00974	0.005798	0.001216
	314	0.063801	0.022402	0.010071	0.005724	0.001745
	314.2	0.063722	0.022245	0.0103	0.005544	0.001981
	314.4	0.063944	0.022425	0.010705	0.005618	0.002293
	314.6	0.064472	0.022847	0.011484	0.005858	0.00337
	314.8	0.064775	0.023011	0.011804	0.006007	0.003564
	315	0.064903	0.022537	0.011929	0.006192	0.003509
	315.2	0.064813	0.022331	0.012168	0.005999	0.003288
	315.4	0.065331	0.022314	0.012692	0.006472	0.003434
	315.6	0.065334	0.021911	0.012384	0.006247	0.003133
	315.8	0.066339	0.022278	0.012916	0.006596	0.003536
	316	0.066931	0.022537	0.013418	0.007281	0.003869
	316.2	0.067429	0.02293	0.013855	0.007978	0.004021
	316.4	0.067741	0.023527	0.013866	0.008305	0.004057
	316.6	0.067484	0.023234	0.013637	0.008247	0.003545
	316.8	0.067236	0.023315	0.01313	0.008074	0.003014
	317	0.067398	0.023469	0.012968	0.00789	0.002969
	317.2	0.067568	0.023317	0.012826	0.007746	0.002857
	317.4	0.067455	0.023526	0.012597	0.007596	0.002892
	317.6	0.067261	0.023445	0.0125	0.007465	0.002659
	317.8	0.066756	0.022796	0.01239	0.007075	0.002714
	318	0.06724	0.02278	0.012813	0.006948	0.002925
	318.2	0.067316	0.023024	0.012771	0.006837	0.002995
	318.4	0.066798	0.023401	0.012893	0.006632	0.002912
	318.6	0.066523	0.023502	0.013058	0.006677	0.002961
	318.8	0.065689	0.022938	0.012511	0.006269	0.002493
	319	0.065562	0.022762	0.012234	0.006396	0.002254
	319.2	0.06538	0.022584	0.012087	0.006299	0.002003
	319.4	0.065364	0.022425	0.012155	0.006183	0.001944
	319.6	0.065915	0.022755	0.01221	0.00637	0.00211
	319.8	0.066267	0.023093	0.012593	0.006435	0.002465
	320	0.066233	0.023287	0.012756	0.006598	0.002296
	320.2	0.066045	0.023448	0.012921	0.006495	0.002457
	320.4	0.065958	0.02339	0.012768	0.006255	0.002313
	320.6	0.0659	0.023218	0.012517	0.005864	0.002131
	320.8	0.065759	0.0234	0.012864	0.005608	0.002336
	321	0.065828	0.023592	0.012928	0.005675	0.002531
	321.2	0.065788	0.023799	0.01312	0.005536	0.002494
	321.4	0.065461	0.023631	0.012817	0.005245	0.002774
	321.6	0.065375	0.023243	0.012976	0.004839	0.003005
	321.8	0.064901	0.02256	0.012715	0.004164	0.002728
	322	0.065277	0.022735	0.012895	0.004055	0.002894
	322.2	0.064775	0.023054	0.012376	0.004098	0.003091
	322.4	0.064417	0.022976	0.011994	0.003852	0.002851
	322.6	0.06413	0.022425	0.011664	0.00381	0.002501
	322.8	0.063728	0.022067	0.011047	0.003939	0.002345
	323	0.063916	0.022053	0.010888	0.00401	0.001997
	323.2	0.063789	0.021863	0.010751	0.004036	0.001864
	323.4	0.06424	0.02171	0.011019	0.004539	0.002226
	323.6	0.064272	0.021507	0.010713	0.005006	0.001794
	323.8	0.064593	0.021574	0.011125	0.005081	0.002018
	324	0.064539	0.021504	0.010854	0.005354	0.001581
	324.2	0.064303	0.021512	0.010925	0.005545	0.001462
	324.4	0.064801	0.021522	0.010998	0.005451	0.001406
	324.6	0.065166	0.022153	0.011531	0.006165	0.001845
	324.8	0.065073	0.022342	0.011994	0.006579	0.001579
	325	0.064677	0.022343	0.01204	0.007022	0.001305
	325.2	0.064497	0.022145	0.012274	0.006783	0.001617
	325.4	0.064401	0.022069	0.012523	0.006746	0.002289
	325.6	0.064606	0.022283	0.012797	0.0066	0.002565
	325.8	0.064434	0.022151	0.012787	0.006263	0.001852
	326	0.064695	0.022451	0.013001	0.00682	0.002276
	326.2	0.064739	0.022285	0.013127	0.007171	0.002511
	326.4	0.064632	0.022428	0.013351	0.007156	0.002589
	326.6	0.064379	0.022269	0.013294	0.006841	0.002515
	326.8	0.064255	0.022186	0.013063	0.006918	0.002712
	327	0.06447	0.022145	0.013055	0.006887	0.002929
	327.2	0.064801	0.022235	0.013094	0.00717	0.003364
	327.4	0.065151	0.022312	0.013228	0.007353	0.003336
	327.6	0.065138	0.022502	0.012841	0.007154	0.003086
	327.8	0.065565	0.022817	0.012984	0.007416	0.003595
	328	0.065098	0.022456	0.012342	0.006997	0.003089
	328.2	0.065302	0.022841	0.012676	0.00706	0.003046
	328.4	0.065667	0.022832	0.012894	0.007028	0.003094
	328.6	0.065195	0.022854	0.012731	0.006955	0.002652
	328.8	0.064656	0.02255	0.012385	0.006509	0.002062
	329	0.064181	0.02243	0.012108	0.006184	0.001773
	329.2	0.064223	0.022526	0.011889	0.005909	0.001918
	329.4	0.064577	0.023144	0.012238	0.005879	0.002027
	329.6	0.064771	0.023119	0.012187	0.005857	0.001635
	329.8	0.064711	0.023161	0.012151	0.005978	0.001211
	330	0.064956	0.02304	0.01213	0.006265	0.001374
	330.2	0.064742	0.022648	0.011734	0.005758	0.001712
	330.4	0.064804	0.022848	0.011458	0.005369	0.001838
	330.6	0.065067	0.022604	0.010947	0.00499	0.001893
	330.8	0.065263	0.022361	0.010608	0.005028	0.001812
	331	0.065522	0.022462	0.010717	0.005243	0.002114
	331.2	0.065566	0.022688	0.010721	0.005496	0.00219
	331.4	0.065425	0.022562	0.010807	0.005613	0.002005
	331.6	0.065834	0.022714	0.011229	0.005911	0.002503
	331.8	0.065527	0.022357	0.011176	0.006096	0.002675
	332	0.065422	0.022569	0.011439	0.00592	0.002844
	332.2	0.065185	0.022453	0.011534	0.006114	0.002942
	332.4	0.06458	0.021868	0.011417	0.006236	0.003003
	332.6	0.064111	0.021565	0.011627	0.006291	0.003302
	332.8	0.063824	0.02139	0.011712	0.006712	0.003397
	333	0.06385	0.02147	0.011605	0.006559	0.003268
	333.2	0.063994	0.021815	0.012117	0.006868	0.003865
	333.4	0.064104	0.022271	0.012635	0.007008	0.004181
	333.6	0.064124	0.022573	0.012758	0.007344	0.004048
	333.8	0.064318	0.022908	0.012729	0.007392	0.003903
	334	0.064437	0.022841	0.012966	0.007107	0.003701
	334.2	0.063725	0.022492	0.012299	0.006429	0.003403
	334.4	0.063913	0.022767	0.012217	0.006371	0.00273
	334.6	0.063851	0.022702	0.012054	0.006059	0.002207
	334.8	0.063864	0.022813	0.012171	0.006066	0.001896
	335	0.06372	0.022852	0.012162	0.006263	0.001439
	335.2	0.063417	0.022691	0.01173	0.005977	0.00099
	335.4	0.064029	0.023131	0.01249	0.006466	0.001195
	335.6	0.063787	0.023334	0.012536	0.006163	0.001153
	335.8	0.063714	0.023395	0.012281	0.006367	0.001546
	336	0.064288	0.023931	0.012715	0.006958	0.00238
	336.2	0.063933	0.023283	0.012599	0.007113	0.00263
	336.4	0.064031	0.023168	0.012632	0.007649	0.00288
	336.6	0.064426	0.023166	0.013084	0.007842	0.003598
	336.8	0.06463	0.02311	0.013107	0.007999	0.003831
	337	0.065039	0.023226	0.013072	0.008006	0.004335
	337.2	0.065194	0.023297	0.013495	0.008641	0.004822
	337.4	0.064877	0.023312	0.01334	0.0083	0.004708
	337.6	0.064787	0.023265	0.013245	0.007782	0.004504
	337.8	0.064718	0.023124	0.013291	0.007563	0.004302
	338	0.064231	0.022416	0.013113	0.00739	0.003673
	338.2	0.063438	0.02192	0.012415	0.007332	0.003116
	338.4	0.062941	0.022048	0.01219	0.007303	0.00288
	338.6	0.062413	0.021669	0.012186	0.006786	0.002424
	338.8	0.062512	0.022014	0.012083	0.007034	0.002412
	339	0.06227	0.022112	0.011891	0.007196	0.00218
	339.2	0.062383	0.022102	0.011657	0.007134	0.002184
	339.4	0.062874	0.022824	0.012137	0.007722	0.002431
	339.6	0.062693	0.022945	0.011945	0.007408	0.0023
	339.8	0.063712	0.023632	0.012142	0.008191	0.00315
	340	0.063913	0.023588	0.012149	0.008203	0.003407
	340.2	0.063604	0.023468	0.011784	0.007759	0.003298
	340.4	0.063789	0.023648	0.012008	0.007734	0.003231
	340.6	0.064026	0.023546	0.012567	0.007587	0.003732
	340.8	0.064162	0.02342	0.012389	0.007593	0.004026
	341	0.064454	0.023237	0.012217	0.007385	0.004137
	341.2	0.064477	0.023227	0.012514	0.00717	0.004008
	341.4	0.06447	0.023382	0.012445	0.006449	0.004079
	341.6	0.064421	0.022836	0.01218	0.00596	0.004116
	341.8	0.064194	0.022713	0.012458	0.006024	0.003818
	342	0.063775	0.022532	0.012579	0.006147	0.003615
	342.2	0.063266	0.022768	0.012729	0.00622	0.003643
	342.4	0.062912	0.022973	0.012931	0.006423	0.004084
	342.6	0.063001	0.022935	0.013216	0.006668	0.003991
	342.8	0.063173	0.023074	0.01296	0.007103	0.003909
	343	0.063434	0.02285	0.012912	0.007465	0.003683
	343.2	0.063862	0.023177	0.012963	0.00773	0.003644
	343.4	0.063945	0.023546	0.012991	0.007947	0.003605
	343.6	0.064166	0.02374	0.012925	0.008039	0.003438
	343.8	0.064176	0.023543	0.012423	0.00783	0.003251
	344	0.064045	0.023484	0.012553	0.007647	0.003284
	344.2	0.063768	0.023088	0.012476	0.007425	0.003263
	344.4	0.063503	0.022589	0.012687	0.007088	0.003149
	344.6	0.063567	0.022237	0.012801	0.006907	0.003089
	344.8	0.063454	0.021921	0.012257	0.006834	0.002739
	345	0.064163	0.02204	0.012822	0.006988	0.002935
	345.2	0.06426	0.021853	0.013008	0.007054	0.003034
	345.4	0.063863	0.021409	0.012707	0.006452	0.002974
	345.6	0.063054	0.02101	0.012425	0.005796	0.002803
	345.8	0.062853	0.021219	0.012866	0.005697	0.002625
	346	0.062487	0.021303	0.012982	0.005435	0.002561
	346.2	0.062121	0.021322	0.012918	0.005489	0.002628
	346.4	0.061437	0.020985	0.012633	0.005461	0.002346
	346.6	0.061459	0.020817	0.012393	0.005437	0.001712
	346.8	0.061522	0.020809	0.012002	0.005404	0.001304
	347	0.061561	0.020929	0.011844	0.005413	0.001208
	347.2	0.061636	0.021717	0.011843	0.005283	0.001343
	347.4	0.061558	0.021689	0.011277	0.005282	0.001085
	347.6	0.061953	0.021863	0.01108	0.00538	0.001036
	347.8	0.062071	0.021847	0.011049	0.005476	0.001201
	348	0.062247	0.022051	0.011188	0.005647	0.001719
	348.2	0.062548	0.021462	0.011213	0.005646	0.00196
	348.4	0.062535	0.021465	0.011307	0.005515	0.001979
	348.6	0.063019	0.021848	0.011795	0.005982	0.002139
	348.8	0.063692	0.021801	0.011891	0.006581	0.002313
	349	0.064443	0.021911	0.012172	0.007018	0.002814
	349.2	0.064629	0.02174	0.012105	0.007168	0.002926
	349.4	0.064332	0.021721	0.012324	0.006863	0.002965
	349.6	0.063967	0.02165	0.012496	0.006757	0.002628
	349.8	0.063855	0.021601	0.012458	0.006741	0.002673
	350	0.063707	0.021819	0.012573	0.006576	0.002938
	350.2	0.06326	0.021611	0.012217	0.006381	0.003143
	350.4	0.06313	0.021395	0.012209	0.006139	0.003167
	350.6	0.063302	0.021391	0.012354	0.006073	0.003243
	350.8	0.062728	0.021411	0.012024	0.005789	0.003
	351	0.062074	0.021267	0.011376	0.005429	0.00287
	351.2	0.062018	0.021329	0.011157	0.004975	0.002929
	351.4	0.062046	0.020878	0.010553	0.004747	0.002494
	351.6	0.061671	0.020723	0.010499	0.004422	0.002342
	351.8	0.061411	0.020935	0.010615	0.004577	0.002562
	352	0.061039	0.020711	0.01061	0.004403	0.002732
	352.2	0.061238	0.020746	0.011003	0.004742	0.002859
	352.4	0.060576	0.020922	0.010657	0.004655	0.002825
	352.6	0.060794	0.021167	0.010473	0.004832	0.002732
	352.8	0.061601	0.021474	0.01075	0.005323	0.002847
	353	0.061657	0.021635	0.010874	0.005222	0.002725
	353.2	0.062501	0.021871	0.011666	0.005855	0.002835
	353.4	0.062447	0.021911	0.011712	0.006075	0.002862
	353.6	0.062553	0.0221	0.011829	0.006188	0.002598
	353.8	0.063014	0.022531	0.01226	0.00609	0.003125
	354	0.063394	0.022559	0.01266	0.005886	0.003388
	354.2	0.063474	0.022508	0.012701	0.005882	0.003629
	354.4	0.063992	0.023077	0.013292	0.006433	0.004048
	354.6	0.064184	0.02339	0.013787	0.006855	0.00421
	354.8	0.06403	0.023684	0.013537	0.007119	0.004185
	355	0.064008	0.024015	0.01347	0.007179	0.00459
	355.2	0.064301	0.024116	0.013698	0.006824	0.004692
	355.4	0.064306	0.024415	0.013897	0.006866	0.004758
	355.6	0.063835	0.024489	0.014027	0.006897	0.005012
	355.8	0.063324	0.024423	0.013741	0.006954	0.005156
	356	0.062799	0.023856	0.013573	0.006811	0.005218
	356.2	0.062332	0.023615	0.013119	0.006597	0.004962
	356.4	0.062232	0.02334	0.012725	0.006576	0.004817
	356.6	0.0623	0.023376	0.012673	0.006286	0.004392
	356.8	0.062065	0.023114	0.012484	0.006271	0.00431
	357	0.061827	0.022541	0.012372	0.005994	0.004114
	357.2	0.062081	0.022026	0.012384	0.006287	0.003994
	357.4	0.061826	0.02161	0.011703	0.006027	0.003867
	357.6	0.061882	0.02166	0.012202	0.005978	0.003805
	357.8	0.062099	0.021626	0.012471	0.00619	0.003956
	358	0.062277	0.021633	0.012482	0.00656	0.004124
	358.2	0.062309	0.021544	0.012513	0.00702	0.004512
	358.4	0.06263	0.022155	0.013427	0.007891	0.005368
	358.6	0.062832	0.022363	0.014029	0.008216	0.00572
	358.8	0.062806	0.022691	0.013955	0.008514	0.005729
	359	0.063023	0.023076	0.014041	0.008596	0.006041
	359.2	0.062914	0.023142	0.013901	0.008043	0.005928
	359.4	0.063112	0.023506	0.014101	0.008165	0.006238
	359.6	0.063226	0.023523	0.013839	0.007813	0.006068
	359.8	0.062839	0.023064	0.013598	0.0071	0.005495
	360	0.062641	0.023145	0.013405	0.006862	0.005244
	360.2	0.062336	0.023243	0.013073	0.006387	0.004944
	360.4	0.062515	0.023512	0.013098	0.00631	0.00475
	360.6	0.061838	0.023318	0.012241	0.005515	0.004092
	360.8	0.061778	0.023175	0.012208	0.00556	0.004186
	361	0.062271	0.022886	0.012427	0.005466	0.004491
	361.2	0.062383	0.022724	0.012334	0.005439	0.004585
	361.4	0.062577	0.022691	0.012386	0.005598	0.004817
	361.6	0.062678	0.022974	0.012755	0.006108	0.004961
	361.8	0.062989	0.022932	0.012709	0.006323	0.004798
	362	0.062416	0.022536	0.012436	0.006348	0.004625
	362.2	0.062201	0.022213	0.012469	0.006327	0.004844
	362.4	0.062137	0.022348	0.013083	0.006919	0.005246
	362.6	0.061764	0.022062	0.012987	0.006849	0.004872
	362.8	0.062115	0.022316	0.013466	0.007356	0.005107
	363	0.061966	0.022351	0.013407	0.007295	0.005169
	363.2	0.061191	0.021779	0.012954	0.006231	0.004538
	363.4	0.061216	0.021474	0.01297	0.006209	0.004398
	363.6	0.060864	0.021225	0.012774	0.005803	0.004251
	363.8	0.060556	0.020793	0.012776	0.0055	0.003984
	364	0.060332	0.021123	0.012475	0.005926	0.004086
	364.2	0.060551	0.021111	0.012692	0.006113	0.00408
	364.4	0.060768	0.021307	0.012438	0.006203	0.004106
	364.6	0.060771	0.021392	0.012337	0.006425	0.004471
	364.8	0.061269	0.021687	0.012476	0.006573	0.004838
	365	0.061647	0.021651	0.012487	0.006565	0.005034
	365.2	0.061578	0.021938	0.012687	0.006663	0.005112
	365.4	0.061728	0.022165	0.012758	0.007022	0.005248
	365.6	0.062167	0.022484	0.012787	0.007471	0.005259
	365.8	0.062097	0.02266	0.012609	0.007368	0.005031
	366	0.0617	0.022665	0.012269	0.007433	0.005284
	366.2	0.061952	0.022624	0.012609	0.007531	0.005559
	366.4	0.06169	0.02248	0.012851	0.00744	0.005508
	366.6	0.061712	0.022817	0.013168	0.007318	0.00548
	366.8	0.062201	0.022918	0.013788	0.007709	0.005773
	367	0.061666	0.022574	0.013206	0.007157	0.005072
	367.2	0.061019	0.021934	0.012842	0.006458	0.004312
	367.4	0.061467	0.021957	0.013427	0.006887	0.00453
	367.6	0.061339	0.021609	0.013126	0.006674	0.00443
	367.8	0.061607	0.021596	0.013187	0.006765	0.004254
	368	0.061768	0.021764	0.013139	0.007081	0.004145
	368.2	0.062011	0.021864	0.013184	0.00689	0.004085
	368.4	0.061778	0.021591	0.0127	0.006268	0.004075
	368.6	0.061816	0.021557	0.012333	0.005965	0.003899
	368.8	0.061865	0.021247	0.011698	0.005407	0.003335
	369	0.062128	0.021599	0.011894	0.005911	0.003657
	369.2	0.062061	0.021433	0.011693	0.006042	0.003625
	369.4	0.062459	0.021597	0.011524	0.00666	0.003837
	369.6	0.062484	0.021417	0.011143	0.00681	0.003782
	369.8	0.06204	0.021348	0.0107	0.006725	0.003282
	370	0.061822	0.021244	0.01059	0.006644	0.003201
	370.2	0.06177	0.021369	0.011119	0.006833	0.003382
	370.4	0.061763	0.021775	0.011495	0.007136	0.003804
	370.6	0.061811	0.021718	0.011535	0.007594	0.003932
	370.8	0.06204	0.021591	0.01172	0.008016	0.003975
	371	0.062156	0.021682	0.011759	0.008214	0.003843
	371.2	0.06221	0.021396	0.011858	0.007924	0.003699
	371.4	0.06258	0.021516	0.01227	0.007982	0.00402
	371.6	0.062241	0.021104	0.011849	0.007395	0.003905
	371.8	0.062516	0.02132	0.012163	0.007022	0.004351
	372	0.062518	0.021252	0.012551	0.007125	0.004668
	372.2	0.062452	0.021028	0.01253	0.006784	0.004737
	372.4	0.062405	0.020815	0.012577	0.006651	0.004904
	372.6	0.062228	0.020922	0.012269	0.006674	0.005005
	372.8	0.062039	0.020563	0.01203	0.006761	0.005028
	373	0.061967	0.020549	0.012068	0.007278	0.005391
	373.2	0.061348	0.020301	0.011893	0.007015	0.005046
	373.4	0.060988	0.020198	0.011677	0.007037	0.005046
	373.6	0.060563	0.02006	0.011436	0.006939	0.00494
	373.8	0.060284	0.020759	0.011993	0.007245	0.005271
	374	0.06001	0.021053	0.012172	0.007046	0.005352
	374.2	0.060224	0.021248	0.012573	0.00743	0.005936
	374.4	0.059852	0.02116	0.012449	0.007527	0.005637
	374.6	0.060035	0.02081	0.012235	0.007476	0.005199
	374.8	0.060475	0.021011	0.012709	0.007676	0.005054
	375	0.061148	0.021565	0.013201	0.007673	0.005006
	375.2	0.061165	0.021778	0.013096	0.006981	0.004507
	375.4	0.061518	0.022466	0.013593	0.007284	0.004539
	375.6	0.061287	0.022326	0.013235	0.006469	0.00413
	375.8	0.061369	0.022477	0.012804	0.006064	0.004114
	376	0.061357	0.022401	0.012914	0.006321	0.003694
	376.2	0.061807	0.022806	0.012842	0.006443	0.003751
	376.4	0.062037	0.023127	0.012985	0.006626	0.003986
	376.6	0.061625	0.022896	0.012522	0.006531	0.003861
	376.8	0.061453	0.022492	0.012051	0.006435	0.003751
	377	0.061254	0.022369	0.012156	0.0066	0.003571
	377.2	0.061226	0.022671	0.012202	0.006617	0.003654
	377.4	0.061263	0.02224	0.012018	0.006682	0.003687
	377.6	0.061662	0.022497	0.012512	0.00706	0.004381
	377.8	0.062133	0.023011	0.012984	0.007066	0.00496
	378	0.06211	0.022161	0.012694	0.0068	0.004455
	378.2	0.062843	0.022324	0.0135	0.007698	0.005107
	378.4	0.062436	0.021948	0.013576	0.007474	0.004686
	378.6	0.063124	0.021748	0.013842	0.007778	0.004966
	378.8	0.063337	0.021638	0.014365	0.008124	0.005107
	379	0.06399	0.022398	0.014877	0.008537	0.005563
	379.2	0.063446	0.022014	0.014545	0.008305	0.005436
	379.4	0.063129	0.021814	0.0143	0.008216	0.005286
	379.6	0.062537	0.021596	0.013917	0.007382	0.004947
	379.8	0.062218	0.021234	0.013622	0.006949	0.004574
	380	0.061551	0.021264	0.013535	0.006618	0.004217
	380.2	0.061168	0.021539	0.013628	0.006768	0.004518
	380.4	0.060008	0.020854	0.012876	0.006035	0.003985
	380.6	0.05931	0.020439	0.012449	0.005962	0.003399
	380.8	0.059285	0.021066	0.012674	0.006466	0.00373
	381	0.059241	0.021409	0.01294	0.00667	0.003663
	381.2	0.059181	0.021908	0.012752	0.006543	0.003652
	381.4	0.059319	0.021984	0.012653	0.006692	0.003613
	381.6	0.05944	0.022289	0.012678	0.006863	0.00371
	381.8	0.059933	0.022735	0.012662	0.006807	0.003635
	382	0.059966	0.022819	0.01263	0.007316	0.003537
	382.2	0.060531	0.023551	0.01327	0.008056	0.004178
	382.4	0.06058	0.023434	0.013274	0.007884	0.00408
	382.6	0.061274	0.023608	0.01341	0.008522	0.004475
	382.8	0.061694	0.023869	0.013721	0.008764	0.004828
	383	0.062243	0.024536	0.014005	0.009028	0.00501
	383.2	0.062121	0.023881	0.013617	0.008511	0.004957
	383.4	0.062662	0.023652	0.013781	0.008461	0.00522
	383.6	0.062975	0.023631	0.014161	0.008387	0.00542
	383.8	0.062695	0.022881	0.014003	0.008048	0.005391
	384	0.062413	0.022483	0.013777	0.007657	0.005698
	384.2	0.062334	0.022049	0.014013	0.007542	0.005901
	384.4	0.062247	0.021157	0.013586	0.007215	0.005583
	384.6	0.06279	0.021384	0.013998	0.007756	0.005838
	384.8	0.063062	0.021959	0.014227	0.008064	0.006452
	385	0.062677	0.021416	0.013869	0.007537	0.005998
	385.2	0.062376	0.021342	0.013549	0.007425	0.005827
	385.4	0.062052	0.021252	0.013219	0.007265	0.005529
	385.6	0.061471	0.021262	0.013141	0.007035	0.005265
	385.8	0.061612	0.021475	0.013199	0.006943	0.005434
	386	0.061607	0.021612	0.013073	0.007184	0.005275
	386.2	0.06098	0.021171	0.013128	0.006756	0.005209
	386.4	0.060838	0.021032	0.013258	0.006765	0.004988
	386.6	0.060235	0.02089	0.012996	0.006694	0.004636
	386.8	0.059975	0.020763	0.012807	0.006665	0.004554
	387	0.059859	0.020633	0.012775	0.006846	0.004186
	387.2	0.059832	0.020089	0.0126	0.006479	0.004075
	387.4	0.059887	0.019812	0.012515	0.006502	0.003833
	387.6	0.059711	0.020249	0.012532	0.006673	0.00405
	387.8	0.059496	0.019871	0.012554	0.006594	0.004009
	388	0.059384	0.019291	0.012271	0.005931	0.003998
	388.2	0.059503	0.019258	0.012207	0.006122	0.003829
	388.4	0.059705	0.019027	0.012091	0.006076	0.003349
	388.6	0.059825	0.019324	0.011995	0.006126	0.003326
	388.8	0.059928	0.019829	0.012126	0.006349	0.003787
	389	0.059505	0.019562	0.011861	0.005788	0.003644
	389.2	0.059585	0.019965	0.012078	0.005579	0.004016
	389.4	0.059969	0.020631	0.012485	0.005707	0.004395
	389.6	0.059924	0.020497	0.012665	0.006174	0.004694
	389.8	0.060273	0.020859	0.01275	0.006522	0.004905
	390	0.060615	0.021347	0.012777	0.006941	0.004956
	390.2	0.060373	0.021206	0.01309	0.006939	0.005386
	390.4	0.060862	0.021678	0.013615	0.007366	0.005874
	390.6	0.061009	0.022031	0.013683	0.007816	0.005811
	390.8	0.061138	0.021902	0.013542	0.007675	0.005563
	391	0.061325	0.021896	0.013412	0.007657	0.00511
	391.2	0.061472	0.021934	0.013557	0.007603	0.004992
	391.4	0.061314	0.022117	0.013629	0.008006	0.004977
	391.6	0.061337	0.022373	0.014098	0.008413	0.005236
	391.8	0.061256	0.021587	0.013979	0.0081	0.004855
	392	0.061011	0.021003	0.01318	0.007735	0.004513
	392.2	0.0613	0.021155	0.013119	0.008123	0.00435
	392.4	0.061416	0.020908	0.013094	0.008223	0.004256
	392.6	0.061484	0.020792	0.012804	0.008016	0.004373
	392.8	0.06159	0.020905	0.013006	0.007938	0.004651
	393	0.061424	0.020739	0.012966	0.007579	0.004775
	393.2	0.061427	0.021195	0.013209	0.00773	0.005218
	393.4	0.06139	0.021155	0.013292	0.00788	0.005223
	393.6	0.061013	0.020867	0.013078	0.00781	0.005275
	393.8	0.061092	0.021309	0.012995	0.007927	0.005521
	394	0.061247	0.021627	0.012995	0.007946	0.006097
	394.2	0.06105	0.0212	0.013125	0.007398	0.006422
	394.4	0.061273	0.02149	0.013384	0.007299	0.006714
	394.6	0.061408	0.021281	0.013384	0.007388	0.006244
	394.8	0.061035	0.020769	0.012901	0.006823	0.005751
	395	0.06071	0.020616	0.013008	0.006911	0.005416
	395.2	0.060222	0.020605	0.013212	0.007079	0.005555
	395.4	0.060257	0.02094	0.013573	0.007437	0.005972
	395.6	0.060452	0.020874	0.01374	0.00736	0.006011
	395.8	0.060688	0.020907	0.013557	0.007331	0.006034
	396	0.060788	0.020901	0.013122	0.007462	0.005639
	396.2	0.061157	0.0212	0.01349	0.00773	0.005793
	396.4	0.061582	0.021317	0.01344	0.007966	0.006061
	396.6	0.061964	0.021682	0.013228	0.007591	0.005925
	396.8	0.062166	0.022047	0.013624	0.008215	0.005983
	397	0.062596	0.022725	0.013883	0.008577	0.006462
	397.2	0.062271	0.022844	0.013758	0.008335	0.006214
	397.4	0.062452	0.022768	0.013846	0.008041	0.006127
	397.6	0.062551	0.022986	0.014079	0.008436	0.006951
	397.8	0.062541	0.023134	0.013993	0.008711	0.006963
	398	0.062382	0.023212	0.013967	0.008521	0.006972
	398.2	0.062109	0.023084	0.013839	0.008278	0.006478
	398.4	0.062237	0.023103	0.014047	0.008505	0.006456
	398.6	0.06206	0.022773	0.013984	0.008617	0.006043
	398.8	0.061456	0.022568	0.013428	0.008416	0.006051
	399	0.061316	0.022718	0.013951	0.008362	0.006436
	399.2	0.061489	0.023007	0.014105	0.008543	0.006832
[truncated: 2,497 more rows]

[truncated: 12 more sheets: Fig. 5F, Fig. 5H, Fig. 5I, Fig. 5J, Fig. 5K, Fig. 5L, Supp.Fig.1, Supp. Fig.2, Supp. Fig.3, Supp. Fig.12, Supp. Fig.13, Supp. Fig.14]
